# Supplementary material for: Low-cost electrochemical detection of arsenic in the groundwater of Guanajuato state, central Mexico using an open-source potentiostat
Source: PLoS One. 2022 Jan 19;17(1):e0262124. doi: 10.1371/journal.pone.0262124 (PMC8769315; doi:10.1371/journal.pone.0262124)
Supplement: S2 File — (ZIP) [file pone.0262124.s002.zip]

Archive with 29 entries (25 files):
- Software version 1 (as used in paper)/
- Software version 1 (as used in paper)/AST Procedure 1 - Rodeostat electrode conditioning.ast
- Software version 1 (as used in paper)/AST Procedure 2 - Rodeostat total As detection.ast
- Software version 1 (as used in paper)/AST Procedure 3 - Total As detection (3 repeat scans).ast
- Software version 1 (as used in paper)/COPYING.txt
- Software version 1 (as used in paper)/early version of GUI for visualising AST files/
- Software version 1 (as used in paper)/early version of GUI for visualising AST files/Arsenic App.exe
- Software version 1 (as used in paper)/early version of GUI for visualising AST files/My Application Libs/
- Software version 1 (as used in paper)/early version of GUI for visualising AST files/My Application Libs/msvcp140.dll
- Software version 1 (as used in paper)/early version of GUI for visualising AST files/My Application Libs/vccorlib140.dll
- Software version 1 (as used in paper)/early version of GUI for visualising AST files/My Application Libs/vcruntime140.dll
- Software version 1 (as used in paper)/early version of GUI for visualising AST files/My Application Libs/XojoGUIFramework32.dll
- Software version 1 (as used in paper)/Program - Rodeostat Arsenic Test vOct22.py
- Software version 1 (as used in paper)/Setting up the software (early guide).docx
- Software version 2 (updated and including relay control)/
- Software version 2 (updated and including relay control)/AST Procedure 1 - Rodeostat electrode conditioning.ast
- Software version 2 (updated and including relay control)/AST Procedure 2 - Rodeostat total As detection.ast
- Software version 2 (updated and including relay control)/AST Procedure 3 - Total As detection (3 repeat scans).ast
- Software version 2 (updated and including relay control)/CaminosTestV19Jun21- Documentation.odt
- Software version 2 (updated and including relay control)/CaminosTestV19Jun21.py
- Software version 2 (updated and including relay control)/COPYING.txt
- Software version 2 (updated and including relay control)/relay_test.ast
- Software version 2 (updated and including relay control)/RodeostatTestFile1.ast
- Software version 2 (updated and including relay control)/snapshot.py
- README.rtf
- Rodeostat_data_processing_template.xlsx
- Standard_addition_template.xlsx
- User Manual - Arsenic detection using the Rodeostat and CdA software.docx
- User Manual - Arsenic detection using the Rodeostat and CdA software.pdf
