# Supplementary material for: Low-cost electrochemical detection of arsenic in the groundwater of Guanajuato state, central Mexico using an open-source potentiostat
Source: PLoS One. 2022 Jan 19;17(1):e0262124. doi: 10.1371/journal.pone.0262124 (PMC8769315; doi:10.1371/journal.pone.0262124)
Supplement: S2 File — (ZIP) [file pone.0262124.s002.zip › Software version 1 (as used in paper)/AST Procedure 1 - Rodeostat electrode conditioning.ast]

# File 005_electrode_conditioning.ast
# Created on 2020-09-11 11:39:51
dt,  0.01
PotParams, 2, 3
ConstVolts, -2, 3000
Ramp, -0.2, 1.5, 170
Ramp, 1.5, -0.2, 170
Ramp, -0.2, 1.5, 170
Ramp, 1.5, -0.2, 170
Ramp, -0.2, 1.5, 170
Ramp, 1.5, -0.2, 170
Ramp, -0.2, 1.5, 170
Ramp, 1.5, -0.2, 170
Ramp, -0.2, 1.5, 170
Ramp, 1.5, -0.2, 170
