# Supplementary material for: Low-cost electrochemical detection of arsenic in the groundwater of Guanajuato state, central Mexico using an open-source potentiostat
Source: PLoS One. 2022 Jan 19;17(1):e0262124. doi: 10.1371/journal.pone.0262124 (PMC8769315; doi:10.1371/journal.pone.0262124)
Supplement: S2 File — (ZIP) [file pone.0262124.s002.zip › Software version 1 (as used in paper)/Program - Rodeostat Arsenic Test vOct22.py]

"""
Larry Dworsky, hereby disclaims all copyright interest in this program.

Larry Dworsky, 19 June 2021
Copyright 2020, 2021 Larry Dworsky

    This program is free software: you can redistribute it and/or modify
    it under the terms of the GNU General Public License as published by
    the Free Software Foundation, either version 3 of the License, or
    (at your option) any later version.

    This program is distributed in the hope that it will be useful,
    but WITHOUT ANY WARRANTY; without even the implied warranty of
    MERCHANTABILITY or FITNESS FOR A PARTICULAR PURPOSE.  See the
    GNU General Public License for more details.

    You should have received a copy of the GNU General Public License
    along with this program.  If not, see <https://www.gnu.org/licenses/>.


   TBD:
         Documentation needs full rewrite
     1.  Known bug - negative slope ramps do not run
     2.  Add "beep" to Alert command as background process
     3.  Add some sort of ongoing progress report to long ConstVolts command
     4.  Add climbing square wave with fixed lower level.

   Version Date 9 - Oct - 2020
     The Python "sleep()" function was found to start getting into trouble at
     .1 seconds and falling apart at about .01 seconds.  The errors are
     machine dependent.  "mySleep()" was written, it seems to work OK

   Version Date 30 - Sept - 2020
     Serious timing errors in Ramp and SquareWave functions have been 
     corrected.  Real times are printed at the start and end of every
     command.

   Version Date 25 - Sept - 2020  
     Ramp current acquisition revised to look like SWAS current
     acquisition. Ramp current file generated and may be saved.
     New Command:  Autosave, Path  Has been added, see documentation.
    All Ramp and SWAS commands + full run file will automatically be
     saved to specified path, with time & date in file name
     Note that specified Path for file saves must exist.

   Version Date 23 - Sept - 2020  
     All current plotting has been cleaned up. Also, SWAS current plotting
     now follows definitions in Wikipedia article "Squarewave Voltammetry",
     a new file and graph are created w/ option to save.

  Version Date 20 - Sept - 2020
     Program now looks for rodeostat at com1, com2, com3
     SWAS has been rewritten for preferred V waveshape and I output
     Misc small bugs have been cleaned up

  Version Date 16 - Sept - 2020
     Some unexplainable errors seem to have crept into code.  Hopefully this
     is just corrections without introducing new errors.

  Version Date 23 - July - 2020
     Nr of decimal places in saved output file increased from 2 to 5

  Version Date 20 - Sept - 2019
     Minor file write and graphics label cleanup

  Version Date 30 - August - 2019
     A timer counter has been added to the ConstVolts section
     Also, the data file will also show I(t) rather than Istart for
        the ConstVolts section

  Version  Date 15 - August - 2019
     A 3rd plot has been added: current vs voltage.

  Version  Date 02 - July - 2019
     The input file reader is now tolerant of extra blank lines at the end of
       the data file.

  Version  Date 29 - May - 2019
     The 2nd data file for square wave voltammetry runs noted on May 23 was
       not named correctly.  It now is named "ExistingFileNameSQ.dat"

  Version  Date 23 - May - 2019
    vMax setting changed - arbitrary value is clamped to closest higher
        abs voltage, up until max clamp of 10V
    vMax and iMax settings are printed to screen

    Alert command has been added, "Alert, 1" , etc. Any place After 1st 2 lines

    When a square wave voltammetry sweep "Swat" is requested, there are two current outputs. Since
    since voltage and currents are measured at different times, graphing gets messy.  The program now
    automatically produces a seond data output file, same name as first with "SQ" attached to end of name.
    This is a cleaned up file for graphing - see user notes for definitions of times used.
    

  Version Date 13 - May - 2019
    Graph scaling bug for two simultaneous current lists corrected
    The graphics "looks funny" because I'm still wrestling with proper
      automatic formatting of the different situations. This does not affect
      program operation, just the look of the graphics, so I'm probably not
      going to clean this up carefully for a couple of weeks
      
    Comment line capability in data file added:
      Data file lines beginning with # are comments and are echoed to the
      console. They have NO effect on program operation, they are ignored.

    At this time the (Word) notes has note been updated.


  Version Date 10 - May - 2019
    Sweeping Square Wave Capability Added:
      i_list now list of 2 lists - i_list[0] = original list,
      i_list[1] for 2nd square wave number
      See documentation for XXXXXX command for details

  Version Date 12 - April - 2019
  This is the first pass at a real Rodeostat control program
"""

from potentiostat import Potentiostat
import time
import matplotlib.pyplot as plt
import easygui as g
import csv
from datetime import datetime
from sys import exit
import winsound
import math

#  global variables

#  -----------------------------------------

class Potentiostat2:

    def __init__(self, dummy):
      self.dummy = dummy
      self.volts = 0.
      self.amps = 0.
      self.vMax = 1.
      self.currRange = '100uA'
      self.res = 1.e5
      self.tList = []
      self.vList = []
      self.iList = []

    def set_volt(self, v):
      self.volts = v

    def set_volt_range(self, vMax):
      self.vMax = vMax

    def set_curr_range(self, currRange):
      self.curr = currRange
      
    def set_sample_rate(self, sample_rate):
      self.sampleRate = sample_rate
      print ("Potentiostat sample rate has been set to", self.sampleRate, \
             " samples/sec")
      
    def set_param(self, test_name, test_param):
      self.testName = test_name
      self.testParam = test_param
      print ("Potentiostat test name = ", self.testName)
      print ("Potentiostat test parameters: ", self.testParam)

    def get_curr(self):
      return self.volts/self.res*1.e6
    #  return self.volts/self.res*1.e6*abs(self.volts)
    #  NOTE - Non linear resistance for test purposes
    
    def run_test(self, test_name):
    # simulation ignores sample rate specs, updates every dt
    # There seems to be a duplication in test_name specification
      slope = (self.testParam['finalValue'] - self.testParam['startValue']) \
                   / self.testParam['duration']
      print ("slope = ", slope, " V/msec")
      dt_msc = dt*1000
      print ("dt = ", dt_msc, "msecs")
      self.vList.append(self.testParam['startValue'])
      self.iList.append(self.testParam['startValue']/self.res*1.e6)
      self.tList.append(0.)
      
      while self.vList[-1] < self.testParam['finalValue']:
        self.tList.append(self.tList[-1] + dt)
        self.vList.append(self.vList[-1] + slope*dt_msc)
        self.iList.append(self.vList[-1]/self.res*1.e6)
             
      return self.tList, self.vList, self.iList

#  -------------------------------------

def myGraphics(t_list, v_list, i_list):
 
  plt.subplot(312)
  plt.plot(t_list, i_list)
  plt.xlabel('Total Run time (s)')
  plt.ylabel('Total Run current (uA)')
  plt.grid('on')

  plt.subplot(311)
  plt.plot(t_list, v_list)
  plt.xlabel('time (s)')
  plt.ylabel('potential (V)')
  plt.grid('on')
  
  plt.show()

#  --------------------------------------

def getData():
    
  #  Choose one of the above depending on version of the program  

  fileName = g.fileopenbox(default="C:/ArsenicSept2020/*.ast")
  #  fileName = "C:/ArsenicSept2020/autotemp.ast"
  print ("Running File: ", fileName)
  with open(fileName) as f:
    reader = csv.reader(f)
    myData = [r for r in reader]

  f.close()

  commands = []
  nrs = []
  
  autoSavePath = ""   # Set path to enable autosave operation

  for aLine in myData:
    if len(aLine) > 0:
      # print (len(aLine), aLine)
      if aLine[0][0] == '#':
        print ("Comment Line:  ", aLine[0])
      elif aLine[0] == "AutoSave":
          #  strip front & back spaces - they seem to cause trouble
          aLine[1] = aLine[1].strip()          
          autoSavePath = aLine[1]
          if autoSavePath[0] == " " :
              autoSavePath = autoSavePath[1:]
          print (aLine[0], "path: ", autoSavePath)
      else:
        commands.append(aLine[0])
        temp = [0,0,0,0]
        for i in range(len(aLine)-1):
          try:
            float(aLine[i+1])
            temp[i] =  float(aLine[i+1])
          except ValueError:
            temp[i] = 0
        
        nrs.append(temp) 
        print ("Command to process: ", aLine[0], nrs[-1])
                            
  return commands, nrs, autoSavePath

#  --------------------------------------
def mySleep(t):
# time.sleep screws up for small arguments

  t1 = time.perf_counter()  # start time
  t2 = t1
  tFinish = t1 + t
  
  while t2 < tFinish:
    t2 = time.perf_counter()
      
#  --------------------------------------

def Ramp(runtime, dt, nrs, t_list, v_list, i_list):

#  nrs = volts start, volts end, myDuration, sample_rate
#  + myDuration is in units of dt (secs)
#  If myDuration < 0, myDuration is time in ms
  
  if nrs[2] < 0:
    myDuration = int(abs(nrs[2]))
    # nrs[2] = myDuration/1000/dt   VERIFY THAT THIS LINE DOES NOTHING
  else:
    myDuration = int(nrs[2]*dt*1000)
    
  print ('myDuration ms = ', myDuration)
    
#  sample_rate is nr of samples_sec.
#  if this is left blank, default = 1/dt
  sample_rate = int(nrs[3])
  if sample_rate == 0:
    sample_rate = int(1/dt)

  print ('Sample rate = ', sample_rate, ' samples/sec')
     
# Code below is adapted, as closely as possible, from Rodeostat example

  test_name = 'linearSweep'  

# Create dictionary

  test_param = {
  'quietValue' : 0.,
  'quietTime'  : 0,
  'startValue' : nrs[0],
  'finalValue' : nrs[1],
  'duration'   : myDuration,
  }
  
# set stuff up  
  pstat.set_sample_rate(sample_rate)
  pstat.set_param(test_name, test_param)
  
# run linear ramp test
  tRamp, vRamp, iRamp = pstat.run_test(test_name)
  
# transfer output files

  for i in range(len(tRamp)):
    t_list.append(tRamp[i] + runtime)
    v_list.append(vRamp[i])
    i_list.append(iRamp[i])    

# update runtime

  runtime = t_list[-1]
  
  return runtime, t_list, v_list, i_list

#  --------------------------------------

def SawTooth(runtime, dt, nrs, t_list, v_list, i_list):

# nrs = vLow, vHigh, runtime of half cycle in units of dt, nr full Passes

   vLow = nrs[0]
   vHigh = nrs[1]
   tt = float(nrs[2])
   
   #print ('In sawtooth: ', nrs)
   
   for p in range (0, int(nrs[3])):
         
     nrs2 = [vLow, vHigh, tt]
     runtime, t_list, v_list, i_list = Ramp(runtime, dt, nrs2, t_list, v_list, i_list)
     nrs2 = [vHigh, vLow, tt]
     runtime, t_list, v_list, i_list = Ramp(runtime, dt, nrs2, t_list, v_list, i_list)
  
   return runtime, t_list, v_list, i_list 

#  --------------------------------------

def SquareWave(runtime, dt, nrs, t_list, v_list, i_list):

# nrs = Vhigh, Vlow, runtime of full cycle, nr full cycles

   vHigh = nrs[0]
   vLow =  nrs[1]
   period = nrs[2]/2
   
   for p in range (0, int(nrs[3])):
         
     nrs2 = [vHigh, period]
     runtime, t_list, v_list, i_list = ConstVolts(runtime, dt, nrs2, t_list, v_list, i_list)
     nrs2 = [vLow, period]
     runtime, t_list, v_list, i_list = ConstVolts(runtime, dt, nrs2, t_list, v_list, i_list)
  
   return runtime, t_list, v_list, i_list 

#  --------------------------------------

def ConstVolts(runtime, dt, nrs, t_list, v_list, i_list):

  volts = nrs[0]
  duration = nrs[1]*dt
  tMax = duration + runtime
  
  pstat.set_volt(volts)
  curr = pstat.get_curr()
  t_list.append(runtime)
  v_list.append(volts)
  i_list.append(curr)

  time.sleep(duration)
  runtime = tMax
  t_list.append(runtime)
  v_list.append(volts)
  i_list.append(curr)
    
  return runtime, t_list, v_list, i_list

#  ------------------------------------

def file_saver(t_list, v_list, i_list, file_to_save, autoSavePath):

    
    if len(autoSavePath) > 0 :
      now = datetime.now()
      now = now.strftime("%Y-%m-%d-%H-%M-%S")     
      file_to_save = autoSavePath + "\Main " + now + ".dat"
      fout = open(file_to_save, "w")   
    elif g.ccbox("Save the data file?"):
      file_to_save = g.filesavebox()
      fout = open(file_to_save, "w", encoding="utf8")
      
    if len(file_to_save) > 0:
        for i in range(0,len(t_list)):
            l1 = "{:.8E}".format(t_list[i])
            l2 = "{:.8E}".format(v_list[i])
            l3 = "{:.8E}".format(i_list[i])
            line = l1 + ' , ' + l2 + ' , ' + l3 + '\n'
            fout.write(line)

        return file_to_save      
        fout.close()
    else:
        return ""
        print ("Main Data file not saved")

#  ----------------------------------
#  square wave anodic stripping

def Swas(runtime, dt, nrs, t_list, v_list, i_list):
    
  v_start = nrs[0]  #  stripping voltage at start of sweep
  v_end = nrs[1]    #  stripping voltage at end of sweep
  v_amp = nrs[2]    #  amplitude of square wave
  v_lad = nrs[3]    #  size of ladder voltage step

  volts = v_start - v_lad    # initiate the ladder step
  while volts  + v_lad <= v_end:
     volts += v_lad
     nrs[0] = volts
     nrs[1] = volts - 2.*v_amp
     nrs[2] = 2
     nrs[3] = 1
     runtime, t_list, v_list, i_list = SquareWave(runtime, dt, nrs, t_list, v_list, 
                        i_list )
     
  return runtime, t_list, v_list, i_list 

#
#   --------------------------------
#   process, graph and save file for ramp current

def rampCurrFix(tRampList, vRampList, iRampList, file_to_save,
                autoSavePath):
  
  l = len(tRampList)
  
#  if len(autoSavePath) == 0:
#    plt.subplot(212)
#    plt.plot(tRampList, iRampList)
#    plt.ylabel('Ramp: current (uA)')
#    plt.grid('on')
#
#    plt.subplot(211)
#    plt.plot(tRampList, vRampList)
#    plt.xlabel('Ramp: time (s)')
#    plt.ylabel('Ramp: potential (V)')
#    plt.grid('on')
#    plt.show()

  ramp_file_name = ""
  if len(file_to_save) > 0 :     
      dot_place = file_to_save.index(".")
      ramp_file_name = file_to_save[:dot_place] + "RAMP" + \
          file_to_save[dot_place:]    
      fout = open(ramp_file_name, "w", encoding = "utf8")
  elif len(autoSavePath) > 0 :
      now = datetime.now()
      now = now.strftime("%Y-%m-%d-%H-%M-%S")     
      ramp_file_name = autoSavePath + "\Ramp " + now + ".dat"
      fout = open(ramp_file_name, "w")
      
  if len(ramp_file_name) > 0:
      for i in range(0, l):
          l1 = "{:.8E}".format(tRampList[i])
          l2 = "{:.8E}".format(vRampList[i])
          l3 = "{:.8E}".format(iRampList[i])
          line = l1 + ' , ' + l2 + ' , ' + l3 + '\n'
          fout.write(line)
          
      fout.close()
          
#
#   --------------------------------
#   process, graph and save file for swas current

def swasCurrFix(tSwasList, vSwasList, iSwasList, file_to_save, 
                autoSavePath):
    
    l = len(tSwasList)
      
    iHigh = [0]*l
    iLow = [0]*l
    
# pull out iHigh and iLow at proper test points    
    i = 3       
    while i <= l - 3:
        iHigh[i] = iSwasList[i]
        iLow[i+4] = iSwasList[i+4]
        i+= 8
      
# trim back the arrays to clear empty ends
    iHigh = iHigh[3:l]
    iLow = iLow[3:l]
    tSwasList = tSwasList[3:l]
    vSwasList = vSwasList[3:l]
    l = len(iHigh)
      
# interpolate
    nrInterps = int((l-5)/8)
    
    for nInterp in range (1, nrInterps+1):
        nBot = (nInterp-1)*8
        nTop = nBot + 8
        m = (iHigh[nTop] - iHigh[nBot])/(tSwasList[nTop]-tSwasList[nBot])
        for j in range(nBot+1, nTop):
            iHigh[j] = iHigh[nBot] + m*(tSwasList[j] - tSwasList[nBot])   

        nBot = nBot + 4
        nTop = nTop + 4
        m = (iLow[nTop] - iLow[nBot])/(tSwasList[nTop]-tSwasList[nBot])
        for j in range(nBot+1, nTop):
            iLow[j] = iLow[nBot] + m*(tSwasList[j] - tSwasList[nBot])
            
    iDiff = [0]*l
    for i in range (l):
        iDiff[i] = iHigh[i] - iLow[i]
        
# Tighten up again

    tSwasList = tSwasList[4:l-4]
    iDiff = iDiff[4:l-4]
    iHigh = iHigh[4:l-4]
    iLow = iLow[4:l-4]
    vSwasList = vSwasList[4:l-4]
    l = len(iLow)
    
    if len(autoSavePath) == 0:

      plt.subplot(211)
      plt.plot(tSwasList, vSwasList)
      plt.xlabel('SWAS time (s)')
      plt.ylabel('SWAS potential (V)')
      plt.grid('on')

      plt.subplot(212)
      plt.plot(tSwasList,iDiff,tSwasList,iHigh,tSwasList,iLow)
      plt.xlabel('SWAS time (s)')
      plt.ylabel('SWAS current (uA)')
      plt.grid('on')
      plt.show()
    
    swas_file_name = ""
    if len(file_to_save) > 0:
      dot_place = file_to_save.index(".")
      swas_file_name = file_to_save[:dot_place] + "SWAS" +  \
            file_to_save[dot_place:]
      fout = open(swas_file_name, "w", encoding="utf8")
            
    elif len(autoSavePath) > 0 :
      now = datetime.now()
      now = now.strftime("%Y-%m-%d-%H-%M-%S")     
      swas_file_name = autoSavePath + "\Swas " + now + ".dat"
      fout = open(swas_file_name, "w")        
    
    if len(swas_file_name) > 0:
      for i in range(0,len(tSwasList)):
        l1 = "{:.8E}".format(tSwasList[i])
        l2 = "{:.8E}".format(vSwasList[i])
        l3 = "{:.8E}".format(iHigh[i])
        l4 = "{:.8E}".format(iLow[i])
        l5 = "{:.8E}".format(iDiff[i])
        line = l1 + ' , ' + l2 + ' , ' + l3 + ' , ' + l4 + \
                 ' , ' + l5 + '\n'
        fout.write(line)
        
      fout.close()
    
#   ---------------------------------
#  MAIN

file_to_save = ""

# Choose data file, get data

commands, nrs, autoSavePath = getData()
nrLines = len(commands)
# print ("ASP = ", autoSavePath)

pstat = ""
try:
  pstat = Potentiostat('Com3')      # connect to rodeostat
  print ('Found pstat at Com3')
except Exception:
  try:
    pstat = Potentiostat('Com2') 
    print ('Found pstat at Com2')
  except Exception:
    try:
      pstat = Potentiostat('Com1')
      print ('Found pstat at Com1')
    except Exception: 
      print ("Com port not found - going to emulation mode")
      pstat = Potentiostat2('noName')

# Rodeostat default parameters may be overwritten by data line
# Main program will be the "traffic director" for parsing data file top level
# commands

# line 1 of data MUST be dt . This is only set once, never rechecked or reset

if commands[0] == 'dt':
    dt = nrs[0][0]
else:
   print ('dt not properly set')
   exit()

#  LINE 2 must be PotParams:  vMax, curr_range
#   curr_range = 1, 2, 3 or 4 -> 1, 10, 100, 1000 microamps

if commands[1] == 'PotParams':
    
  vSet = nrs[1][0]    # vMax from data file
  if abs(vSet) <= 1:
    vMax = 1
  elif abs(vSet) <= 2:
    vMax = 2
  elif abs(vSet) <= 5:
    vMax = 5
  else:
    vMax = 10

  vMaxStr = str(vMax) + 'V'
  pstat.set_volt_range(vMaxStr)
  print ('vMax has been set to ', vMaxStr)
  
  x = nrs[1][1]
  if x == 1:
    y = '1uA'
  elif x == 2:
    y = '10uA'
  elif x == 3:
    y = '100uA'
  elif x == 4:
    y = '1000uA'
  else:
    print ("Current range not recognized, using default value")

  pstat.set_curr_range(y)
  print ('iMax has been set to ', y)
  
else:
  print ('PotParams not set')
  exit()
    
t_list, v_list, i_list = [], [], []

runtime = 0.0       # beginning of time counter

swasFlags = [0,0]  # track any swas entry for current processing
rampFlags = [0,0]  # track any ramp entry for current processing

# main command processing loop

t0 = time.time()
for i in range(2, nrLines):
    com = commands[i]
    
    if com == 'ConstVolts':
      print ("Running ConstVolts" , nrs[i])
      t1 = time.time()
      runtime, t_list, v_list, i_list = ConstVolts(runtime, dt, nrs[i], t_list, v_list, i_list)
      t2 = time.time() - t1
      print ("completed ConstVolts in", "{:.4F}".format(t2), " secs")
    elif com == 'Ramp':
      rampFlags[0] = len(t_list)
      t1 = time.time()
      print ('Running Ramp   ', nrs[i])
      runtime, t_list, v_list, i_list = Ramp(runtime, dt, nrs[i], t_list, v_list, i_list)
      rampFlags[1] = len(t_list)
      t2 = time.time() - t1
      print ("completed ramp in", "{:.4F}".format(t2), " secs")
      if rampFlags[1] > 0:
        print ("running Ramp current processor") 
        tRampList = t_list[rampFlags[0]:rampFlags[1]+1]
        vRampList = v_list[rampFlags[0]:rampFlags[1]+1]
        iRampList = i_list[rampFlags[0]:rampFlags[1]+1]
        rampCurrFix(tRampList, vRampList, iRampList, file_to_save,
                autoSavePath)
        rampFlags = [0,0]
    elif com == 'SawTooth':
      t1 = time.time()
      print ('Running SawTooth   ', nrs[i])
      t2 = time.time() - t1
      runtime, t_list, v_list, i_list = SawTooth(runtime, dt, nrs[i], t_list, v_list, i_list)
      print ("completed Sawtooth in", "{:.4F}".format(t2), " secs")
    elif com == 'SquareWave':
      t1 = time.time()
      print ('Running SquareWave   ', nrs[i])
      runtime, t_list, v_list, i_list = SquareWave(runtime, dt, nrs[i], t_list, v_list, i_list)
      t2 = time.time() - t1
      print ("completed SquareWave in", "{:.4F}".format(t2), " secs")
    elif com == 'Swas':
      print ('Running Swas   ', nrs[i])
      swasFlags[0] = len(t_list)
      t1 = time.time()
      runtime, t_list, v_list, i_list = Swas(runtime, dt, nrs[i], t_list, v_list, i_list)
      swasFlags[1] = len(t_list) - 1
      t2 = time.time() - t1
      print ("completed Swas in", "{:.4F}".format(t2), " secs")
      
      if swasFlags[1] > 0:
        print ('Running swas current processor')
        tSwasList = t_list[swasFlags[0]:swasFlags[1]+1]
        vSwasList = v_list[swasFlags[0]:swasFlags[1]+1]
        iSwasList = i_list[swasFlags[0]:swasFlags[1]+1]
        swasCurrFix(tSwasList, vSwasList, iSwasList, file_to_save, 
                autoSavePath)
        swasFlags = [0,0]

    elif com == 'Alert':
      print ('**********')
      print ('Alert nr: ', int(nrs[i][0]))
      print ('**********')
      freq = int(nrs[i][1])
      if freq < 40:
        freq = 40
      dur = int(1000*nrs[i][2])
      winsound.Beep(freq, dur)
      
    else:
      print (com, ', Not a recognized command')
      
t2 = time.time() - t0      
print ("Run finished in", "{:.4F}".format(t2), " secs")

# shut off the output

pstat.set_volt(0.0)

# Plot results

myGraphics(t_list, v_list, i_list)

# Save the file

file_to_save = file_saver(t_list, v_list, i_list, file_to_save, 
                          autoSavePath)

plt.close()   # closes the figure
