# Supplementary material for: Low-cost electrochemical detection of arsenic in the groundwater of Guanajuato state, central Mexico using an open-source potentiostat
Source: PLoS One. 2022 Jan 19;17(1):e0262124. doi: 10.1371/journal.pone.0262124 (PMC8769315; doi:10.1371/journal.pone.0262124)
Supplement: S2 File — (ZIP) [file pone.0262124.s002.zip › Software version 2 (updated and including relay control)/AST Procedure 2 - Rodeostat total As detection.ast]

# File change
# Created on 2020-09-11 11:39:51
dt,  0.01
PotParams, 2, 3
NoPlots, 1
Relay, 1, 1
ConstVolts, 0.7, 500
ConstVolts, -1.3, 2000
Relay, 1, 0
ConstVolts, -0.4, 1000
Ramp, -0.4, 0.7, -917, 240
ConstVolts, 0.7, 500
Relay, 1, 1
ConstVolts, 0.7, 500
ConstVolts, -1.3, 100
Relay, 1, 0
ConstVolts, -0.4, 1000
Ramp, -0.4, 0.7, -917, 240
ConstVolts, 0.7, 500
