# Supplementary material for: Low-cost electrochemical detection of arsenic in the groundwater of Guanajuato state, central Mexico using an open-source potentiostat
Source: PLoS One. 2022 Jan 19;17(1):e0262124. doi: 10.1371/journal.pone.0262124 (PMC8769315; doi:10.1371/journal.pone.0262124)
Supplement: S2 File — (ZIP) [file pone.0262124.s002.zip › Software version 2 (updated and including relay control)/CaminosTestV19Jun21.py]

"""


This program is free software: you can redistribute it and/or modify
    it under the terms of the GNU General Public License as published by
    the Free Software Foundation, either version 3 of the License, or
    (at your option) any later version.

    This program is distributed in the hope that it will be useful,
    but WITHOUT ANY WARRANTY; without even the implied warranty of
    MERCHANTABILITY or FITNESS FOR A PARTICULAR PURPOSE.  See the
    GNU General Public License for more details.

    You should have received a copy of the GNU General Public License
    along with this program.  If not, see <https://www.gnu.org/licenses/>.


   
    Version Date 9-June-2021
     Missing automatic turnoff for relays 3 and 4 added
    
    Version Date 23-APRIL- 2021
     Error in Relay routine found and corrected
     Progress bar on ConstVolts routine removed

    Version Date 28-MARCH- 2021
     Relay control added for 4 relay board.  See Relay command in documentation
     
    Version Date 5 - Feb- 2021
     Relay control added for 2 relay board.  See Relay command in documentation
     
     There is currently a very awkward intialization preocedure that must be 
     followed - see attachment to documentation

    Version Date 5 - Dec - 2020
     Incoming File Snapshot Viewing Capability added.  Supplemental 
     file snapshot.py is automatically linked in.  Upon choosing a data file,
     the program will instantly show a voltage vs time waveform that this 
     file will direct the Rodeostat to create. It will then prompt whether 
     to continue with the run or terminate the program.  

    Version Date 29 - Nov - 2020
     The Swas command has been eliminated. In practice this is identical to
     the Ramp command, so there is no need for it.

    Version Date 23 - Nov - 2020
     The ConstVolts command now shows a progress bar while running. When run
     under Spyder there is a small intermittent glitch not yet corrected; this
     does not seem to happen when run by double clicking in Windows Explorer.

    Version Date 25 - Oct - 2020
     An option has been added to the AutoSavw command. Adding the word "Echo"
     IN an Autosave command,e.g.
                 AutoSave, c:\ArsenicSept2020\AutoSavedFiles, Echo
     will cause the input (.ast) file to be added to the top of the Main
     output file. At this time, Only the Main file has this feature.

    Version Date 24 - Oct - 2020
     NOTE:  But, in simulate mode, Ramp function timing report is nonsense
     The Ramp function now uses the Rodeostat firmware LinearSweep Function.
     Existing data files still work, but in addition an extra input parameter 
     now specifies nr of samples/sec (optional) and a negative (nr of dts for
     the ramp) instead means "duration of ramp in msec."  This will be
     documented asap.  
     The Alert function has been extended - existing files will work exactly
     as before.  If an extra parameter is added, e.g. "Alert, 1, 500" then a
     500 Hz note will be played for 1 sec along with the written message.  If 
     an additional parameter is added, e.g. "Alert, 1, 500, 2000" then the
     note will be played for 2000 msec. The notes play in background mode
     so that overall program timing is not affected. 
    
    Version Date 9 - Oct - 2020
     The Python "sleep()" function was found to start getting into trouble at
     .1 seconds and falling apart at about .01 seconds.  The errors are
     machine dependent.  "mySleep()" was written, it seems to work OK

   Version Date 30 - Sept - 2020
     Serious timing errors in Ramp and SquareWave functions have been 
     corrected.  Real times are printed at the start and end of every
     command.

   Version Date 25 - Sept - 2020  
     Ramp current acquisition revised to look like SWAS current
     acquisition. Ramp current file generated and may be saved.
     New Command:  Autosave, Path  Has been added, see documentation.
    All Ramp and SWAS commands + full run file will automatically be
     saved to specified path, with time & date in file name
     Note that specified Path for file saves must exist.

   Version Date 23 - Sept - 2020  
     All current plotting has been cleaned up. Also, SWAS current plotting
     now follows definitions in Wikipedia article "Squarewave Voltammetry",
     a new file and graph are created w/ option to save.

  Version Date 20 - Sept - 2020
     Program now looks for rodeostat at com1, com2, com3
     SWAS has been rewritten for preferred V waveshape and I output
     Misc small bugs have been cleaned up

  Version Date 16 - Sept - 2020
     Some unexplainable errors seem to have crept into code.  Hopefully this
     is just corrections without introducing new errors.

  Version Date 23 - July - 2020
     Nr of decimal places in saved output file increased from 2 to 5

  Version Date 20 - Sept - 2019
     Minor file write and graphics label cleanup

  Version Date 30 - August - 2019
     A timer counter has been added to the ConstVolts section
     Also, the data file will also show I(t) rather than Istart for
        the ConstVolts section

  Version  Date 15 - August - 2019
     A 3rd plot has been added: current vs voltage.

  Version  Date 02 - July - 2019
     The input file reader is now tolerant of extra blank lines at the end of
       the data file.

  Version  Date 29 - May - 2019
     The 2nd data file for square wave voltammetry runs noted on May 23 was
       not named correctly.  It now is named "ExistingFileNameSQ.dat"

  Version  Date 23 - May - 2019
    vMax setting changed - arbitrary value is clamped to closest higher
        abs voltage, up until max clamp of 10V
    vMax and iMax settings are printed to screen

    Alert command has been added, "Alert, 1" , etc. Any place After 1st 2 lines

    When a square wave voltammetry sweep "Swat" is requested, there are two 
    current outputs. Since since voltage and currents are measured at 
    different times, graphing gets messy.  The program now automatically 
    produces a seond data output file, same name as first with "SQ" attached 
    to end of name.
    
    This is a cleaned up file for graphing - see user notes for definitions of
    times used.
    
  Version Date 13 - May - 2019
    Graph scaling bug for two simultaneous current lists corrected
    The graphics "looks funny" because I'm still wrestling with proper
      automatic formatting of the different situations. This does not affect
      program operation, just the look of the graphics, so I'm probably not
      going to clean this up carefully for a couple of weeks
      
    Comment line capability in data file added:
      Data file lines beginning with # are comments and are echoed to the
      console. Comment lines have NO effect on program operation, they are
      ignored.

    At this time the (Word) notes have not been updated.

  Version Date 10 - May - 2019
    Sweeping Square Wave Capability Added:
      i_list now list of 2 lists - i_list[0] = original list,
      i_list[1] for 2nd square wave number
      See documentation for XXXXXX command for details

  Version Date 12 - April - 2019
  This is the first pass at a real Rodeostat control program
"""

from potentiostat import Potentiostat
import time
import matplotlib.pyplot as plt
import easygui as g
import csv
from datetime import datetime
from sys import exit
import winsound
import math
import threading
from tqdm import tqdm
import snapshot
import serial

#  global variables

#  -----------------------------------------

class Potentiostat2:

    def __init__(self, dummy):
      self.dummy = dummy
      self.volts = 0.
      self.amps = 0.
      self.vMax = 1.
      self.currRange = '100uA'
      self.res = 1.e5
      self.ttList = []
      self.vvList = []
      self.iiList = []

    def set_volt(self, v):
      self.volts = v

    def set_volt_range(self, vMax):
      self.vMax = vMax

    def set_curr_range(self, currRange):
      self.curr = currRange
      
    def set_sample_rate(self, sample_rate):
      self.sampleRate = sample_rate
      print ("Potentiostat sample rate has been set to", self.sampleRate, \
             " samples/sec")
      
    def set_param(self, test_name, test_param):
      self.testName = test_name
      self.testParam = test_param
      print ("Potentiostat test name = ", self.testName)
      print ("Potentiostat test parameters: ", self.testParam)

    def get_curr(self):
      return self.volts/self.res*1.e6
    #  return self.volts/self.res*1.e6*abs(self.volts)
    #  NOTE - Non linear resistance for test purposes
    
    def run_test(self, test_name):
    # simulation ignores sample rate specs, updates every dt
    # There seems to be a duplication in test_name specification

      self.ttList = []
      self.vvList = []
      self.iiList = []
      
      slope = (self.testParam['finalValue'] - self.testParam['startValue']) \
                   / self.testParam['duration']
      print ("slope = ", slope, " V/msec")
      dt_msc = dt*1000
      print ("dt = ", dt_msc, "msecs")
      self.vvList.append(self.testParam['startValue'])
      self.iiList.append(self.testParam['startValue']/self.res*1.e6)
      self.ttList.append(0.)
      
      if self.vvList[-1] < self.testParam['finalValue']:
        while self.vvList[-1] < self.testParam['finalValue']:
          self.ttList.append(self.ttList[-1] + dt)
          self.vvList.append(self.vvList[-1] + 1.0001*slope*dt_msc)
          self.iiList.append(self.vvList[-1]/self.res*1.e6)
          mySleep(dt)
      else:
        while self.vvList[-1] > self.testParam['finalValue']:
          self.ttList.append(self.ttList[-1] + dt)
          self.vvList.append(self.vvList[-1] + 1.0001*slope*dt_msc)
          self.iiList.append(self.vvList[-1]/self.res*1.e6)
          mySleep(dt)
          
      return self.ttList, self.vvList, self.iiList
    
#  -------------------------------------

def myBeep():
    global freq, dur
    winsound.Beep(freq, dur)

#  -------------------------------------

def myGraphics(t_list, v_list, i_list):
 
  plt.subplot(312)
  plt.plot(t_list, i_list)
  plt.xlabel('Total Run time (s)')
  plt.ylabel('Total Run current (uA)')
  plt.grid('on')

  plt.subplot(311)
  plt.plot(t_list, v_list)
  plt.xlabel('time (s)')
  plt.ylabel('potential (V)')
  plt.grid('on')
  
  plt.show()

#  --------------------------------------

def getData():  

#  fileName = g.fileopenbox(default="C:/ArsenicSept2020/*.ast")
  fileName = g.fileopenbox(default="*.ast")
  print ("Running File: ", fileName)
  with open(fileName) as f:
    reader = csv.reader(f)
    myData = [r for r in reader]

  f.close()

  commands = []
  nrs = []
  
  autoSavePath = ""   # Set path to enable autosave operation
  echoFlag = 0        # Default condition for echoing input data file
  noPlotFlag = 0          # Default for showing ramp plots when no AutoSave
                      #   0 -> show plots and pause
                      #   1 -> only show final plot, no pauses

  for aLine in myData:
    if len(aLine) > 0:
      if aLine[0][0] == '#':
        print ("Comment Line:  ", aLine[0])
      elif aLine[0] == "AutoSave":
          #  strip front & back spaces - they seem to cause trouble
          aLine[1] = aLine[1].strip()          
          autoSavePath = aLine[1]
          if autoSavePath[0] == " " :
              autoSavePath = autoSavePath[1:]
          print (aLine[0], " path: ", autoSavePath)
          if len(aLine) == 3: 
              if aLine[2].strip() == "Echo" :
                echoFlag = 1       #  Set flag to echo input to output files
      elif  aLine[0] == 'NoPlots':
          noPlotFlag = 1
          print ('No Plots flag has been set')
      else:
        commands.append(aLine[0])
        temp = [0,0,0,0]
        for i in range(len(aLine)-1):
          try:
            float(aLine[i+1])
            temp[i] =  float(aLine[i+1])
          except ValueError:
            temp[i] = 0
        
        nrs.append(temp) 
        print ("Command to process: ", aLine[0], nrs[-1])
        
  if echoFlag == 1:
    for i in range(len(myData)):
      print (myData[i])
                            
  return commands, nrs, autoSavePath, noPlotFlag, echoFlag, myData

#  --------------------------------------

def mySleep(t):
# time.sleep screws up for small arguments

  t1 = time.perf_counter()  # start time
  t2 = t1
  tFinish = t1 + t
  
  while t2 < tFinish:
    t2 = time.perf_counter()
      
#  --------------------------------------

def Ramp(runtime, dt, nrs, t_list, v_list, i_list):

#  nrs = volts start, volts end, myDuration, sample_rate
#  + myDuration is in units of dt (secs)
#  If myDuration < 0, myDuration is time in ms 
#     & nrs[3] = sample rate in msec, or if = 0, sample rate = 1/dt
  
  if nrs[2] < 0:
    myDuration = int(abs(nrs[2]))
  else:
    myDuration = int(nrs[2]*dt*1000)
    
  print ('myDuration ms = ', myDuration)
    
#  sample_rate is nr of samples_sec.
#  if this is left blank, default = 1/dt
  sample_rate = int(nrs[3])
  if sample_rate == 0:
    sample_rate = int(1/dt)

  print ('Sample rate = ', sample_rate, ' samples/sec')
     
# Code below is adapted, as closely as possible, from Rodeostat example

  test_name = 'linearSweep'  

# Create dictionary

  test_param = {
  'quietValue' : 0.,
  'quietTime'  : 0,
  'startValue' : nrs[0],
  'finalValue' : nrs[1],
  'duration'   : myDuration,
  }
  
# set stuff up  
  pstat.set_sample_rate(sample_rate)
  pstat.set_param(test_name, test_param)
  
# run linear ramp test
  tRamp, vRamp, iRamp = pstat.run_test(test_name)
  
# transfer output files
  for i in range(len(tRamp)):
    t_list.append(tRamp[i] + runtime)
    v_list.append(vRamp[i])
    i_list.append(iRamp[i])    

# update runtime

  runtime = t_list[-1]
  
  return runtime, t_list, v_list, i_list

#  --------------------------------------

def SawTooth(runtime, dt, nrs, t_list, v_list, i_list):

# nrs = vLow, vHigh, runtime of half cycle in units of dt, nr full Passes

   nrsSAWup = []
   nrsSAWdown = []
   nrsSAWup.append(nrs[0] - nrs[1])    # average level
   nrsSAWup.append(nrs[0] + nrs[1])    # Peak level
   nrsSAWup.append(nrs[2]*dt*2)
   nrsSAWup.append('0')
   nrsSAWdown.append(nrs[0] + nrs[1])    # average level
   nrsSAWdown.append(nrs[0] - nrs[1])    # Peak level
   nrsSAWdown.append(nrs[2]*dt*2)
   nrsSAWdown.append('0')
   #print ('In sawtooth: ', nrs)
   
   for p in range (0, int(nrs[3])):
         
     runtime, t_list, v_list, i_list = Ramp(runtime, dt, nrsSAWup, t_list, v_list, i_list)
     runtime, t_list, v_list, i_list = Ramp(runtime, dt, nrsSAWdown, t_list, v_list, i_list)
  
   return runtime, t_list, v_list, i_list 

#  --------------------------------------

def SquareWave(runtime, dt, nrs, t_list, v_list, i_list):

# nrs = Vhigh, Vlow, runtime of full cycle, nr full cycles

   vHigh = nrs[0]
   vLow =  nrs[1]
   period = nrs[2]/2
   
   for p in range (0, int(nrs[3])):
         
     nrs2 = [vHigh, period]
     runtime, t_list, v_list, i_list = ConstVolts(runtime, dt, nrs2, t_list, v_list, i_list)
     nrs2 = [vLow, period]
     runtime, t_list, v_list, i_list = ConstVolts(runtime, dt, nrs2, t_list, v_list, i_list)
  
   return runtime, t_list, v_list, i_list 

#  --------------------------------------

def ConstVolts(runtime, dt, nrs, t_list, v_list, i_list):

  volts = nrs[0]
  duration = nrs[1]*dt
  # tMax = duration + runtime
  
  pstat.set_volt(volts)
  curr = pstat.get_curr()
  t_list.append(runtime)
  v_list.append(volts)
  i_list.append(curr)
  
  tInc = 0.
  tStep = duration/100.
  for i in tqdm(range(0, 100), ncols=50):
     mySleep(tStep)
     tInc += tStep
  
  runtime += tInc
  t_list.append(runtime)
  v_list.append(volts)
  i_list.append(curr)
    
  return runtime, t_list, v_list, i_list

#  ------------------------------------

def file_saver(t_list, v_list, i_list, file_to_save, autoSavePath,
               ehcoFlag, myData):

    if len(autoSavePath) > 0 :
      now = datetime.now()
      now = now.strftime("%Y-%m-%d-%H-%M-%S")     
      file_to_save = autoSavePath + "\Main " + now + ".dat"
      fout = open(file_to_save, "w")   
    elif g.ccbox("Save the data file?"):
      file_to_save = g.filesavebox()
      fout = open(file_to_save, "w", encoding="utf8")
      
    if len(file_to_save) > 0:
        if echoFlag == 1:
          for i in range(len(myData)):
            fout.write(str(myData[i]) + '\n')
      
        for i in range(0,len(t_list)):
            l1 = "{:.8E}".format(t_list[i])
            l2 = "{:.8E}".format(v_list[i])
            l3 = "{:.8E}".format(i_list[i])
            line = l1 + ' , ' + l2 + ' , ' + l3 + '\n'
            fout.write(line)

        return file_to_save      
        fout.close()
    else:
        return ""
        print ("Main Data file not saved")

#
#   --------------------------------
#  

def rampCurrFix(tRampList, vRampList, iRampList, file_to_save,
                autoSavePath, noPlotFlag):
  
  l = len(tRampList)
  
  if (len(autoSavePath) == 0) and (noPlotFlag == 0):
    plt.subplot(212)
    plt.plot(tRampList, iRampList)
    plt.ylabel('Ramp: current (uA)')
    plt.grid('on')

    plt.subplot(211)
    plt.plot(tRampList, vRampList)
    plt.xlabel('Ramp: time (s)')
    plt.ylabel('Ramp: potential (V)')
    plt.grid('on')
    plt.show()

  ramp_file_name = ""
  if len(file_to_save) > 0 :     
      dot_place = file_to_save.index(".")
      ramp_file_name = file_to_save[:dot_place] + "RAMP" + \
          file_to_save[dot_place:]    
      fout = open(ramp_file_name, "w", encoding = "utf8")
  elif len(autoSavePath) > 0 :
      now = datetime.now()
      now = now.strftime("%Y-%m-%d-%H-%M-%S")     
      ramp_file_name = autoSavePath + "\Ramp " + now + ".dat"
      fout = open(ramp_file_name, "w")
      
  if len(ramp_file_name) > 0:
      for i in range(0, l):
          l1 = "{:.8E}".format(tRampList[i])
          l2 = "{:.8E}".format(vRampList[i])
          l3 = "{:.8E}".format(iRampList[i])
          line = l1 + ' , ' + l2 + ' , ' + l3 + '\n'
          fout.write(line)
          
      fout.close()
             
#  ----------------------------------
# relay control

def Relay(relayState, nrs):
    
    relayNr = nrs[0]    #    1 = relay 1,  2 = relay 2, 3, 4 = ..
    newState = nrs[1]
    
    old1 = relayState[0]    # incoming states of the 4 relays
    old2 = relayState[1]
    old3 = relayState[2]
    old4 = relayState[3]
    
    ser = serial.Serial()
    ser.port = 'COM220'               #  This must be hand tweaked
    ser.baudrate = 9600
    ser.bytesize = 8
    ser.stopbits = serial.STOPBITS_ONE
    ser.parity=serial.PARITY_NONE

    ser.open()

# What should new state be?

    if relayNr == 1:
       new1 = newState
       new2 = old2
       new3 = old3
       new4 = old4
    elif relayNr == 2:     # relaNr mus be 2
       new1 = old1
       new2 = newState
       new3 = old3
       new4 = old4
    elif relayNr == 3:     # relaNr mus be 2
       new1 = old1
       new2 = old2
       new3 = newState
       new4 = old4
    else:
       new1 = old1
       new2 = old2
       new3 = old3
       new4 = newState
        
    val = int(new1 + 2*new2 + 4*new3 + 8*new4)
    a = bytes([val])
    ser.write(a)

    ser.close()

 #   relayState = [new1, new2]
    relayState = [new1, new2, new3, new4]    #add extra variables
    return relayState

#   ---------------------------------
#  MAIN

file_to_save = ""

# Choose data file, get data

commands, nrs, autoSavePath, noPlotFlag, echoFlag, myData = getData()

nrLines = len(commands)
# print ("ASP = ", autoSavePath)

pstat = ""
try:
  pstat = Potentiostat('Com200')      # connect to rodeostat
  print ('Found pstat at Com200')
except Exception:
  print ("COM PORT NOT FOUND - going to emulation mode")
  pstat = Potentiostat2('noName')


# make sure all relays are off
#relayState = [0,0]   #Starting status, both relays are off
relayState = [0,0,0,0]   #new variables
relayState = Relay(relayState, [1,0])
relayState = Relay(relayState, [2,0])
relayState = Relay(relayState, [3,0])
relayState = Relay(relayState, [4,0])

# Rodeostat default parameters may be overwritten by data line
# Main program will be the "traffic director" for parsing data file top level
# commands

# line 1 of data MUST be dt . This is only set once, never rechecked or reset

if commands[0] == 'dt':
    dt = nrs[0][0]
    snapshot.showfile(dt, commands, nrs)   
else:
   print ('dt not properly set')
   exit()

#  LINE 2 must be PotParams:  vMax, curr_range
#   curr_range = 1, 2, 3 or 4 -> 1, 10, 100, 1000 microamps

if commands[1] == 'PotParams':
    
  vSet = nrs[1][0]    # vMax from data file
  if abs(vSet) <= 1:
    vMax = 1
  elif abs(vSet) <= 2:
    vMax = 2
  elif abs(vSet) <= 5:
    vMax = 5
  else:
    vMax = 10

  vMaxStr = str(vMax) + 'V'
  pstat.set_volt_range(vMaxStr)
  print ('vMax has been set to ', vMaxStr)
  
  x = nrs[1][1]
  if x == 1:
    y = '1uA'
  elif x == 2:
    y = '10uA'
  elif x == 3:
    y = '100uA'
  elif x == 4:
    y = '1000uA'
  else:
    print ("Current range not recognized, using default value")

  pstat.set_curr_range(y)
  print ('iMax has been set to ', y)
  
else:
  print ('PotParams not set')
  exit()
    
t_list, v_list, i_list = [], [], []

runtime = 0.0       # beginning of time counter

rampFlags = [0,0]  # track any ramp entry for current processing

# main command processing loop

t0 = time.time()
for i in range(2, nrLines):
    com = commands[i]
    
    if com == 'ConstVolts':
      print ("Running ConstVolts" , nrs[i])
      t1 = time.time()
      runtime, t_list, v_list, i_list = ConstVolts(runtime, dt, nrs[i], t_list, v_list, i_list)
      t2 = time.time() - t1
      print ("completed ConstVolts in", "{:.4F}".format(t2), " secs")
    elif com == 'Ramp':
      rampFlags[0] = len(t_list)
      t1 = time.time()
      print ('Running Ramp   ', nrs[i])
      runtime, t_list, v_list, i_list = Ramp(runtime, dt, nrs[i], t_list, v_list, i_list)
      rampFlags[1] = len(t_list)
      t2 = time.time() - t1
      print ("completed ramp in", "{:.4F}".format(t2), " secs")
      if rampFlags[1] > 0:
        print ("running Ramp current processor") 
        tRampList = t_list[rampFlags[0]:rampFlags[1]+1]
        vRampList = v_list[rampFlags[0]:rampFlags[1]+1]
        iRampList = i_list[rampFlags[0]:rampFlags[1]+1]
        rampCurrFix(tRampList, vRampList, iRampList, file_to_save,
                autoSavePath, noPlotFlag)
        rampFlags = [0,0]
    elif com == 'SawTooth':
      t1 = time.time()
      print ('Running SawTooth   ', nrs[i])
      t2 = time.time() - t1
      runtime, t_list, v_list, i_list = SawTooth(runtime, dt, nrs[i], t_list, v_list, i_list)
      print ("completed Sawtooth in", "{:.4F}".format(t2), " secs")
    elif com == 'SquareWave':
      t1 = time.time()
      print ('Running SquareWave   ', nrs[i])
      runtime, t_list, v_list, i_list = SquareWave(runtime, dt, nrs[i], t_list, v_list, i_list)
      t2 = time.time() - t1
      print ("completed SquareWave in", "{:.4F}".format(t2), " secs")

    elif com == 'Alert':
      t1 = time.time()
      print ('**********')
      print ('Alert nr: ', int(nrs[i][0]))
      print ('**********')
      freq = int(nrs[i][1])
      if freq > 0:       # add  background beep for freq > 0
        if freq < 40:
          freq = 40
        dur = 1000.
        if nrs[i][2] > 0:
          dur = nrs[i][2]
        dur = int(dur)
          
        myBeep_thread = threading.Thread(target = myBeep)  
        myBeep_thread.start() 
        
      t2 = time.time() - t1
      print ("Completed alert", "{:.4F}".format(t2), " secs")
      
    elif com == 'Relay':
      t1 = time.time()
      relayState = Relay(relayState, nrs[i])
      t2 = time.time() - t1
      print ("Completed relay control", "{:.4F}".format(t2), " secs")
      
    else:
      print (com, ', Not a recognized command')
      
t2 = time.time() - t0      
print ("Run finished in", "{:.4F}".format(t2), " secs")

# shut off the output

pstat.set_volt(0.0)

relayState = Relay(relayState, [1,0])
relayState = Relay(relayState, [2,0])
relayState = Relay(relayState, [3,0])
relayState = Relay(relayState, [4,0])

# Plot results

myGraphics(t_list, v_list, i_list)

# Save the file

file_to_save = file_saver(t_list, v_list, i_list, file_to_save, 
                          autoSavePath, echoFlag, myData)

plt.close()   # closes the figure
