# Supplementary material for: Low-cost electrochemical detection of arsenic in the groundwater of Guanajuato state, central Mexico using an open-source potentiostat
Source: PLoS One. 2022 Jan 19;17(1):e0262124. doi: 10.1371/journal.pone.0262124 (PMC8769315; doi:10.1371/journal.pone.0262124)
Supplement: S2 File — (ZIP) [file pone.0262124.s002.zip › Software version 2 (updated and including relay control)/RodeostatTestFile1.ast]

# Nov 30, 2020
# Test files for documentation
AutoSave, c:\ArsenicSept2020\AutoSavedFiles, Echo
dt,  0.10
PotParams, 1.0, 3
ConstVolts, 1., 5
SquareWave, .75, -.75, 2., 3
Ramp, -.5, 0., -1000., 10
