# Supplementary material for: Low-cost electrochemical detection of arsenic in the groundwater of Guanajuato state, central Mexico using an open-source potentiostat
Source: PLoS One. 2022 Jan 19;17(1):e0262124. doi: 10.1371/journal.pone.0262124 (PMC8769315; doi:10.1371/journal.pone.0262124)
Supplement: S2 File — (ZIP) [file pone.0262124.s002.zip › Software version 2 (updated and including relay control)/snapshot.py]

"""

This program is free software: you can redistribute it and/or modify
    it under the terms of the GNU General Public License as published by
    the Free Software Foundation, either version 3 of the License, or
    (at your option) any later version.

    This program is distributed in the hope that it will be useful,
    but WITHOUT ANY WARRANTY; without even the implied warranty of
    MERCHANTABILITY or FITNESS FOR A PARTICULAR PURPOSE.  See the
    GNU General Public License for more details.

    You should have received a copy of the GNU General Public License
    along with this program.  If not, see <https://www.gnu.org/licenses/>.

This is the SnapShot program

Update Feb 6, 2021 
"""

import matplotlib.pyplot as plt
import easygui as g
from sys import exit

#  -------------------------------------

def myGraphics(t_list, v_list):
        
  plt.plot(t_list, v_list)
  plt.xlabel('time (s)')
  plt.ylabel('potential (V)')
  plt.grid('on')
  
  plt.show()
  
#  for i in range(len(t_list)):
#      print (i, t_list[i], v_list[i])

#  --------------------------------------

def Ramp(runtime, dt, nrs, t_list, v_list):

#  nrs = volts start, volts end, myDuration, sample_rate
#  + myDuration is in units of dt (secs)
#  If myDuration < 0, myDuration is time in ms 
#     & nrs[3] = sample rate in msec, or if = 0, sample rate = 1/dt
  
#  print ('In snapshot nrs[2] = ', nrs[2])
  if nrs[2] < 0:
    myDuration = int(abs(nrs[2])/1000)
  else:
    myDuration = int(nrs[2]*dt)
    
#  print ('In Sanpshot myDuration ms = ', myDuration)
    
#  sample_rate is nr of samples_sec.
#  if this is left blank, default = 1/dt
  sample_rate = int(nrs[3])
  if sample_rate == 0:
    sample_rate = int(1/dt)

#  print ('In Snapshot Sample rate = ', sample_rate, ' samples/sec')
       
  t_list.append(runtime)
  v_list.append(nrs[0])
  runtime += myDuration
  t_list.append(runtime)
  v_list.append(nrs[1])
  
  return runtime, t_list, v_list
  
#  --------------------------------------

def SawTooth(runtime, dt, nrs, t_list, v_list):

# nrs = vLow, vHigh, runtime of half cycle in units of dt, nr full Passes

   nrsSAWup = []
   nrsSAWdown = []
   nrsSAWup.append(nrs[0] - nrs[1])    # average level
   nrsSAWup.append(nrs[0] + nrs[1])    # Peak level
   nrsSAWup.append(nrs[2]*dt*2)
   nrsSAWup.append('0')
   nrsSAWdown.append(nrs[0] + nrs[1])    # average level
   nrsSAWdown.append(nrs[0] - nrs[1])    # Peak level
   nrsSAWdown.append(nrs[2]*dt*2)
   nrsSAWdown.append('0')
   #print ('In sawtooth: ', nrs)
   
   for p in range (0, int(nrs[3])):
         
     runtime, t_list, v_list= Ramp(runtime, dt, nrsSAWup, t_list, v_list)
     runtime, t_list, v_list = Ramp(runtime, dt, nrsSAWdown, t_list, v_list)
  
   return runtime, t_list, v_list

#  --------------------------------------

def SquareWave(runtime, dt, nrs, t_list, v_list):

# nrs = Vhigh, Vlow, runtime of full cycle, nr full cycles

   vHigh = nrs[0]
   vLow =  nrs[1]
   period = nrs[2]/2
   
   for p in range (0, int(nrs[3])):
         
     nrs2 = [vHigh, period]
     runtime, t_list, v_list = ConstVolts(runtime, dt, nrs2, t_list, v_list)
     nrs2 = [vLow, period]
     runtime, t_list, v_list = ConstVolts(runtime, dt, nrs2, t_list, v_list)
  
   return runtime, t_list, v_list

#  --------------------------------------

def ConstVolts(runtime, dt, nrs, t_list, v_list):

  duration = nrs[1]*dt
  volts = nrs[0]
  
  t_list.append(runtime)
  v_list.append(volts)
  
  runtime += duration
  
  t_list.append(runtime)
  v_list.append(volts)
  
  return runtime, t_list, v_list

#   ---------------------------------
#  Snapshot control routine

def showfile(dt, commands, nrs):

  print ('***** THIS IS SNAPSHOT ***********')

  runtime = 0.
  t_list = []
  v_list = []
  
  for i in range(2, len(commands)):
    com = commands[i]
    
    if com == 'ConstVolts':
      print ("Running ConstVolts" , nrs[i])
      runtime, t_list, v_list = ConstVolts(runtime, dt, nrs[i], t_list, v_list)
    elif com == 'Ramp':
      print ('Running Ramp   ', nrs[i])
      runtime, t_list, v_list = Ramp(runtime, dt, nrs[i], t_list, v_list)
    elif com == 'SawTooth':
      print ('Running SawTooth   ', nrs[i])
      runtime, t_list, v_list,= SawTooth(runtime, dt, nrs[i], t_list, v_list)
    elif com == 'SquareWave':
      runtime, t_list, v_list = SquareWave(runtime, dt, nrs[i], t_list, v_list)
    elif com == 'Alert':
      print ('**********')
      print ('Alert nr: ', int(nrs[i][0]))
      print ('**********') 
    elif com == 'Relay':
      print ('Running Relay, parameters:', nrs[i][0], nrs[i][1])
    else:
      print (com, ', Not a recognized command')
      
# Plot results

  myGraphics(t_list, v_list)

  plt.close()   # closes the figure

  print ('***** END OF SNAPSHOT ***********')

  if not g.ccbox("Proceed with run?"):
    exit()
