# Supplementary material for: Low-cost electrochemical detection of arsenic in the groundwater of Guanajuato state, central Mexico using an open-source potentiostat
Source: PLoS One. 2022 Jan 19;17(1):e0262124. doi: 10.1371/journal.pone.0262124 (PMC8769315; doi:10.1371/journal.pone.0262124)
Supplement: S2 File — (ZIP) [file pone.0262124.s002.zip › Rodeostat_data_processing_template.xlsx]

## Sheet: CV template
	Five repeat CV scans						Average of CV scans 2-5
	raw data (PASTE HERE)						average of CV scans 2-5				1.32	oxidation peak position (V)
											12.0555	oxidation peak height (µA)
	time (s)	potential (V)	current (µA)				potential (V)	current (µA)			0.81	reduction peak position (V)
	0	-2	-100				-0.2	-2.85851			-17.7163	reduction peak height (µA)
	30	-2	-100				-0.19	-3.52779
	30.01	-0.19	11.5363				-0.18	-2.39047
	30.02	-0.18	2.31756				-0.17	-1.83124
	30.03	-0.17	0.20249				-0.16	-1.4727
	30.04	-0.16	-0.59105				-0.15	-1.19338
	30.05	-0.15	-0.88092				-0.14	-0.956527
	30.06	-0.14	-0.94853				-0.13	-0.73051
	30.07	-0.13	-0.68878				-0.12	-0.516713
	30.08	-0.12	-0.33766				-0.11	-0.367953
	30.09	-0.11	-0.02138				-0.1	-0.22001
	30.1	-0.1	0.30206				-0.09	-0.0710425
	30.11	-0.09	0.61357				-0.08	0.0670125
	30.12	-0.08	0.88079				-0.07	0.206427
	30.13	-0.07	1.09183				-0.06	0.310725
	30.14	-0.06	1.21938				-0.05	0.41146
	30.15	-0.05	1.32686				-0.04	0.501408
	30.16	-0.04	1.41726				-0.03	0.58438
	30.17	-0.03	1.51828				-0.02	0.662325
	30.18	-0.02	1.58698				-0.01	0.729038
	30.19	-0.01	1.62778				0	0.79148
	30.2	0	1.71552				0.01	0.840265
	30.21	0.01	1.75752				0.02	0.885827
	30.22	0.02	1.80172				0.03	0.9464
	30.23	0.03	1.9138				0.04	0.994783
	30.24	0.04	1.91497				0.05	1.02528
	30.25	0.05	1.98713				0.06	1.05588
	30.26	0.06	2.02372				0.07	1.08527
	30.27	0.07	2.05485				0.08	1.12843
	30.28	0.08	2.16596				0.09	1.19261
	30.29	0.09	2.25483				0.1	1.19606
	30.3	0.1	2.28822				0.11	1.22678
	30.31	0.11	2.3087				0.12	1.27214
	30.32	0.12	2.37035				0.13	1.31964
	30.33	0.13	2.49511				0.14	1.35566
	30.34	0.14	2.5439				0.15	1.35825
	30.35	0.15	2.54985				0.16	1.38157
	30.36	0.16	2.56469				0.17	1.41791
	30.37	0.17	2.58477				0.18	1.455
	30.38	0.18	2.67161				0.19	1.48738
	30.39	0.19	2.6792				0.2	1.50995
	30.4	0.2	2.70163				0.21	1.53392
	30.41	0.21	2.71115				0.22	1.5599
	30.42	0.22	2.75206				0.23	1.58787
	30.43	0.23	2.82281				0.24	1.58536
	30.44	0.24	2.82769				0.25	1.64622
	30.45	0.25	2.86012				0.26	1.67203
	30.46	0.26	2.84803				0.27	1.69494
	30.47	0.27	2.87152				0.28	1.69979
	30.48	0.28	2.90167				0.29	1.74095
	30.49	0.29	2.91504				0.3	1.78743
	30.5	0.3	2.9553				0.31	1.77614
	30.51	0.31	2.93509				0.32	1.80355
	30.52	0.32	2.88019				0.33	1.84259
	30.53	0.33	2.95851				0.34	1.87264
	30.54	0.34	2.95221				0.35	1.90598
	30.55	0.35	2.99471				0.36	1.90714
	30.56	0.36	3.0047				0.37	1.95049
	30.57	0.37	2.97555				0.38	1.9916
	30.58	0.38	3.05213				0.39	2.02379
	30.59	0.39	3.08999				0.4	2.06217
	30.6	0.4	3.10694				0.41	2.09535
	30.61	0.41	3.13222				0.42	2.13101
	30.62	0.42	3.1441				0.43	2.1444
	30.63	0.43	3.25936				0.44	2.16138
	30.64	0.44	3.23848				0.45	2.18545
	30.65	0.45	3.24135				0.46	2.24106
	30.66	0.46	3.31786				0.47	2.26441
	30.67	0.47	3.32394				0.48	2.27388
	30.68	0.48	3.33343				0.49	2.29007
	30.69	0.49	3.35224				0.5	2.29954
	30.7	0.5	3.37344				0.51	2.3462
	30.71	0.51	3.43798				0.52	2.36394
	30.72	0.52	3.44139				0.53	2.36702
	30.73	0.53	3.47757				0.54	2.39601
	30.74	0.54	3.45552				0.55	2.42218
	30.75	0.55	3.51439				0.56	2.41676
	30.76	0.56	3.50918				0.57	2.45176
	30.77	0.57	3.55776				0.58	2.45314
	30.78	0.58	3.59412				0.59	2.47123
	30.79	0.59	3.61654				0.6	2.48915
	30.8	0.6	3.62629				0.61	2.4782
	30.81	0.61	3.64395				0.62	2.51258
	30.82	0.62	3.65794				0.63	2.52478
	30.83	0.63	3.72789				0.64	2.5426
	30.84	0.64	3.6744				0.65	2.53802
	30.85	0.65	3.69573				0.66	2.53801
	30.86	0.66	3.73614				0.67	2.59556
	30.87	0.67	3.79519				0.68	2.59764
	30.88	0.68	3.80403				0.69	2.61366
	30.89	0.69	3.81194				0.7	2.61281
	30.9	0.7	3.83294				0.71	2.61653
	30.91	0.71	3.85547				0.72	2.65102
	30.92	0.72	3.84298				0.73	2.67028
	30.93	0.73	3.92273				0.74	2.66341
	30.94	0.74	3.90678				0.75	2.6978
	30.95	0.75	3.90531				0.76	2.70434
	30.96	0.76	3.92031				0.77	2.7274
	30.97	0.77	3.95326				0.78	2.74326
	30.98	0.78	3.98948				0.79	2.75301
	30.99	0.79	3.97326				0.8	2.78145
	31	0.8	4.001				0.81	2.78164
	31.01	0.81	4.00694				0.82	2.78669
	31.02	0.82	4.01995				0.83	2.81106
	31.03	0.83	4.07306				0.84	2.83087
	31.04	0.84	4.05953				0.85	2.8212
	31.05	0.85	4.05721				0.86	2.82317
	31.06	0.86	4.08318				0.87	2.83975
	31.07	0.87	4.05937				0.88	2.84614
	31.08	0.88	4.12462				0.89	2.87488
	31.09	0.89	4.11853				0.9	2.85726
	31.1	0.9	4.12357				0.91	2.85675
	31.11	0.91	4.12984				0.92	2.87044
	31.12	0.92	4.17596				0.93	2.8773
	31.13	0.93	4.1845				0.94	2.89579
	31.14	0.94	4.21057				0.95	2.88885
	31.15	0.95	4.20721				0.96	2.88886
	31.16	0.96	4.22842				0.97	2.89938
	31.17	0.97	4.2702				0.98	2.91851
	31.18	0.98	4.3329				0.99	2.92039
	31.19	0.99	4.32367				1	2.93428
	31.2	1	4.37396				1.01	2.95013
	31.21	1.01	4.3914				1.02	2.96893
	31.22	1.02	4.49587				1.03	2.98977
	31.23	1.03	4.56677				1.04	3.01426
	31.24	1.04	4.67055				1.05	3.07027
	31.25	1.05	4.78568				1.06	3.10506
	31.26	1.06	4.92147				1.07	3.16291
	31.27	1.07	5.08354				1.08	3.222
	31.28	1.08	5.27325				1.09	3.31039
	31.29	1.09	5.42769				1.1	3.40024
	31.3	1.1	5.60899				1.11	3.46877
	31.31	1.11	5.78663				1.12	3.56706
	31.32	1.12	5.94447				1.13	3.66842
	31.33	1.13	6.10654				1.14	3.77113
	31.34	1.14	6.22705				1.15	3.91133
	31.35	1.15	6.39027				1.16	4.09531
	31.36	1.16	6.57161				1.17	4.34993
	31.37	1.17	6.81005				1.18	4.67266
	31.38	1.18	7.11743				1.19	5.06549
	31.39	1.19	7.43352				1.2	5.53516
	31.4	1.2	7.85215				1.21	6.06949
	31.41	1.21	8.30612				1.22	6.66706
	31.42	1.22	8.81771				1.23	7.33225
	31.43	1.23	9.45593				1.24	8.00634
	31.44	1.24	10.1143				1.25	8.69276
	31.45	1.25	10.8386				1.26	9.40658
	31.46	1.26	11.5923				1.27	10.1043
	31.47	1.27	12.305				1.28	10.7237
	31.48	1.28	12.95				1.29	11.2275
	31.49	1.29	13.4811				1.3	11.6287
	31.5	1.3	13.9365				1.31	11.9035
	31.51	1.31	14.2203				1.32	12.0555
	31.52	1.32	14.3922				1.33	12.021
	31.53	1.33	14.3851				1.34	11.9
	31.54	1.34	14.2542				1.35	11.6535
	31.55	1.35	14.0321				1.36	11.3555
	31.56	1.36	13.7381				1.37	11.088
	31.57	1.37	13.4563				1.38	10.8064
	31.58	1.38	13.2068				1.39	10.5362
	31.59	1.39	12.8974				1.4	10.2677
	31.6	1.4	12.6481				1.41	10.0502
	31.61	1.41	12.4054				1.42	9.87533
	31.62	1.42	12.2319				1.43	9.73085
	31.63	1.43	12.0544				1.44	9.59943
	31.64	1.44	11.8652				1.45	9.48906
	31.65	1.45	11.7635				1.46	9.39839
	31.66	1.46	11.6543				1.47	9.3608
	31.67	1.47	11.5804				1.48	9.32487
	31.68	1.48	11.5367				1.49	9.2865
	31.69	1.49	11.4537				1.5	9.26838
	31.7	1.5	11.4092				1.49	29.8947
	31.71	1.49	30.9975				1.48	14.8938
	31.72	1.48	15.7506				1.47	10.6042
	31.73	1.47	11.4769				1.46	8.49732
	31.74	1.46	9.43533				1.45	7.26007
	31.75	1.45	8.19779				1.44	6.40446
	31.76	1.44	7.39344				1.43	5.79939
	31.77	1.43	6.82931				1.42	5.35225
	31.78	1.42	6.39225				1.41	4.97532
	31.79	1.41	6.07335				1.4	4.67577
	31.8	1.4	5.76517				1.39	4.42567
	31.81	1.39	5.53555				1.38	4.23478
	31.82	1.38	5.38558				1.37	4.05194
	31.83	1.37	5.21272				1.36	3.90217
	31.84	1.36	5.10239				1.35	3.7427
	31.85	1.35	4.9244				1.34	3.6094
	31.86	1.34	4.82094				1.33	3.53862
	31.87	1.33	4.72074				1.32	3.43726
	31.88	1.32	4.63723				1.31	3.3424
	31.89	1.31	4.57225				1.3	3.21978
	31.9	1.3	4.45959				1.29	3.14666
	31.91	1.29	4.38028				1.28	3.11156
	31.92	1.28	4.32194				1.27	3.03472
	31.93	1.27	4.24935				1.26	2.94717
	31.94	1.26	4.20686				1.25	2.88321
	31.95	1.25	4.10728				1.24	2.81893
	31.96	1.24	4.03401				1.23	2.77918
	31.97	1.23	4.00896				1.22	2.70033
	31.98	1.22	3.93861				1.21	2.65187
	31.99	1.21	3.90522				1.2	2.59687
	32	1.2	3.81752				1.19	2.52434
	32.01	1.19	3.75062				1.18	2.48631
	32.02	1.18	3.72317				1.17	2.43756
	32.03	1.17	3.67104				1.16	2.37665
	32.04	1.16	3.6485				1.15	2.32449
	32.05	1.15	3.55673				1.14	2.25059
	32.06	1.14	3.47056				1.13	2.2177
	32.07	1.13	3.46				1.12	2.16123
	32.08	1.12	3.40263				1.11	2.09305
	32.09	1.11	3.34855				1.1	2.04005
	32.1	1.1	3.27192				1.09	1.97461
	32.11	1.09	3.21864				1.08	1.92339
	32.12	1.08	3.13808				1.07	1.85912
	32.13	1.07	3.08798				1.06	1.77406
	32.14	1.06	3.03485				1.05	1.70696
	32.15	1.05	2.90918				1.04	1.60843
	32.16	1.04	2.8337				1.03	1.53519
	32.17	1.03	2.77208				1.02	1.43535
	32.18	1.02	2.68341				1.01	1.3187
	32.19	1.01	2.58137				1	1.21026
	32.2	1	2.40339				0.99	1.07064
	32.21	0.99	2.26723				0.98	0.917787
	32.22	0.98	2.10408				0.97	0.739563
	32.23	0.97	1.94522				0.96	0.520872
	32.24	0.96	1.74573				0.95	0.2848
	32.25	0.95	1.48557				0.94	0.00406
	32.26	0.94	1.20759				0.93	-0.380623
	32.27	0.93	0.82604				0.92	-0.80198
	32.28	0.92	0.40868				0.91	-1.34651
	32.29	0.91	-0.12252				0.9	-1.99933
	32.3	0.9	-0.81962				0.89	-2.88131
	32.31	0.89	-1.69815				0.88	-4.01608
	32.32	0.88	-2.81632				0.87	-5.49444
	32.33	0.87	-4.23685				0.86	-7.35488
	32.34	0.86	-6.05784				0.85	-9.55367
	32.35	0.85	-8.26106				0.84	-12.0243
	32.36	0.84	-10.6049				0.83	-14.5635
	32.37	0.83	-13.0262				0.82	-16.6703
	32.38	0.82	-15.0335				0.81	-17.7163
	32.39	0.81	-15.9526				0.8	-17.2677
	32.4	0.8	-15.4658				0.79	-15.5278
	32.41	0.79	-13.7223				0.78	-12.9978
	32.42	0.78	-11.135				0.77	-10.2842
	32.43	0.77	-8.34158				0.76	-7.78786
	32.44	0.76	-5.78187				0.75	-5.76556
	32.45	0.75	-3.76367				0.74	-4.26538
	32.46	0.74	-2.28106				0.73	-3.23188
	32.47	0.73	-1.2718				0.72	-2.58983
	32.48	0.72	-0.61208				0.71	-2.19719
	32.49	0.71	-0.14217				0.7	-1.86294
	32.5	0.7	0.18223				0.69	-1.59817
	32.51	0.69	0.42536				0.68	-1.33277
	32.52	0.68	0.70381				0.67	-1.10511
	32.53	0.67	0.97157				0.66	-0.815605
	32.54	0.66	1.21241				0.65	-0.483655
	32.55	0.65	1.40477				0.64	-0.169823
	32.56	0.64	1.57541				0.63	0.0942625
	32.57	0.63	1.72188				0.62	0.225735
	32.58	0.62	1.79169				0.61	0.286115
	32.59	0.61	1.83489				0.6	0.336805
	32.6	0.6	1.78913				0.59	0.349972
	32.61	0.59	1.78299				0.58	0.380107
	32.62	0.58	1.79649				0.57	0.399635
	32.63	0.57	1.75696				0.56	0.367132
	32.64	0.56	1.77888				0.55	0.324265
	32.65	0.55	1.66713				0.54	0.309037
	32.66	0.54	1.6405				0.53	0.30643
	32.67	0.53	1.62731				0.52	0.280863
	32.68	0.52	1.57959				0.51	0.236243
	32.69	0.51	1.56604				0.5	0.156165
	32.7	0.5	1.46899				0.49	0.163035
	32.71	0.49	1.4458				0.48	0.170725
	32.72	0.48	1.44242				0.47	0.11381
	32.73	0.47	1.40827				0.46	0.0815125
	32.74	0.46	1.37739				0.45	0.058505
	32.75	0.45	1.30881				0.44	0.0482825
	32.76	0.44	1.2977				0.43	0.0371175
	32.77	0.43	1.28986				0.42	0.002415
	32.78	0.42	1.28141				0.41	-0.014045
	32.79	0.41	1.27965				0.4	-0.0123525
	32.8	0.4	1.22585				0.39	-0.039315
	32.81	0.39	1.19405				0.38	-0.046045
	32.82	0.38	1.18931				0.37	-0.048345
	32.83	0.37	1.17253				0.36	-0.043915
	32.84	0.36	1.18509				0.35	-0.01488
	32.85	0.35	1.14408				0.34	-0.0628375
	32.86	0.34	1.12678				0.33	-0.0264225
	32.87	0.33	1.11469				0.32	-0.0317425
	32.88	0.32	1.15003				0.31	-0.024115
	32.89	0.31	1.15285				0.3	-0.0215525
	32.9	0.3	1.07895				0.29	-0.03733
	32.91	0.29	1.08169				0.28	-0.0445149
	32.92	0.28	1.07067				0.27	-0.0393125
	32.93	0.27	1.06858				0.26	-0.06455
	32.94	0.26	1.06857				0.25	-0.07037
	32.95	0.25	1.00004				0.24	-0.085045
	32.96	0.24	0.99265				0.23	-0.0797475
	32.97	0.23	1.00106				0.22	-0.096345
	32.98	0.22	0.98876				0.21	-0.130183
	32.99	0.21	0.99007				0.2	-0.13578
	33	0.2	0.94565				0.19	-0.130922
	33.01	0.19	0.92942				0.18	-0.149722
	33.02	0.18	0.88348				0.17	-0.16953
	33.03	0.17	0.88903				0.16	-0.193993
	33.04	0.16	0.87109				0.15	-0.20786
	33.05	0.15	0.83515				0.14	-0.183347
	33.06	0.14	0.79704				0.13	-0.236405
	33.07	0.13	0.75821				0.12	-0.245425
	33.08	0.12	0.707				0.11	-0.260288
	33.09	0.11	0.7277				0.1	-0.25615
	33.1	0.1	0.68077				0.09	-0.28507
	33.11	0.09	0.64308				0.08	-0.30665
	33.12	0.08	0.60035				0.07	-0.352175
	33.13	0.07	0.57071				0.06	-0.361083
	33.14	0.06	0.564				0.05	-0.376912
	33.15	0.05	0.47697				0.04	-0.416277
	33.16	0.04	0.41587				0.03	-0.437963
	33.17	0.03	0.41075				0.02	-0.5012
	33.18	0.02	0.32573				0.01	-0.545942
	33.19	0.01	0.29971				0	-0.566843
	33.2	0	0.22276				-0.01	-0.659298
	33.21	-0.01	0.151				-0.02	-0.709595
	33.22	-0.02	0.10602				-0.03	-0.812898
	33.23	-0.03	-0.03274				-0.04	-0.914345
	33.24	-0.04	-0.15049				-0.05	-0.989645
	33.25	-0.05	-0.27557				-0.06	-1.0919
	33.26	-0.06	-0.39409				-0.07	-1.2041
	33.27	-0.07	-0.54482				-0.08	-1.34651
	33.28	-0.08	-0.68076				-0.09	-1.53132
	33.29	-0.09	-0.87764				-0.1	-1.65816
	33.3	-0.1	-1.06566				-0.11	-1.81634
	33.31	-0.11	-1.27211				-0.12	-1.98882
	33.32	-0.12	-1.42931				-0.13	-2.16257
	33.33	-0.13	-1.64235				-0.14	-2.34052
	33.34	-0.14	-1.84912				-0.15	-2.44443
	33.35	-0.15	-2.04825				-0.16	-2.59746
	33.36	-0.16	-2.2327				-0.17	-2.70233
	33.37	-0.17	-2.39932				-0.18	-2.80087
	33.38	-0.18	-2.54951				-0.19	-2.89153
	33.39	-0.19	-2.68166				-0.2	-2.95964
	33.4	-0.2	-2.83552
	33.41	-0.19	-3.29741
	33.42	-0.18	-2.14131
	33.43	-0.17	-1.60755
	33.44	-0.16	-1.23119
	33.45	-0.15	-0.99065
	33.46	-0.14	-0.74294
	33.47	-0.13	-0.50824
	33.48	-0.12	-0.27632
	33.49	-0.11	-0.11324
	33.5	-0.1	0.0094
	33.51	-0.09	0.18335
	33.52	-0.08	0.33157
	33.53	-0.07	0.47915
	33.54	-0.06	0.60491
	33.55	-0.05	0.66998
	33.56	-0.04	0.78151
	33.57	-0.03	0.86375
	33.58	-0.02	0.97176
	33.59	-0.01	1.05487
	33.6	0	1.08343
	33.61	0.01	1.14558
	33.62	0.02	1.19112
	33.63	0.03	1.30204
	33.64	0.04	1.34696
	33.65	0.05	1.35517
	33.66	0.06	1.38829
	33.67	0.07	1.43003
	33.68	0.08	1.49849
	33.69	0.09	1.5707
	33.7	0.1	1.55486
	33.71	0.11	1.58393
	33.72	0.12	1.64677
	33.73	0.13	1.69897
	33.74	0.14	1.76213
	33.75	0.15	1.72893
	33.76	0.16	1.77674
	33.77	0.17	1.79848
	33.78	0.18	1.8624
	33.79	0.19	1.89412
	33.8	0.2	1.88664
	33.81	0.21	1.92409
	33.82	0.22	1.96732
	33.83	0.23	2.01892
	33.84	0.24	2.02224
	33.85	0.25	2.05952
	33.86	0.26	2.11245
	33.87	0.27	2.1339
	33.88	0.28	2.14236
	33.89	0.29	2.20984
	33.9	0.3	2.21669
	33.91	0.31	2.24359
	33.92	0.32	2.27048
	33.93	0.33	2.33857
	33.94	0.34	2.37412
	33.95	0.35	2.37582
	33.96	0.36	2.38444
	33.97	0.37	2.45456
	33.98	0.38	2.51024
	33.99	0.39	2.5639
	34	0.4	2.58525
	34.01	0.41	2.6189
	34.02	0.42	2.68594
	34.03	0.43	2.68766
	34.04	0.44	2.69985
	34.05	0.45	2.71512
	34.06	0.46	2.74278
	34.07	0.47	2.81759
	34.08	0.48	2.83541
	34.09	0.49	2.86686
	34.1	0.5	2.85695
	34.11	0.51	2.90649
	34.12	0.52	2.93814
	34.13	0.53	2.96008
	34.14	0.54	3.00904
	34.15	0.55	2.9923
	34.16	0.56	2.9664
	34.17	0.57	3.04592
	34.18	0.58	3.06251
	34.19	0.59	3.08903
	34.2	0.6	3.09155
	34.21	0.61	3.06541
	34.22	0.62	3.11953
	34.23	0.63	3.14628
	34.24	0.64	3.18268
	34.25	0.65	3.13765
	34.26	0.66	3.15616
	34.27	0.67	3.23119
	34.28	0.68	3.25513
	34.29	0.69	3.2454
	34.3	0.7	3.21425
	34.31	0.71	3.2514
	34.32	0.72	3.29903
	34.33	0.73	3.32302
	34.34	0.74	3.30498
	34.35	0.75	3.30559
	34.36	0.76	3.33845
	34.37	0.77	3.38485
	34.38	0.78	3.38933
	34.39	0.79	3.39165
	34.4	0.8	3.40169
	34.41	0.81	3.40573
	34.42	0.82	3.41197
	34.43	0.83	3.438
	34.44	0.84	3.4532
	34.45	0.85	3.40244
	34.46	0.86	3.42742
	34.47	0.87	3.42388
	34.48	0.88	3.42342
	34.49	0.89	3.44882
	34.5	0.9	3.39441
	34.51	0.91	3.41656
	34.52	0.92	3.44373
	34.53	0.93	3.42783
	34.54	0.94	3.44677
	34.55	0.95	3.40998
	34.56	0.96	3.43912
	34.57	0.97	3.4535
	34.58	0.98	3.46727
	34.59	0.99	3.4659
	34.6	1	3.47334
	34.61	1.01	3.50749
	34.62	1.02	3.55596
	34.63	1.03	3.58922
	34.64	1.04	3.66052
	34.65	1.05	3.69455
	34.66	1.06	3.77381
	34.67	1.07	3.87799
	34.68	1.08	3.98286
	34.69	1.09	4.09263
	34.7	1.1	4.17875
	34.71	1.11	4.28819
	34.72	1.12	4.3801
	34.73	1.13	4.45665
	34.74	1.14	4.56742
	34.75	1.15	4.67915
	34.76	1.16	4.86927
	34.77	1.17	5.09932
	34.78	1.18	5.36544
	34.79	1.19	5.75504
	34.8	1.2	6.17712
	34.81	1.21	6.70696
	34.82	1.22	7.30613
	34.83	1.23	7.97115
	34.84	1.24	8.63064
	34.85	1.25	9.32867
	34.86	1.26	10.0707
	34.87	1.27	10.8342
	34.88	1.28	11.4598
	34.89	1.29	11.966
	34.9	1.3	12.3533
	34.91	1.31	12.6406
	34.92	1.32	12.8064
	34.93	1.33	12.6885
	34.94	1.34	12.5578
	34.95	1.35	12.2667
	34.96	1.36	11.9517
	34.97	1.37	11.6856
	34.98	1.38	11.4036
	34.99	1.39	11.1355
	35	1.4	10.8548
	35.01	1.41	10.6435
	35.02	1.42	10.4721
	35.03	1.43	10.3283
	35.04	1.44	10.1859
	35.05	1.45	10.0617
	35.06	1.46	10.0016
	35.07	1.47	9.97823
	35.08	1.48	9.91402
	35.09	1.49	9.88051
	35.1	1.5	9.84491
	35.11	1.49	30.084
	35.12	1.48	15.092
	35.13	1.47	10.8632
	35.14	1.46	8.80601
	35.15	1.45	7.56891
	35.16	1.44	6.75832
	35.17	1.43	6.14249
	35.18	1.42	5.70168
	35.19	1.41	5.35368
	35.2	1.4	5.06438
	35.21	1.39	4.80262
	35.22	1.38	4.61438
	35.23	1.37	4.42375
	35.24	1.36	4.31735
	35.25	1.35	4.13569
	35.26	1.34	4.015
	35.27	1.33	3.93265
	35.28	1.32	3.82788
	35.29	1.31	3.76141
	35.3	1.3	3.62141
	35.31	1.29	3.54478
	35.32	1.28	3.51478
	35.33	1.27	3.43963
	35.34	1.26	3.38951
	35.35	1.25	3.30872
	35.36	1.24	3.24783
	35.37	1.23	3.19647
	35.38	1.22	3.12399
	35.39	1.21	3.1075
	35.4	1.2	3.02533
	35.41	1.19	2.96837
	35.42	1.18	2.91873
	35.43	1.17	2.86772
	35.44	1.16	2.82884
	35.45	1.15	2.77109
	35.46	1.14	2.69839
	35.47	1.13	2.67263
	35.48	1.12	2.61506
	35.49	1.11	2.56888
	35.5	1.1	2.48288
	35.51	1.09	2.43062
	35.52	1.08	2.36138
	35.53	1.07	2.30994
	35.54	1.06	2.25906
	35.55	1.05	2.16682
	35.56	1.04	2.05851
	35.57	1.03	1.9771
	35.58	1.02	1.90122
	35.59	1.01	1.81337
	35.6	1	1.67326
	35.61	0.99	1.52217
	35.62	0.98	1.34683
	35.63	0.97	1.1751
	35.64	0.96	1.01532
	35.65	0.95	0.73286
	35.66	0.94	0.46056
	35.67	0.93	0.06138
	35.68	0.92	-0.35641
	35.69	0.91	-0.87023
	35.7	0.9	-1.55439
	35.71	0.89	-2.45144
	35.72	0.88	-3.57804
	35.73	0.87	-5.06071
	35.74	0.86	-6.89759
	35.75	0.85	-9.07328
	35.76	0.84	-11.542
	35.77	0.83	-14.108
	35.78	0.82	-16.109
	35.79	0.81	-17.1682
	35.8	0.8	-16.6958
	35.81	0.79	-15.0041
	35.82	0.78	-12.454
	35.83	0.77	-9.72565
	35.84	0.76	-7.2249
	35.85	0.75	-5.22737
	35.86	0.74	-3.71735
	35.87	0.73	-2.7077
	35.88	0.72	-2.05096
	35.89	0.71	-1.63727
	35.9	0.7	-1.32423
	35.91	0.69	-1.06847
	35.92	0.68	-0.77724
	35.93	0.67	-0.5247
	35.94	0.66	-0.17794
	35.95	0.65	0.1154
	35.96	0.64	0.42474
	35.97	0.63	0.67331
	35.98	0.62	0.77512
	35.99	0.61	0.88678
	36	0.6	0.89698
	36.01	0.59	0.90452
	36.02	0.58	0.93011
	36.03	0.57	0.94527
	36.04	0.56	0.93385
	36.05	0.55	0.85936
	36.06	0.54	0.81921
	36.07	0.53	0.83625
	36.08	0.52	0.83006
	36.09	0.51	0.80208
	36.1	0.5	0.70713
	36.11	0.49	0.69507
	36.12	0.48	0.71159
	36.13	0.47	0.66081
	36.14	0.46	0.68575
	36.15	0.45	0.63428
	36.16	0.44	0.59002
	36.17	0.43	0.60834
	36.18	0.42	0.5728
	36.19	0.41	0.55811
	36.2	0.4	0.57387
	36.21	0.39	0.53952
	36.22	0.38	0.52467
	36.23	0.37	0.5523
	36.24	0.36	0.57748
	36.25	0.35	0.55647
	36.26	0.34	0.53057
	36.27	0.33	0.60968
	36.28	0.32	0.61697
	36.29	0.31	0.64649
	36.3	0.3	0.64095
	36.31	0.29	0.64793
	36.32	0.28	0.64583
	36.33	0.27	0.62669
	36.34	0.26	0.64233
	36.35	0.25	0.60277
	36.36	0.24	0.56719
	36.37	0.23	0.5878
	36.38	0.22	0.55908
	36.39	0.21	0.54648
	36.4	0.2	0.49308
	36.41	0.19	0.50286
	36.42	0.18	0.4943
	36.43	0.17	0.4561
	36.44	0.16	0.43373
	36.45	0.15	0.39558
	36.46	0.14	0.39734
	36.47	0.13	0.34677
	36.48	0.12	0.33791
	36.49	0.11	0.34139
	36.5	0.1	0.30014
	36.51	0.09	0.26357
	36.52	0.08	0.24262
	36.53	0.07	0.18845
	36.54	0.06	0.20059
	36.55	0.05	0.13739
	36.56	0.04	0.09533
	36.57	0.03	0.08379
	36.58	0.02	-0.01384
	36.59	0.01	-0.04043
	36.6	0	-0.12547
	36.61	-0.01	-0.21098
	36.62	-0.02	-0.24461
	36.63	-0.03	-0.36278
	36.64	-0.04	-0.46371
	36.65	-0.05	-0.58695
	36.66	-0.06	-0.69735
	36.67	-0.07	-0.79714
	36.68	-0.08	-0.94822
	36.69	-0.09	-1.11457
	36.7	-0.1	-1.27744
	36.71	-0.11	-1.46723
	36.72	-0.12	-1.62114
	36.73	-0.13	-1.80972
	36.74	-0.14	-1.99779
	36.75	-0.15	-2.11851
	36.76	-0.16	-2.28022
	36.77	-0.17	-2.37011
	36.78	-0.18	-2.50394
	36.79	-0.19	-2.58111
	36.8	-0.2	-2.70312
	36.81	-0.19	-3.50153
	36.82	-0.18	-2.37569
	36.83	-0.17	-1.80729
	36.84	-0.16	-1.4488
	36.85	-0.15	-1.16932
	36.86	-0.14	-0.91594
	36.87	-0.13	-0.70622
	36.88	-0.12	-0.49264
	36.89	-0.11	-0.35706
	36.9	-0.1	-0.19967
	36.91	-0.09	-0.00958
	36.92	-0.08	0.09374
	36.93	-0.07	0.24278
	36.94	-0.06	0.32702
	36.95	-0.05	0.44135
	36.96	-0.04	0.56272
	36.97	-0.03	0.61386
	36.98	-0.02	0.69487
	36.99	-0.01	0.76578
	37	0	0.83745
	37.01	0.01	0.9067
	37.02	0.02	0.9315
	37.03	0.03	1.00331
	37.04	0.04	1.04274
	37.05	0.05	1.0801
	37.06	0.06	1.14505
	37.07	0.07	1.12928
	37.08	0.08	1.17788
	37.09	0.09	1.241
	37.1	0.1	1.26232
	37.11	0.11	1.30765
	37.12	0.12	1.32761
	37.13	0.13	1.37897
	37.14	0.14	1.43353
	37.15	0.15	1.43675
	37.16	0.16	1.4701
	37.17	0.17	1.47298
	37.18	0.18	1.52513
	37.19	0.19	1.56941
	37.2	0.2	1.58854
	37.21	0.21	1.64795
	37.22	0.22	1.61506
	37.23	0.23	1.66184
	37.24	0.24	1.67733
	37.25	0.25	1.72011
	37.26	0.26	1.76637
	37.27	0.27	1.74442
	37.28	0.28	1.7647
	37.29	0.29	1.79944
	37.3	0.3	1.87781
	37.31	0.31	1.87186
	37.32	0.32	1.85532
	37.33	0.33	1.89186
	37.34	0.34	1.93993
	37.35	0.35	1.98985
	37.36	0.36	1.99971
	37.37	0.37	2.00703
	37.38	0.38	2.04816
	37.39	0.39	2.08104
	37.4	0.4	2.13109
	37.41	0.41	2.18594
	37.42	0.42	2.16658
	37.43	0.43	2.20553
	37.44	0.44	2.21514
	37.45	0.45	2.25707
	37.46	0.46	2.33955
	37.47	0.47	2.31341
	37.48	0.48	2.32982
	37.49	0.49	2.34232
	37.5	0.5	2.36796
	37.51	0.51	2.4081
	37.52	0.52	2.38473
	37.53	0.53	2.41243
	37.54	0.54	2.4298
	37.55	0.55	2.48022
	37.56	0.56	2.5087
	37.57	0.57	2.47975
	37.58	0.58	2.49207
	37.59	0.59	2.52899
	37.6	0.6	2.54891
	37.61	0.61	2.55055
	37.62	0.62	2.53964
	37.63	0.63	2.56928
	37.64	0.64	2.57771
	37.65	0.65	2.57588
	37.66	0.66	2.61185
	37.67	0.67	2.6135
	37.68	0.68	2.62647
	37.69	0.69	2.67514
	37.7	0.7	2.6787
	37.71	0.71	2.67836
	37.72	0.72	2.6666
	37.73	0.73	2.70699
	37.74	0.74	2.69393
	37.75	0.75	2.7404
	37.76	0.76	2.76158
	37.77	0.77	2.7412
	37.78	0.78	2.78185
	37.79	0.79	2.8068
	37.8	0.8	2.82627
	37.81	0.81	2.85169
	37.82	0.82	2.81946
	37.83	0.83	2.86805
	37.84	0.84	2.88303
	37.85	0.85	2.88028
	37.86	0.86	2.89103
	37.87	0.87	2.88855
	37.88	0.88	2.90151
	37.89	0.89	2.94503
	37.9	0.9	2.91136
	37.91	0.91	2.91133
	37.92	0.92	2.89796
	37.93	0.93	2.92135
	37.94	0.94	2.96084
	37.95	0.95	2.94192
	37.96	0.96	2.9416
	37.97	0.97	2.92134
	37.98	0.98	2.96495
	37.99	0.99	2.97438
	38	1	2.96639
	38.01	1.01	2.97829
	38.02	1.02	2.97164
	38.03	1.03	3.01287
	38.04	1.04	3.0435
	38.05	1.05	3.12385
	38.06	1.06	3.15158
	38.07	1.07	3.19125
	38.08	1.08	3.27279
	38.09	1.09	3.36768
	38.1	1.1	3.46491
	38.11	1.11	3.52574
	38.12	1.12	3.61374
	38.13	1.13	3.72736
	38.14	1.14	3.82564
	38.15	1.15	3.95366
	38.16	1.16	4.14178
	38.17	1.17	4.35909
	38.18	1.18	4.69817
	38.19	1.19	5.06755
	38.2	1.2	5.53785
	38.21	1.21	6.05188
	38.22	1.22	6.6241
	38.23	1.23	7.31472
	38.24	1.24	7.97669
	38.25	1.25	8.66372
	38.26	1.26	9.40139
	38.27	1.27	10.0761
	38.28	1.28	10.7315
	38.29	1.29	11.2484
	38.3	1.3	11.6578
	38.31	1.31	11.9183
	38.32	1.32	12.045
	38.33	1.33	12.0433
	38.34	1.34	11.9324
	38.35	1.35	11.6472
	38.36	1.36	11.3436
	38.37	1.37	11.0612
	38.38	1.38	10.7812
	38.39	1.39	10.5172
	38.4	1.4	10.2456
	38.41	1.41	10.0319
	38.42	1.42	9.8501
	38.43	1.43	9.71383
	38.44	1.44	9.59364
	38.45	1.45	9.47899
	38.46	1.46	9.38729
	38.47	1.47	9.31667
	38.48	1.48	9.32275
	38.49	1.49	9.27985
	38.5	1.5	9.25966
	38.51	1.49	29.7185
	38.52	1.48	14.8117
	38.53	1.47	10.5748
	38.54	1.46	8.46675
	38.55	1.45	7.23308
	38.56	1.44	6.37849
	38.57	1.43	5.77458
	38.58	1.42	5.36058
	38.59	1.41	4.95369
	38.6	1.4	4.66815
	38.61	1.39	4.43973
	38.62	1.38	4.2386
	38.63	1.37	4.07519
	38.64	1.36	3.87844
	38.65	1.35	3.7379
	38.66	1.34	3.60901
	38.67	1.33	3.53979
	38.68	1.32	3.4583
	38.69	1.31	3.34964
	38.7	1.3	3.22353
	38.71	1.29	3.15529
	38.72	1.28	3.10832
	38.73	1.27	3.05901
	38.74	1.26	2.95679
	38.75	1.25	2.88999
	38.76	1.24	2.83744
	38.77	1.23	2.78727
	38.78	1.22	2.73648
	38.79	1.21	2.66798
	38.8	1.2	2.60848
	38.81	1.19	2.55076
	38.82	1.18	2.49265
	38.83	1.17	2.47813
	38.84	1.16	2.38675
	38.85	1.15	2.34132
	38.86	1.14	2.277
	38.87	1.13	2.23087
	38.88	1.12	2.20605
	38.89	1.11	2.11213
	38.9	1.1	2.06461
	38.91	1.09	2.00885
	38.92	1.08	1.94476
	38.93	1.07	1.893
	38.94	1.06	1.78578
	38.95	1.05	1.73059
	38.96	1.04	1.64883
	38.97	1.03	1.5749
	38.98	1.02	1.47992
	38.99	1.01	1.33376
	39	1	1.2281
	39.01	0.99	1.10911
	39.02	0.98	0.94954
	39.03	0.97	0.78809
	39.04	0.96	0.54048
	39.05	0.95	0.33828
	39.06	0.94	0.05537
	39.07	0.93	-0.34305
	39.08	0.92	-0.73746
	39.09	0.91	-1.31418
	39.1	0.9	-1.94867
	39.11	0.89	-2.83806
	39.12	0.88	-3.99293
	39.13	0.87	-5.42486
	39.14	0.86	-7.31142
	39.15	0.85	-9.5014
	39.16	0.84	-11.9756
	39.17	0.83	-14.5077
	39.18	0.82	-16.668
	39.19	0.81	-17.6806
	39.2	0.8	-17.2246
	39.21	0.79	-15.4638
	39.22	0.78	-12.9757
	39.23	0.77	-10.2691
	39.24	0.76	-7.74576
	39.25	0.75	-5.71965
	39.26	0.74	-4.24181
	39.27	0.73	-3.19173
	39.28	0.72	-2.54623
	39.29	0.71	-2.15571
	39.3	0.7	-1.82808
	39.31	0.69	-1.5326
	39.32	0.68	-1.28137
	39.33	0.67	-1.06613
	39.34	0.66	-0.82004
	39.35	0.65	-0.47405
	39.36	0.64	-0.12863
	39.37	0.63	0.11667
	39.38	0.62	0.27794
	39.39	0.61	0.30387
	39.4	0.6	0.36551
	39.41	0.59	0.40606
	39.42	0.58	0.44913
	39.43	0.57	0.462
	39.44	0.56	0.42427
	39.45	0.55	0.39947
	39.46	0.54	0.40011
	39.47	0.53	0.38637
	39.48	0.52	0.34823
	39.49	0.51	0.31744
	39.5	0.5	0.21842
	39.51	0.49	0.26083
	39.52	0.48	0.24003
	39.53	0.47	0.19596
	39.54	0.46	0.12925
	39.55	0.45	0.11567
	39.56	0.44	0.13559
	39.57	0.43	0.10921
	39.58	0.42	0.07837
	39.59	0.41	0.05012
	39.6	0.4	0.06084
	39.61	0.39	0.04869
	39.62	0.38	0.00397
	39.63	0.37	0.02541
	39.64	0.36	-0.00297
	39.65	0.35	0.07039
	39.66	0.34	0.00622
	39.67	0.33	0.03046
	39.68	0.32	0.02863
	39.69	0.31	0.02517
	39.7	0.3	0.02176
	39.71	0.29	0.01207
	39.72	0.28	9.0329e-05
	39.73	0.27	0.02364
	39.74	0.26	-0.03461
	39.75	0.25	-0.0342
	39.76	0.24	0.00715
	39.77	0.23	-0.00701
	39.78	0.22	-0.01801
	39.79	0.21	-0.08312
	39.8	0.2	-0.0524
	39.81	0.19	-0.03995
	39.82	0.18	-0.06694
	39.83	0.17	-0.09698
	39.84	0.16	-0.10566
	39.85	0.15	-0.09845
	39.86	0.14	-0.04805
	39.87	0.13	-0.12718
	39.88	0.12	-0.09521
	39.89	0.11	-0.143
	39.9	0.1	-0.10823
	39.91	0.09	-0.12851
	39.92	0.08	-0.16793
	39.93	0.07	-0.20277
	39.94	0.06	-0.21725
	39.95	0.05	-0.24118
	39.96	0.04	-0.23981
	39.97	0.03	-0.28277
	39.98	0.02	-0.35348
	39.99	0.01	-0.4187
	40	0	-0.40965
	40.01	-0.01	-0.46077
	40.02	-0.02	-0.56094
	40.03	-0.03	-0.65684
	40.04	-0.04	-0.77287
	40.05	-0.05	-0.83732
	40.06	-0.06	-0.93274
	40.07	-0.07	-1.05894
	40.08	-0.08	-1.20224
	40.09	-0.09	-1.41325
	40.1	-0.1	-1.52338
	40.11	-0.11	-1.66492
	40.12	-0.12	-1.85551
	40.13	-0.13	-2.05083
	40.14	-0.14	-2.21467
	40.15	-0.15	-2.31534
	40.16	-0.16	-2.44521
	40.17	-0.17	-2.57786
	40.18	-0.18	-2.67174
	40.19	-0.19	-2.78198
	40.2	-0.2	-2.83319
	40.21	-0.19	-3.61525
	40.22	-0.18	-2.47503
	40.23	-0.17	-1.92042
	40.24	-0.16	-1.58003
	40.25	-0.15	-1.27084
	40.26	-0.14	-1.0204
	40.27	-0.13	-0.79194
	40.28	-0.12	-0.60475
	40.29	-0.11	-0.46543
	40.3	-0.1	-0.31417
	40.31	-0.09	-0.17847
	40.32	-0.08	-0.01751
	40.33	-0.07	0.10615
	40.34	-0.06	0.19762
	40.35	-0.05	0.29969
	40.36	-0.04	0.38372
	40.37	-0.03	0.49701
	40.38	-0.02	0.54034
	40.39	-0.01	0.5999
	40.4	0	0.68026
	40.41	0.01	0.71737
	40.42	0.02	0.79781
	40.43	0.03	0.79523
	40.44	0.04	0.83665
	40.45	0.05	0.90238
	40.46	0.06	0.92672
	40.47	0.07	0.96242
	40.48	0.08	0.97146
	40.49	0.09	1.03872
	40.5	0.1	1.04449
	40.51	0.11	1.09091
	40.52	0.12	1.1418
	40.53	0.13	1.17461
	40.54	0.14	1.17389
	40.55	0.15	1.20305
	40.56	0.16	1.22587
	40.57	0.17	1.27311
	40.58	0.18	1.28673
	40.59	0.19	1.32137
	40.6	0.2	1.35519
	40.61	0.21	1.35505
	40.62	0.22	1.41954
	40.63	0.23	1.39689
	40.64	0.24	1.38124
	40.65	0.25	1.47585
	40.66	0.26	1.48851
	40.67	0.27	1.53681
	40.68	0.28	1.5208
	40.69	0.29	1.54116
	40.7	0.3	1.60466
	40.71	0.31	1.58518
	40.72	0.32	1.64378
	40.73	0.33	1.64809
	40.74	0.34	1.66514
	40.75	0.35	1.71356
	40.76	0.36	1.72206
	40.77	0.37	1.76882
	40.78	0.38	1.77317
	40.79	0.39	1.79378
	40.8	0.4	1.84366
	40.81	0.41	1.89117
	40.82	0.42	1.93175
	40.83	0.43	1.9124
	40.84	0.44	1.92795
	40.85	0.45	1.96879
	40.86	0.46	2.02125
	40.87	0.47	2.05429
	40.88	0.48	2.03779
	40.89	0.49	2.05199
	40.9	0.5	2.06037
	40.91	0.51	2.12407
	40.92	0.52	2.16087
	40.93	0.53	2.12297
	40.94	0.54	2.14093
	40.95	0.55	2.18207
	40.96	0.56	2.19185
	40.97	0.57	2.22938
	40.98	0.58	2.19873
	40.99	0.59	2.19005
	41	0.6	2.23322
	41.01	0.61	2.23524
	41.02	0.62	2.27798
	41.03	0.63	2.26165
	41.04	0.64	2.28927
	41.05	0.65	2.31773
	41.06	0.66	2.28961
	41.07	0.67	2.36293
	41.08	0.68	2.31708
	41.09	0.69	2.32744
	41.1	0.7	2.3668
	41.11	0.71	2.36782
	41.12	0.72	2.41793
	41.13	0.73	2.39233
	41.14	0.74	2.41304
	41.15	0.75	2.47665
	41.16	0.76	2.45734
	41.17	0.77	2.48697
	41.18	0.78	2.47846
	41.19	0.79	2.49245
	41.2	0.8	2.5397
	41.21	0.81	2.5337
	41.22	0.82	2.54158
	41.23	0.83	2.53983
	41.24	0.84	2.56539
	41.25	0.85	2.60082
	41.26	0.86	2.57866
	41.27	0.87	2.61004
	41.28	0.88	2.60235
	41.29	0.89	2.61912
	41.3	0.9	2.64746
	41.31	0.91	2.62938
	41.32	0.92	2.64642
	41.33	0.93	2.64684
	41.34	0.94	2.63904
	41.35	0.95	2.6696
	41.36	0.96	2.65859
	41.37	0.97	2.67364
	41.38	0.98	2.67701
	41.39	0.99	2.67893
	41.4	1	2.72326
	41.41	1.01	2.75253
	41.42	1.02	2.75709
	41.43	1.03	2.74396
	41.44	1.04	2.73303
	41.45	1.05	2.79897
	41.46	1.06	2.8379
	41.47	1.07	2.88376
	41.48	1.08	2.8811
	41.49	1.09	2.97337
	41.5	1.1	3.06541
	41.51	1.11	3.11981
	41.52	1.12	3.21759
	41.53	1.13	3.31497
	41.54	1.14	3.41972
	41.55	1.15	3.57821
	41.56	1.16	3.76752
	41.57	1.17	4.04501
	41.58	1.18	4.37223
	41.59	1.19	4.78229
	41.6	1.2	5.28599
	41.61	1.21	5.82052
	41.62	1.22	6.42467
	41.63	1.23	7.06101
	41.64	1.24	7.7554
	41.65	1.25	8.44342
	41.66	1.26	9.12992
	41.67	1.27	9.80622
	41.68	1.28	10.4009
	41.69	1.29	10.9005
	41.7	1.3	11.3045
	41.71	1.31	11.5741
	41.72	1.32	11.7312
	41.73	1.33	11.7084
	41.74	1.34	11.5791
	41.75	1.35	11.3793
	41.76	1.36	11.1035
	41.77	1.37	10.8203
	41.78	1.38	10.5184
	41.79	1.39	10.2792
	41.8	1.4	10.0214
	41.81	1.41	9.81339
	41.82	1.42	9.62833
	41.83	1.43	9.47968
	41.84	1.44	9.34898
	41.85	1.45	9.25249
	41.86	1.46	9.15825
	41.87	1.47	9.10067
	41.88	1.48	9.06403
	41.89	1.49	9.02369
	41.9	1.5	9.04814
	41.91	1.49	29.8193
	41.92	1.48	14.8213
	41.93	1.47	10.528
	41.94	1.46	8.40404
	41.95	1.45	7.15941
	41.96	1.44	6.26458
	41.97	1.43	5.66971
	41.98	1.42	5.22451
	41.99	1.41	4.85314
	42	1.4	4.5352
	42.01	1.39	4.27516
	42.02	1.38	4.08754
	42.03	1.37	3.91107
	42.04	1.36	3.76887
	42.05	1.35	3.60691
	42.06	1.34	3.45774
	42.07	1.33	3.39208
	42.08	1.32	3.30372
	42.09	1.31	3.21057
	42.1	1.3	3.07794
	42.11	1.29	3.00488
	42.12	1.28	2.98198
	42.13	1.27	2.89267
	42.14	1.26	2.80098
	42.15	1.25	2.73642
	42.16	1.24	2.64635
	42.17	1.23	2.63126
	42.18	1.22	2.54378
	42.19	1.21	2.49516
	42.2	1.2	2.44421
	42.21	1.19	2.35085
	42.22	1.18	2.32965
	42.23	1.17	2.29017
	42.24	1.16	2.23385
	42.25	1.15	2.16625
	42.26	1.14	2.08789
	42.27	1.13	2.07177
	42.28	1.12	1.9893
	42.29	1.11	1.92941
	42.3	1.1	1.88068
	42.31	1.09	1.7973
	42.32	1.08	1.78256
	42.33	1.07	1.6956
	42.34	1.06	1.62313
	42.35	1.05	1.54704
	42.36	1.04	1.43458
	42.37	1.03	1.37611
	42.38	1.02	1.27362
	42.39	1.01	1.15802
	42.4	1	1.06296
	42.41	0.99	0.89972
	42.42	0.98	0.7548
	42.43	0.97	0.58076
	42.44	0.96	0.36628
	42.45	0.95	0.11964
	42.46	0.94	-0.16965
	42.47	0.93	-0.54108
	42.48	0.92	-0.96988
	42.49	0.91	-1.51808
	42.5	0.9	-2.18508
	42.51	0.89	-3.04209
	42.52	0.88	-4.17304
	42.53	0.87	-5.65523
	42.54	0.86	-7.5244
	42.55	0.85	-9.76098
	42.56	0.84	-12.2155
	42.57	0.83	-14.7172
	42.58	0.82	-16.8298
	42.59	0.81	-17.8993
	42.6	0.8	-17.4682
	42.61	0.79	-15.721
	42.62	0.78	-13.205
	42.63	0.77	-10.5054
	42.64	0.76	-8.02906
	42.65	0.75	-6.00043
	42.66	0.74	-4.50739
	42.67	0.73	-3.45511
	42.68	0.72	-2.81546
	42.69	0.71	-2.41437
	42.7	0.7	-2.0867
	42.71	0.69	-1.82414
	42.72	0.68	-1.57768
	42.73	0.67	-1.33708
	42.74	0.66	-1.06216
	42.75	0.65	-0.71761
	42.76	0.64	-0.44723
	42.77	0.63	-0.13249
	42.78	0.62	0.0028
	42.79	0.61	0.07407
	42.8	0.6	0.12859
	42.81	0.59	0.12649
	42.82	0.58	0.17005
	42.83	0.57	0.20554
	42.84	0.56	0.16288
	42.85	0.55	0.1
	42.86	0.54	0.12246
	42.87	0.53	0.12277
	42.88	0.52	0.10446
	42.89	0.51	0.03167
	42.9	0.5	-0.03402
	42.91	0.49	-0.03377
	42.92	0.48	-0.03632
	42.93	0.47	-0.07942
	42.94	0.46	-0.13322
	42.95	0.45	-0.1445
	42.96	0.44	-0.1583
	42.97	0.43	-0.17408
	42.98	0.42	-0.19861
	42.99	0.41	-0.21334
	43	0.4	-0.23674
	43.01	0.39	-0.26567
	43.02	0.38	-0.2343
	43.03	0.37	-0.25434
	43.04	0.36	-0.26019
	43.05	0.35	-0.24773
	43.06	0.34	-0.27971
	43.07	0.33	-0.26238
	43.08	0.32	-0.26327
	43.09	0.31	-0.2748
	43.1	0.3	-0.26974
	43.11	0.29	-0.30875
	43.12	0.28	-0.30088
	43.13	0.27	-0.29123
	43.14	0.26	-0.30923
	43.15	0.25	-0.34142
	43.16	0.24	-0.34473
	43.17	0.23	-0.33919
	43.18	0.22	-0.36971
	43.19	0.21	-0.3981
	43.2	0.2	-0.39155
	43.21	0.19	-0.4013
	43.22	0.18	-0.40545
	43.23	0.17	-0.40076
	43.24	0.16	-0.44407
	43.25	0.15	-0.45927
	43.26	0.14	-0.42991
	43.27	0.13	-0.45507
	43.28	0.12	-0.49332
	43.29	0.11	-0.51031
	43.3	0.1	-0.5209
	43.31	0.09	-0.52717
	43.32	0.08	-0.53243
	43.33	0.07	-0.57409
	43.34	0.06	-0.59791
	43.35	0.05	-0.59908
	43.36	0.04	-0.63487
	43.37	0.03	-0.64538
	43.38	0.02	-0.68209
	43.39	0.01	-0.74429
	43.4	0	-0.76312
	43.41	-0.01	-0.8491
	43.42	-0.02	-0.87626
	43.43	-0.03	-0.96462
	43.44	-0.04	-1.09092
	43.45	-0.05	-1.13907
	43.46	-0.06	-1.25159
	43.47	-0.07	-1.34728
	43.48	-0.08	-1.49116
	43.49	-0.09	-1.67274
	43.5	-0.1	-1.81083
	43.51	-0.11	-1.93126
	43.52	-0.12	-2.10397
	43.53	-0.13	-2.2735
	43.54	-0.14	-2.46242
	43.55	-0.15	-2.57107
	43.56	-0.16	-2.72153
	43.57	-0.17	-2.80671
	43.58	-0.18	-2.89064
	43.59	-0.19	-3.00998
	43.6	-0.2	-3.0622
	43.61	-0.19	-3.69699
	43.62	-0.18	-2.56987
	43.63	-0.17	-1.9897
	43.64	-0.16	-1.6308
	43.65	-0.15	-1.34271
	43.66	-0.14	-1.14683
	43.67	-0.13	-0.91564
	43.68	-0.12	-0.69314
	43.69	-0.11	-0.53608
	43.7	-0.1	-0.3756
	43.71	-0.09	-0.27947
	43.72	-0.08	-0.13975
	43.73	-0.07	-0.00237
	43.74	-0.06	0.11335
	43.75	-0.05	0.23482
	43.76	-0.04	0.27768
	43.77	-0.03	0.3629
	43.78	-0.02	0.44233
	43.79	-0.01	0.4956
	43.8	0	0.56478
	43.81	0.01	0.59141
	43.82	0.02	0.62288
	43.83	0.03	0.68502
	43.84	0.04	0.75278
	43.85	0.05	0.76346
	43.86	0.06	0.76348
	43.87	0.07	0.81935
	43.88	0.08	0.86587
	43.89	0.09	0.92003
	43.9	0.1	0.92257
	43.91	0.11	0.92462
	43.92	0.12	0.97236
	43.93	0.13	1.02602
	43.94	0.14	1.0531
	43.95	0.15	1.06428
	43.96	0.16	1.05356
	43.97	0.17	1.12708
	43.98	0.18	1.14575
	43.99	0.19	1.16463
	44	0.2	1.20941
	44.01	0.21	1.20858
	44.02	0.22	1.23766
	44.03	0.23	1.27381
	44.04	0.24	1.26064
	44.05	0.25	1.3294
	44.06	0.26	1.3208
	44.07	0.27	1.36461
	44.08	0.28	1.3713
	44.09	0.29	1.41337
	44.1	0.3	1.45057
	44.11	0.31	1.40392
	44.12	0.32	1.44463
	44.13	0.33	1.49184
	44.14	0.34	1.51136
	44.15	0.35	1.54469
	44.16	0.36	1.52235
	44.17	0.37	1.57156
	44.18	0.38	1.63483
	44.19	0.39	1.65644
	44.2	0.4	1.6887
	44.21	0.41	1.6854
	44.22	0.42	1.73976
	44.23	0.43	1.77201
	44.24	0.44	1.80259
	44.25	0.45	1.80081
	44.26	0.46	1.86065
	44.27	0.47	1.87236
	44.28	0.48	1.89251
	44.29	0.49	1.89911
	44.3	0.5	1.91288
	44.31	0.51	1.94612
	44.32	0.52	1.97201
	44.33	0.53	1.97258
	44.34	0.54	2.00426
	44.35	0.55	2.03412
	44.36	0.56	2.0001
	44.37	0.57	2.052
	44.38	0.58	2.05927
	44.39	0.59	2.07686
	44.4	0.6	2.08292
	44.41	0.61	2.06159
	44.42	0.62	2.11319
	44.43	0.63	2.12192
	44.44	0.64	2.12074
	44.45	0.65	2.12084
	44.46	0.66	2.09442
	44.47	0.67	2.17462
	44.48	0.68	2.1919
	44.49	0.69	2.20667
	44.5	0.7	2.19148
	44.51	0.71	2.16853
	44.52	0.72	2.22052
	44.53	0.73	2.25878
	44.54	0.74	2.24168
	44.55	0.75	2.26855
	44.56	0.76	2.26
	44.57	0.77	2.29658
	44.58	0.78	2.32339
	44.59	0.79	2.32113
	44.6	0.8	2.35816
	44.61	0.81	2.33546
	44.62	0.82	2.37375
	44.63	0.83	2.39834
	44.64	0.84	2.42186
	44.65	0.85	2.40126
	44.66	0.86	2.39555
	44.67	0.87	2.43651
	44.68	0.88	2.4573
	44.69	0.89	2.48654
	44.7	0.9	2.47582
	44.71	0.91	2.46973
	44.72	0.92	2.49367
	44.73	0.93	2.51319
	44.74	0.94	2.53649
	44.75	0.95	2.53392
	44.76	0.96	2.51614
	44.77	0.97	2.54906
	44.78	0.98	2.56479
	44.79	0.99	2.56234
	44.8	1	2.57414
	44.81	1.01	2.5622
	44.82	1.02	2.59104
	44.83	1.03	2.61303
	44.84	1.04	2.61998
	44.85	1.05	2.66372
	44.86	1.06	2.65696
	44.87	1.07	2.69864
	44.88	1.08	2.75124
	44.89	1.09	2.80788
	44.9	1.1	2.89191
	44.91	1.11	2.94134
	44.92	1.12	3.0568
	44.93	1.13	3.1747
	44.94	1.14	3.27175
	44.95	1.15	3.4343
	44.96	1.16	3.60267
	44.97	1.17	3.89631
	44.98	1.18	4.25481
	44.99	1.19	4.65707
	45	1.2	5.13969
	45.01	1.21	5.69859
	45.02	1.22	6.31334
	45.03	1.23	6.98213
	45.04	1.24	7.66262
	45.05	1.25	8.33523
	45.06	1.26	9.02429
	45.07	1.27	9.70058
	45.08	1.28	10.3026
	45.09	1.29	10.795
	45.1	1.3	11.1992
	45.11	1.31	11.4811
	45.12	1.32	11.6395
	45.13	1.33	11.6438
	45.14	1.34	11.5308
	45.15	1.35	11.3209
	45.16	1.36	11.0233
	45.17	1.37	10.785
	45.18	1.38	10.5222
	45.19	1.39	10.2128
	45.2	1.4	9.94884
	45.21	1.41	9.71187
	45.22	1.42	9.55074
	45.23	1.43	9.40157
	45.24	1.44	9.26918
	45.25	1.45	9.16303
	45.26	1.46	9.0464
	45.27	1.47	9.04765
	45.28	1.48	8.99869
	45.29	1.49	8.96195
	45.3	1.5	8.92081
	45.31	1.49	29.9572
	45.32	1.48	14.8501
	45.33	1.47	10.4506
	45.34	1.46	8.31247
	45.35	1.45	7.07888
	45.36	1.44	6.21644
	45.37	1.43	5.61077
	45.38	1.42	5.12224
	45.39	1.41	4.74079
	45.4	1.4	4.43535
	45.41	1.39	4.18516
	45.42	1.38	3.99862
	45.43	1.37	3.79774
	45.44	1.36	3.644
	45.45	1.35	3.49031
	45.46	1.34	3.35587
	45.47	1.33	3.28997
	45.48	1.32	3.15915
	45.49	1.31	3.04797
	45.5	1.3	2.95625
	45.51	1.29	2.88168
	45.52	1.28	2.84115
	45.53	1.27	2.74757
	45.54	1.26	2.64141
	45.55	1.25	2.59769
	45.56	1.24	2.54409
	45.57	1.23	2.50171
	45.58	1.22	2.39707
	45.59	1.21	2.33685
	45.6	1.2	2.30945
	45.61	1.19	2.22738
	45.62	1.18	2.2042
	45.63	1.17	2.11423
	45.64	1.16	2.05714
	45.65	1.15	2.0193
	45.66	1.14	1.93908
	45.67	1.13	1.89552
	45.68	1.12	1.8345
	45.69	1.11	1.76179
	45.7	1.1	1.73201
	45.71	1.09	1.66166
	45.72	1.08	1.60485
	45.73	1.07	1.53794
	45.74	1.06	1.42827
	45.75	1.05	1.38338
	45.76	1.04	1.29181
	45.77	1.03	1.21266
	45.78	1.02	1.08665
	45.79	1.01	0.96964
	45.8	1	0.87672
	45.81	0.99	0.75155
	45.82	0.98	0.61998
	45.83	0.97	0.4143
	45.84	0.96	0.16141
	45.85	0.95	-0.05158
	45.86	0.94	-0.33004
	45.87	0.93	-0.69974
	45.88	0.92	-1.14417
	45.89	0.91	-1.68353
	45.9	0.9	-2.30918
	45.91	0.89	-3.19367
	45.92	0.88	-4.3203
	45.93	0.87	-5.83695
	45.94	0.86	-7.68611
	45.95	0.85	-9.87902
	45.96	0.84	-12.3641
	45.97	0.83	-14.9212
	45.98	0.82	-17.0744
	45.99	0.81	-18.1171
	46	0.8	-17.6821
	46.01	0.79	-15.9224
	46.02	0.78	-13.3566
	46.03	0.77	-10.6366
	46.04	0.76	-8.15173
	46.05	0.75	-6.1148
	46.06	0.74	-4.59497
	46.07	0.73	-3.57296
	46.08	0.72	-2.94668
	46.09	0.71	-2.58142
	46.1	0.7	-2.21273
	46.11	0.69	-1.96747
	46.12	0.68	-1.69479
	46.13	0.67	-1.49252
	46.14	0.66	-1.20228
	46.15	0.65	-0.85836
	46.16	0.64	-0.52817
	46.17	0.63	-0.28044
	46.18	0.62	-0.15292
	46.19	0.61	-0.12026
	46.2	0.6	-0.04386
	46.21	0.59	-0.03718
	46.22	0.58	-0.02886
	46.23	0.57	-0.01427
	46.24	0.56	-0.05247
	46.25	0.55	-0.06177
	46.26	0.54	-0.10563
	46.27	0.53	-0.11967
	46.28	0.52	-0.1593
	46.29	0.51	-0.20622
	46.3	0.5	-0.26687
	46.31	0.49	-0.26999
	46.32	0.48	-0.2324
	46.33	0.47	-0.32211
	46.34	0.46	-0.35573
	46.35	0.45	-0.37143
	46.36	0.44	-0.37418
	46.37	0.43	-0.395
	46.38	0.42	-0.4429
	46.39	0.41	-0.45107
	46.4	0.4	-0.44738
	46.41	0.39	-0.4798
	46.42	0.38	-0.47852
	46.43	0.37	-0.51675
	46.44	0.36	-0.48998
	46.45	0.35	-0.43865
	46.46	0.34	-0.50843
	46.47	0.33	-0.48345
	46.48	0.32	-0.5093
	46.49	0.31	-0.49332
	46.5	0.3	-0.47918
	46.51	0.29	-0.50057
	46.52	0.28	-0.5231
	46.53	0.27	-0.51635
	46.54	0.26	-0.55669
	46.55	0.25	-0.50863
	46.56	0.24	-0.56979
	46.57	0.23	-0.56059
	46.58	0.22	-0.55674
	46.59	0.21	-0.58599
	46.6	0.2	-0.59225
	46.61	0.19	-0.5853
	46.62	0.18	-0.6208
	46.63	0.17	-0.63648
	46.64	0.16	-0.65997
	46.65	0.15	-0.6693
	46.66	0.14	-0.65277
	46.67	0.13	-0.71014
	46.68	0.12	-0.73108
	46.69	0.11	-0.72923
	46.7	0.1	-0.69561
	46.71	0.09	-0.74817
	46.72	0.08	-0.76886
	46.73	0.07	-0.82029
	46.74	0.06	-0.82976
	46.75	0.05	-0.80478
	46.76	0.04	-0.88576
	46.77	0.03	-0.90749
	46.78	0.02	-0.95539
	46.79	0.01	-0.98035
	46.8	0	-0.96913
	46.81	-0.01	-1.11634
	46.82	-0.02	-1.15657
	46.83	-0.03	-1.26735
	46.84	-0.04	-1.32988
	46.85	-0.05	-1.39524
	46.86	-0.06	-1.48593
	46.87	-0.07	-1.61306
	46.88	-0.08	-1.74441
	46.89	-0.09	-1.92471
	46.9	-0.1	-2.02101
	46.91	-0.11	-2.20195
	46.92	-0.12	-2.37467
	46.93	-0.13	-2.51622
	46.94	-0.14	-2.68722
	46.95	-0.15	-2.77282
	46.96	-0.16	-2.94289
	46.97	-0.17	-3.05462
	46.98	-0.18	-3.13715
	46.99	-0.19	-3.19305
	47	-0.2	-3.24006

## Sheet: As detection template
	Paste any data collected for the blank electrolyte below														The blank elecrolyte will be subtracted						Paste data collected for the sample here							Paste data collected for the 1st standard addition here							Paste data collected for the 2nd standard addition here							Paste data collected for the 3rd standard addition here
															from the analytical scans
	blank			subtract (20s-1s)											average of all blank electrolyte scans						sample			subtract (20s-1s)		subtract the blank		1st standard addition			subtract (20s-1s)		subtract the blank		2nd standard addition			subtract (20s-1s)		subtract the blank		3rd standard addition			subtract (20s-1s)		subtract the blank
	time (s)	potential (V)	current (µA)	potential (V)	current (µA)																time (s)	potential (V)	current (µA)	potential (V)	current (µA)	current (µA)		time (s)	potential (V)	current (µA)	potential (V)	current (µA)	current (µA)		time (s)	potential (V)	current (µA)	potential (V)	current (µA)	current (µA)		time (s)	potential (V)	current (µA)	potential (V)	current (µA)	current (µA)
repeat 1				0	0										0	0								0	0	0					0	0	0					0	0	0					0	0	0
				0	0										0	0								0	0	0					0	0	0					0	0	0					0	0	0
				0	0										0	0								0	0	0					0	0	0					0	0	0					0	0	0
				0	0										0	0								0	0	0					0	0	0					0	0	0					0	0	0
				0	0										0	0								0	0	0					0	0	0					0	0	0					0	0	0
				0	0										0	0								0	0	0					0	0	0					0	0	0					0	0	0
				0	0										0	0								0	0	0					0	0	0					0	0	0					0	0	0
				0	0										0	0								0	0	0					0	0	0					0	0	0					0	0	0
				0	0										0	0								0	0	0					0	0	0					0	0	0					0	0	0
				0	0										0	0								0	0	0					0	0	0					0	0	0					0	0	0
				0	0										0	0								0	0	0					0	0	0					0	0	0					0	0	0
				0	0										0	0								0	0	0					0	0	0					0	0	0					0	0	0
				0	0										0	0								0	0	0					0	0	0					0	0	0					0	0	0
				0	0										0	0								0	0	0					0	0	0					0	0	0					0	0	0
				0	0										0	0								0	0	0					0	0	0					0	0	0					0	0	0
				0	0										0	0								0	0	0					0	0	0					0	0	0					0	0	0
				0	0										0	0								0	0	0					0	0	0					0	0	0					0	0	0
				0	0										0	0								0	0	0					0	0	0					0	0	0					0	0	0
				0	0										0	0								0	0	0					0	0	0					0	0	0					0	0	0
				0	0										0	0								0	0	0					0	0	0					0	0	0					0	0	0
				0	0										0	0								0	0	0					0	0	0					0	0	0					0	0	0
				0	0										0	0								0	0	0					0	0	0					0	0	0					0	0	0
				0	0										0	0								0	0	0					0	0	0					0	0	0					0	0	0
				0	0										0	0								0	0	0					0	0	0					0	0	0					0	0	0
				0	0										0	0								0	0	0					0	0	0					0	0	0					0	0	0
				0	0										0	0								0	0	0					0	0	0					0	0	0					0	0	0
				0	0										0	0								0	0	0					0	0	0					0	0	0					0	0	0
				0	0										0	0								0	0	0					0	0	0					0	0	0					0	0	0
				0	0										0	0								0	0	0					0	0	0					0	0	0					0	0	0
				0	0										0	0								0	0	0					0	0	0					0	0	0					0	0	0
				0	0										0	0								0	0	0					0	0	0					0	0	0					0	0	0
				0	0										0	0								0	0	0					0	0	0					0	0	0					0	0	0
				0	0										0	0								0	0	0					0	0	0					0	0	0					0	0	0
				0	0										0	0								0	0	0					0	0	0					0	0	0					0	0	0
				0	0										0	0								0	0	0					0	0	0					0	0	0					0	0	0
				0	0										0	0								0	0	0					0	0	0					0	0	0					0	0	0
				0	0										0	0								0	0	0					0	0	0					0	0	0					0	0	0
				0	0										0	0								0	0	0					0	0	0					0	0	0					0	0	0
				0	0										0	0								0	0	0					0	0	0					0	0	0					0	0	0
				0	0										0	0								0	0	0					0	0	0					0	0	0					0	0	0
				0	0										0	0								0	0	0					0	0	0					0	0	0					0	0	0
				0	0										0	0								0	0	0					0	0	0					0	0	0					0	0	0
				0	0										0	0								0	0	0					0	0	0					0	0	0					0	0	0
				0	0										0	0								0	0	0					0	0	0					0	0	0					0	0	0
				0	0										0	0								0	0	0					0	0	0					0	0	0					0	0	0
				0	0										0	0								0	0	0					0	0	0					0	0	0					0	0	0
				0	0										0	0								0	0	0					0	0	0					0	0	0					0	0	0
				0	0										0	0								0	0	0					0	0	0					0	0	0					0	0	0
				0	0										0	0								0	0	0					0	0	0					0	0	0					0	0	0
				0	0										0	0								0	0	0					0	0	0					0	0	0					0	0	0
				0	0										0	0								0	0	0					0	0	0					0	0	0					0	0	0
				0	0										0	0								0	0	0					0	0	0					0	0	0					0	0	0
				0	0										0	0								0	0	0					0	0	0					0	0	0					0	0	0
				0	0										0	0								0	0	0					0	0	0					0	0	0					0	0	0
				0	0										0	0								0	0	0					0	0	0					0	0	0					0	0	0
				0	0										0	0								0	0	0					0	0	0					0	0	0					0	0	0
				0	0										0	0								0	0	0					0	0	0					0	0	0					0	0	0
				0	0										0	0								0	0	0					0	0	0					0	0	0					0	0	0
				0	0										0	0								0	0	0					0	0	0					0	0	0					0	0	0
				0	0										0	0								0	0	0					0	0	0					0	0	0					0	0	0
				0	0										0	0								0	0	0					0	0	0					0	0	0					0	0	0
				0	0										0	0								0	0	0					0	0	0					0	0	0					0	0	0
				0	0										0	0								0	0	0					0	0	0					0	0	0					0	0	0
				0	0										0	0								0	0	0					0	0	0					0	0	0					0	0	0
				0	0										0	0								0	0	0					0	0	0					0	0	0					0	0	0
				0	0										0	0								0	0	0					0	0	0					0	0	0					0	0	0
				0	0										0	0								0	0	0					0	0	0					0	0	0					0	0	0
				0	0										0	0								0	0	0					0	0	0					0	0	0					0	0	0
				0	0										0	0								0	0	0					0	0	0					0	0	0					0	0	0
				0	0										0	0								0	0	0					0	0	0					0	0	0					0	0	0
				0	0										0	0								0	0	0					0	0	0					0	0	0					0	0	0
				0	0										0	0								0	0	0					0	0	0					0	0	0					0	0	0
				0	0										0	0								0	0	0					0	0	0					0	0	0					0	0	0
				0	0										0	0								0	0	0					0	0	0					0	0	0					0	0	0
				0	0										0	0								0	0	0					0	0	0					0	0	0					0	0	0
				0	0										0	0								0	0	0					0	0	0					0	0	0					0	0	0
				0	0										0	0								0	0	0					0	0	0					0	0	0					0	0	0
				0	0										0	0								0	0	0					0	0	0					0	0	0					0	0	0
				0	0										0	0								0	0	0					0	0	0					0	0	0					0	0	0
				0	0										0	0								0	0	0					0	0	0					0	0	0					0	0	0
				0	0										0	0								0	0	0					0	0	0					0	0	0					0	0	0
				0	0										0	0								0	0	0					0	0	0					0	0	0					0	0	0
				0	0										0	0								0	0	0					0	0	0					0	0	0					0	0	0
				0	0										0	0								0	0	0					0	0	0					0	0	0					0	0	0
				0	0										0	0								0	0	0					0	0	0					0	0	0					0	0	0
				0	0										0	0								0	0	0					0	0	0					0	0	0					0	0	0
				0	0										0	0								0	0	0					0	0	0					0	0	0					0	0	0
				0	0										0	0								0	0	0					0	0	0					0	0	0					0	0	0
				0	0										0	0								0	0	0					0	0	0					0	0	0					0	0	0
				0	0										0	0								0	0	0					0	0	0					0	0	0					0	0	0
				0	0										0	0								0	0	0					0	0	0					0	0	0					0	0	0
				0	0										0	0								0	0	0					0	0	0					0	0	0					0	0	0
				0	0										0	0								0	0	0					0	0	0					0	0	0					0	0	0
				0	0										0	0								0	0	0					0	0	0					0	0	0					0	0	0
				0	0										0	0								0	0	0					0	0	0					0	0	0					0	0	0
				0	0										0	0								0	0	0					0	0	0					0	0	0					0	0	0
				0	0										0	0								0	0	0					0	0	0					0	0	0					0	0	0
				0	0										0	0								0	0	0					0	0	0					0	0	0					0	0	0
				0	0										0	0								0	0	0					0	0	0					0	0	0					0	0	0
				0	0										0	0								0	0	0					0	0	0					0	0	0					0	0	0
				0	0										0	0								0	0	0					0	0	0					0	0	0					0	0	0
				0	0										0	0								0	0	0					0	0	0					0	0	0					0	0	0
				0	0										0	0								0	0	0					0	0	0					0	0	0					0	0	0
				0	0										0	0								0	0	0					0	0	0					0	0	0					0	0	0
				0	0										0	0								0	0	0					0	0	0					0	0	0					0	0	0
				0	0										0	0								0	0	0					0	0	0					0	0	0					0	0	0
				0	0										0	0								0	0	0					0	0	0					0	0	0					0	0	0
				0	0										0	0								0	0	0					0	0	0					0	0	0					0	0	0
				0	0										0	0								0	0	0					0	0	0					0	0	0					0	0	0
				0	0										0	0								0	0	0					0	0	0					0	0	0					0	0	0
				0	0										0	0								0	0	0					0	0	0					0	0	0					0	0	0
				0	0										0	0								0	0	0					0	0	0					0	0	0					0	0	0
				0	0										0	0								0	0	0					0	0	0					0	0	0					0	0	0
				0	0										0	0								0	0	0					0	0	0					0	0	0					0	0	0
				0	0										0	0								0	0	0					0	0	0					0	0	0					0	0	0
				0	0										0	0								0	0	0					0	0	0					0	0	0					0	0	0
				0	0										0	0								0	0	0					0	0	0					0	0	0					0	0	0
				0	0										0	0								0	0	0					0	0	0					0	0	0					0	0	0
				0	0										0	0								0	0	0					0	0	0					0	0	0					0	0	0
				0	0										0	0								0	0	0					0	0	0					0	0	0					0	0	0
				0	0										0	0								0	0	0					0	0	0					0	0	0					0	0	0
				0	0										0	0								0	0	0					0	0	0					0	0	0					0	0	0
				0	0										0	0								0	0	0					0	0	0					0	0	0					0	0	0
				0	0										0	0								0	0	0					0	0	0					0	0	0					0	0	0
				0	0										0	0								0	0	0					0	0	0					0	0	0					0	0	0
				0	0										0	0								0	0	0					0	0	0					0	0	0					0	0	0
				0	0										0	0								0	0	0					0	0	0					0	0	0					0	0	0
				0	0										0	0								0	0	0					0	0	0					0	0	0					0	0	0
				0	0										0	0								0	0	0					0	0	0					0	0	0					0	0	0
				0	0										0	0								0	0	0					0	0	0					0	0	0					0	0	0
				0	0										0	0								0	0	0					0	0	0					0	0	0					0	0	0
				0	0										0	0								0	0	0					0	0	0					0	0	0					0	0	0
				0	0										0	0								0	0	0					0	0	0					0	0	0					0	0	0
				0	0										0	0								0	0	0					0	0	0					0	0	0					0	0	0
				0	0										0	0								0	0	0					0	0	0					0	0	0					0	0	0
				0	0										0	0								0	0	0					0	0	0					0	0	0					0	0	0
				0	0										0	0								0	0	0					0	0	0					0	0	0					0	0	0
				0	0										0	0								0	0	0					0	0	0					0	0	0					0	0	0
				0	0										0	0								0	0	0					0	0	0					0	0	0					0	0	0
				0	0										0	0								0	0	0					0	0	0					0	0	0					0	0	0
				0	0										0	0								0	0	0					0	0	0					0	0	0					0	0	0
				0	0										0	0								0	0	0					0	0	0					0	0	0					0	0	0
				0	0										0	0								0	0	0					0	0	0					0	0	0					0	0	0
				0	0										0	0								0	0	0					0	0	0					0	0	0					0	0	0
				0	0										0	0								0	0	0					0	0	0					0	0	0					0	0	0
				0	0										0	0								0	0	0					0	0	0					0	0	0					0	0	0
				0	0										0	0								0	0	0					0	0	0					0	0	0					0	0	0
				0	0										0	0								0	0	0					0	0	0					0	0	0					0	0	0
				0	0										0	0								0	0	0					0	0	0					0	0	0					0	0	0
				0	0										0	0								0	0	0					0	0	0					0	0	0					0	0	0
				0	0										0	0								0	0	0					0	0	0					0	0	0					0	0	0
				0	0										0	0								0	0	0					0	0	0					0	0	0					0	0	0
				0	0										0	0								0	0	0					0	0	0					0	0	0					0	0	0
				0	0										0	0								0	0	0					0	0	0					0	0	0					0	0	0
				0	0										0	0								0	0	0					0	0	0					0	0	0					0	0	0
				0	0										0	0								0	0	0					0	0	0					0	0	0					0	0	0
				0	0										0	0								0	0	0					0	0	0					0	0	0					0	0	0
				0	0										0	0								0	0	0					0	0	0					0	0	0					0	0	0
				0	0										0	0								0	0	0					0	0	0					0	0	0					0	0	0
				0	0										0	0								0	0	0					0	0	0					0	0	0					0	0	0
				0	0										0	0								0	0	0					0	0	0					0	0	0					0	0	0
				0	0										0	0								0	0	0					0	0	0					0	0	0					0	0	0
				0	0										0	0								0	0	0					0	0	0					0	0	0					0	0	0
				0	0										0	0								0	0	0					0	0	0					0	0	0					0	0	0
				0	0										0	0								0	0	0					0	0	0					0	0	0					0	0	0
				0	0										0	0								0	0	0					0	0	0					0	0	0					0	0	0
				0	0										0	0								0	0	0					0	0	0					0	0	0					0	0	0
				0	0										0	0								0	0	0					0	0	0					0	0	0					0	0	0
				0	0										0	0								0	0	0					0	0	0					0	0	0					0	0	0
				0	0										0	0								0	0	0					0	0	0					0	0	0					0	0	0
				0	0										0	0								0	0	0					0	0	0					0	0	0					0	0	0
				0	0										0	0								0	0	0					0	0	0					0	0	0					0	0	0
				0	0										0	0								0	0	0					0	0	0					0	0	0					0	0	0
				0	0										0	0								0	0	0					0	0	0					0	0	0					0	0	0
				0	0										0	0								0	0	0					0	0	0					0	0	0					0	0	0
				0	0										0	0								0	0	0					0	0	0					0	0	0					0	0	0
				0	0										0	0								0	0	0					0	0	0					0	0	0					0	0	0
				0	0										0	0								0	0	0					0	0	0					0	0	0					0	0	0
				0	0										0	0								0	0	0					0	0	0					0	0	0					0	0	0
				0	0										0	0								0	0	0					0	0	0					0	0	0					0	0	0
				0	0										0	0								0	0	0					0	0	0					0	0	0					0	0	0
				0	0										0	0								0	0	0					0	0	0					0	0	0					0	0	0
				0	0										0	0								0	0	0					0	0	0					0	0	0					0	0	0
				0	0										0	0								0	0	0					0	0	0					0	0	0					0	0	0
				0	0										0	0								0	0	0					0	0	0					0	0	0					0	0	0
				0	0										0	0								0	0	0					0	0	0					0	0	0					0	0	0
				0	0										0	0								0	0	0					0	0	0					0	0	0					0	0	0
				0	0										0	0								0	0	0					0	0	0					0	0	0					0	0	0
				0	0										0	0								0	0	0					0	0	0					0	0	0					0	0	0
				0	0										0	0								0	0	0					0	0	0					0	0	0					0	0	0
				0	0										0	0								0	0	0					0	0	0					0	0	0					0	0	0
				0	0										0	0								0	0	0					0	0	0					0	0	0					0	0	0
				0	0										0	0								0	0	0					0	0	0					0	0	0					0	0	0
				0	0										0	0								0	0	0					0	0	0					0	0	0					0	0	0
				0	0										0	0								0	0	0					0	0	0					0	0	0					0	0	0
				0	0										0	0								0	0	0					0	0	0					0	0	0					0	0	0
				0	0										0	0								0	0	0					0	0	0					0	0	0					0	0	0
				0	0										0	0								0	0	0					0	0	0					0	0	0					0	0	0
				0	0										0	0								0	0	0					0	0	0					0	0	0					0	0	0
				0	0										0	0								0	0	0					0	0	0					0	0	0					0	0	0
				0	0										0	0								0	0	0					0	0	0					0	0	0					0	0	0
				0	0										0	0								0	0	0					0	0	0					0	0	0					0	0	0
				0	0										0	0								0	0	0					0	0	0					0	0	0					0	0	0
				0	0										0	0								0	0	0					0	0	0					0	0	0					0	0	0
				0	0										0	0								0	0	0					0	0	0					0	0	0					0	0	0
				0	0										0	0								0	0	0					0	0	0					0	0	0					0	0	0
				0	0										0	0								0	0	0					0	0	0					0	0	0					0	0	0
				0	0										0	0								0	0	0					0	0	0					0	0	0					0	0	0
				0	0										0	0								0	0	0					0	0	0					0	0	0					0	0	0
				0	0										0	0								0	0	0					0	0	0					0	0	0					0	0	0
				0	0										0	0								0	0	0					0	0	0					0	0	0					0	0	0
				0	0										0	0								0	0	0					0	0	0					0	0	0					0	0	0
				0	0										0	0								0	0	0					0	0	0					0	0	0					0	0	0
				0	0										0	0								0	0	0					0	0	0					0	0	0					0	0	0
				0	0										0	0								0	0	0					0	0	0					0	0	0					0	0	0
				0	0										0	0								0	0	0					0	0	0					0	0	0					0	0	0
				0	0										0	0								0	0	0					0	0	0					0	0	0					0	0	0
				0	0										0	0								0	0	0					0	0	0					0	0	0					0	0	0
				0	0										0	0								0	0	0					0	0	0					0	0	0					0	0	0
				0	0										0	0								0	0	0					0	0	0					0	0	0					0	0	0
				0	0										0	0								0	0	0					0	0	0					0	0	0					0	0	0
				0	0										0	0								0	0	0					0	0	0					0	0	0					0	0	0
				0	0										0	0								0	0	0					0	0	0					0	0	0					0	0	0
				0	0										0	0								0	0	0					0	0	0					0	0	0					0	0	0
				0	0										0	0								0	0	0					0	0	0					0	0	0					0	0	0
				0	0										0	0								0	0	0					0	0	0					0	0	0					0	0	0
				0	0										0	0								0	0	0					0	0	0					0	0	0					0	0	0
				0	0										0	0								0	0	0					0	0	0					0	0	0					0	0	0
				0	0										0	0								0	0	0					0	0	0					0	0	0					0	0	0
				0	0										0	0								0	0	0					0	0	0					0	0	0					0	0	0
				0	0										0	0								0	0	0					0	0	0					0	0	0					0	0	0
repeat 2				0	0																			0	0	0					0	0	0					0	0	0					0	0	0
				0	0																			0	0	0					0	0	0					0	0	0					0	0	0
				0	0																			0	0	0					0	0	0					0	0	0					0	0	0
				0	0																			0	0	0					0	0	0					0	0	0					0	0	0
				0	0																			0	0	0					0	0	0					0	0	0					0	0	0
				0	0																			0	0	0					0	0	0					0	0	0					0	0	0
				0	0																			0	0	0					0	0	0					0	0	0					0	0	0
				0	0																			0	0	0					0	0	0					0	0	0					0	0	0
				0	0																			0	0	0					0	0	0					0	0	0					0	0	0
				0	0																			0	0	0					0	0	0					0	0	0					0	0	0
				0	0																			0	0	0					0	0	0					0	0	0					0	0	0
				0	0																			0	0	0					0	0	0					0	0	0					0	0	0
				0	0																			0	0	0					0	0	0					0	0	0					0	0	0
				0	0																			0	0	0					0	0	0					0	0	0					0	0	0
				0	0																			0	0	0					0	0	0					0	0	0					0	0	0
				0	0																			0	0	0					0	0	0					0	0	0					0	0	0
				0	0																			0	0	0					0	0	0					0	0	0					0	0	0
				0	0																			0	0	0					0	0	0					0	0	0					0	0	0
				0	0																			0	0	0					0	0	0					0	0	0					0	0	0
				0	0																			0	0	0					0	0	0					0	0	0					0	0	0
				0	0																			0	0	0					0	0	0					0	0	0					0	0	0
				0	0																			0	0	0					0	0	0					0	0	0					0	0	0
				0	0																			0	0	0					0	0	0					0	0	0					0	0	0
				0	0																			0	0	0					0	0	0					0	0	0					0	0	0
				0	0																			0	0	0					0	0	0					0	0	0					0	0	0
				0	0																			0	0	0					0	0	0					0	0	0					0	0	0
				0	0																			0	0	0					0	0	0					0	0	0					0	0	0
				0	0																			0	0	0					0	0	0					0	0	0					0	0	0
				0	0																			0	0	0					0	0	0					0	0	0					0	0	0
				0	0																			0	0	0					0	0	0					0	0	0					0	0	0
				0	0																			0	0	0					0	0	0					0	0	0					0	0	0
				0	0																			0	0	0					0	0	0					0	0	0					0	0	0
				0	0																			0	0	0					0	0	0					0	0	0					0	0	0
				0	0																			0	0	0					0	0	0					0	0	0					0	0	0
				0	0																			0	0	0					0	0	0					0	0	0					0	0	0
				0	0																			0	0	0					0	0	0					0	0	0					0	0	0
				0	0																			0	0	0					0	0	0					0	0	0					0	0	0
				0	0																			0	0	0					0	0	0					0	0	0					0	0	0
				0	0																			0	0	0					0	0	0					0	0	0					0	0	0
				0	0																			0	0	0					0	0	0					0	0	0					0	0	0
				0	0																			0	0	0					0	0	0					0	0	0					0	0	0
				0	0																			0	0	0					0	0	0					0	0	0					0	0	0
				0	0																			0	0	0					0	0	0					0	0	0					0	0	0
				0	0																			0	0	0					0	0	0					0	0	0					0	0	0
				0	0																			0	0	0					0	0	0					0	0	0					0	0	0
				0	0																			0	0	0					0	0	0					0	0	0					0	0	0
				0	0																			0	0	0					0	0	0					0	0	0					0	0	0
				0	0																			0	0	0					0	0	0					0	0	0					0	0	0
				0	0																			0	0	0					0	0	0					0	0	0					0	0	0
				0	0																			0	0	0					0	0	0					0	0	0					0	0	0
				0	0																			0	0	0					0	0	0					0	0	0					0	0	0
				0	0																			0	0	0					0	0	0					0	0	0					0	0	0
				0	0																			0	0	0					0	0	0					0	0	0					0	0	0
				0	0																			0	0	0					0	0	0					0	0	0					0	0	0
				0	0																			0	0	0					0	0	0					0	0	0					0	0	0
				0	0																			0	0	0					0	0	0					0	0	0					0	0	0
				0	0																			0	0	0					0	0	0					0	0	0					0	0	0
				0	0																			0	0	0					0	0	0					0	0	0					0	0	0
				0	0																			0	0	0					0	0	0					0	0	0					0	0	0
				0	0																			0	0	0					0	0	0					0	0	0					0	0	0
				0	0																			0	0	0					0	0	0					0	0	0					0	0	0
				0	0																			0	0	0					0	0	0					0	0	0					0	0	0
				0	0																			0	0	0					0	0	0					0	0	0					0	0	0
				0	0																			0	0	0					0	0	0					0	0	0					0	0	0
				0	0																			0	0	0					0	0	0					0	0	0					0	0	0
				0	0																			0	0	0					0	0	0					0	0	0					0	0	0
				0	0																			0	0	0					0	0	0					0	0	0					0	0	0
				0	0																			0	0	0					0	0	0					0	0	0					0	0	0
				0	0																			0	0	0					0	0	0					0	0	0					0	0	0
				0	0																			0	0	0					0	0	0					0	0	0					0	0	0
				0	0																			0	0	0					0	0	0					0	0	0					0	0	0
				0	0																			0	0	0					0	0	0					0	0	0					0	0	0
				0	0																			0	0	0					0	0	0					0	0	0					0	0	0
				0	0																			0	0	0					0	0	0					0	0	0					0	0	0
				0	0																			0	0	0					0	0	0					0	0	0					0	0	0
				0	0																			0	0	0					0	0	0					0	0	0					0	0	0
				0	0																			0	0	0					0	0	0					0	0	0					0	0	0
				0	0																			0	0	0					0	0	0					0	0	0					0	0	0
				0	0																			0	0	0					0	0	0					0	0	0					0	0	0
				0	0																			0	0	0					0	0	0					0	0	0					0	0	0
				0	0																			0	0	0					0	0	0					0	0	0					0	0	0
				0	0																			0	0	0					0	0	0					0	0	0					0	0	0
				0	0																			0	0	0					0	0	0					0	0	0					0	0	0
				0	0																			0	0	0					0	0	0					0	0	0					0	0	0
				0	0																			0	0	0					0	0	0					0	0	0					0	0	0
				0	0																			0	0	0					0	0	0					0	0	0					0	0	0
				0	0																			0	0	0					0	0	0					0	0	0					0	0	0
				0	0																			0	0	0					0	0	0					0	0	0					0	0	0
				0	0																			0	0	0					0	0	0					0	0	0					0	0	0
				0	0																			0	0	0					0	0	0					0	0	0					0	0	0
				0	0																			0	0	0					0	0	0					0	0	0					0	0	0
				0	0																			0	0	0					0	0	0					0	0	0					0	0	0
				0	0																			0	0	0					0	0	0					0	0	0					0	0	0
				0	0																			0	0	0					0	0	0					0	0	0					0	0	0
				0	0																			0	0	0					0	0	0					0	0	0					0	0	0
				0	0																			0	0	0					0	0	0					0	0	0					0	0	0
				0	0																			0	0	0					0	0	0					0	0	0					0	0	0
				0	0																			0	0	0					0	0	0					0	0	0					0	0	0
				0	0																			0	0	0					0	0	0					0	0	0					0	0	0
				0	0																			0	0	0					0	0	0					0	0	0					0	0	0
				0	0																			0	0	0					0	0	0					0	0	0					0	0	0
				0	0																			0	0	0					0	0	0					0	0	0					0	0	0
				0	0																			0	0	0					0	0	0					0	0	0					0	0	0
				0	0																			0	0	0					0	0	0					0	0	0					0	0	0
				0	0																			0	0	0					0	0	0					0	0	0					0	0	0
				0	0																			0	0	0					0	0	0					0	0	0					0	0	0
				0	0																			0	0	0					0	0	0					0	0	0					0	0	0
				0	0																			0	0	0					0	0	0					0	0	0					0	0	0
				0	0																			0	0	0					0	0	0					0	0	0					0	0	0
				0	0																			0	0	0					0	0	0					0	0	0					0	0	0
				0	0																			0	0	0					0	0	0					0	0	0					0	0	0
				0	0																			0	0	0					0	0	0					0	0	0					0	0	0
				0	0																			0	0	0					0	0	0					0	0	0					0	0	0
				0	0																			0	0	0					0	0	0					0	0	0					0	0	0
				0	0																			0	0	0					0	0	0					0	0	0					0	0	0
				0	0																			0	0	0					0	0	0					0	0	0					0	0	0
				0	0																			0	0	0					0	0	0					0	0	0					0	0	0
				0	0																			0	0	0					0	0	0					0	0	0					0	0	0
				0	0																			0	0	0					0	0	0					0	0	0					0	0	0
				0	0																			0	0	0					0	0	0					0	0	0					0	0	0
				0	0																			0	0	0					0	0	0					0	0	0					0	0	0
				0	0																			0	0	0					0	0	0					0	0	0					0	0	0
				0	0																			0	0	0					0	0	0					0	0	0					0	0	0
				0	0																			0	0	0					0	0	0					0	0	0					0	0	0
				0	0																			0	0	0					0	0	0					0	0	0					0	0	0
				0	0																			0	0	0					0	0	0					0	0	0					0	0	0
				0	0																			0	0	0					0	0	0					0	0	0					0	0	0
				0	0																			0	0	0					0	0	0					0	0	0					0	0	0
				0	0																			0	0	0					0	0	0					0	0	0					0	0	0
				0	0																			0	0	0					0	0	0					0	0	0					0	0	0
				0	0																			0	0	0					0	0	0					0	0	0					0	0	0
				0	0																			0	0	0					0	0	0					0	0	0					0	0	0
				0	0																			0	0	0					0	0	0					0	0	0					0	0	0
				0	0																			0	0	0					0	0	0					0	0	0					0	0	0
				0	0																			0	0	0					0	0	0					0	0	0					0	0	0
				0	0																			0	0	0					0	0	0					0	0	0					0	0	0
				0	0																			0	0	0					0	0	0					0	0	0					0	0	0
				0	0																			0	0	0					0	0	0					0	0	0					0	0	0
				0	0																			0	0	0					0	0	0					0	0	0					0	0	0
				0	0																			0	0	0					0	0	0					0	0	0					0	0	0
				0	0																			0	0	0					0	0	0					0	0	0					0	0	0
				0	0																			0	0	0					0	0	0					0	0	0					0	0	0
				0	0																			0	0	0					0	0	0					0	0	0					0	0	0
				0	0																			0	0	0					0	0	0					0	0	0					0	0	0
				0	0																			0	0	0					0	0	0					0	0	0					0	0	0
				0	0																			0	0	0					0	0	0					0	0	0					0	0	0
				0	0																			0	0	0					0	0	0					0	0	0					0	0	0
				0	0																			0	0	0					0	0	0					0	0	0					0	0	0
				0	0																			0	0	0					0	0	0					0	0	0					0	0	0
				0	0																			0	0	0					0	0	0					0	0	0					0	0	0
				0	0																			0	0	0					0	0	0					0	0	0					0	0	0
				0	0																			0	0	0					0	0	0					0	0	0					0	0	0
				0	0																			0	0	0					0	0	0					0	0	0					0	0	0
				0	0																			0	0	0					0	0	0					0	0	0					0	0	0
				0	0																			0	0	0					0	0	0					0	0	0					0	0	0
				0	0																			0	0	0					0	0	0					0	0	0					0	0	0
				0	0																			0	0	0					0	0	0					0	0	0					0	0	0
				0	0																			0	0	0					0	0	0					0	0	0					0	0	0
				0	0																			0	0	0					0	0	0					0	0	0					0	0	0
				0	0																			0	0	0					0	0	0					0	0	0					0	0	0
				0	0																			0	0	0					0	0	0					0	0	0					0	0	0
				0	0																			0	0	0					0	0	0					0	0	0					0	0	0
				0	0																			0	0	0					0	0	0					0	0	0					0	0	0
				0	0																			0	0	0					0	0	0					0	0	0					0	0	0
				0	0																			0	0	0					0	0	0					0	0	0					0	0	0
				0	0																			0	0	0					0	0	0					0	0	0					0	0	0
				0	0																			0	0	0					0	0	0					0	0	0					0	0	0
				0	0																			0	0	0					0	0	0					0	0	0					0	0	0
				0	0																			0	0	0					0	0	0					0	0	0					0	0	0
				0	0																			0	0	0					0	0	0					0	0	0					0	0	0
				0	0																			0	0	0					0	0	0					0	0	0					0	0	0
				0	0																			0	0	0					0	0	0					0	0	0					0	0	0
				0	0																			0	0	0					0	0	0					0	0	0					0	0	0
				0	0																			0	0	0					0	0	0					0	0	0					0	0	0
				0	0																			0	0	0					0	0	0					0	0	0					0	0	0
				0	0																			0	0	0					0	0	0					0	0	0					0	0	0
				0	0																			0	0	0					0	0	0					0	0	0					0	0	0
				0	0																			0	0	0					0	0	0					0	0	0					0	0	0
				0	0																			0	0	0					0	0	0					0	0	0					0	0	0
				0	0																			0	0	0					0	0	0					0	0	0					0	0	0
				0	0																			0	0	0					0	0	0					0	0	0					0	0	0
				0	0																			0	0	0					0	0	0					0	0	0					0	0	0
				0	0																			0	0	0					0	0	0					0	0	0					0	0	0
				0	0																			0	0	0					0	0	0					0	0	0					0	0	0
				0	0																			0	0	0					0	0	0					0	0	0					0	0	0
				0	0																			0	0	0					0	0	0					0	0	0					0	0	0
				0	0																			0	0	0					0	0	0					0	0	0					0	0	0
				0	0																			0	0	0					0	0	0					0	0	0					0	0	0
				0	0																			0	0	0					0	0	0					0	0	0					0	0	0
				0	0																			0	0	0					0	0	0					0	0	0					0	0	0
				0	0																			0	0	0					0	0	0					0	0	0					0	0	0
				0	0																			0	0	0					0	0	0					0	0	0					0	0	0
				0	0																			0	0	0					0	0	0					0	0	0					0	0	0
				0	0																			0	0	0					0	0	0					0	0	0					0	0	0
				0	0																			0	0	0					0	0	0					0	0	0					0	0	0
				0	0																			0	0	0					0	0	0					0	0	0					0	0	0
				0	0																			0	0	0					0	0	0					0	0	0					0	0	0
				0	0																			0	0	0					0	0	0					0	0	0					0	0	0
				0	0																			0	0	0					0	0	0					0	0	0					0	0	0
				0	0																			0	0	0					0	0	0					0	0	0					0	0	0
				0	0																			0	0	0					0	0	0					0	0	0					0	0	0
				0	0																			0	0	0					0	0	0					0	0	0					0	0	0
				0	0																			0	0	0					0	0	0					0	0	0					0	0	0
				0	0																			0	0	0					0	0	0					0	0	0					0	0	0
				0	0																			0	0	0					0	0	0					0	0	0					0	0	0
				0	0																			0	0	0					0	0	0					0	0	0					0	0	0
				0	0																			0	0	0					0	0	0					0	0	0					0	0	0
				0	0																			0	0	0					0	0	0					0	0	0					0	0	0
				0	0																			0	0	0					0	0	0					0	0	0					0	0	0
				0	0																			0	0	0					0	0	0					0	0	0					0	0	0
				0	0																			0	0	0					0	0	0					0	0	0					0	0	0
				0	0																			0	0	0					0	0	0					0	0	0					0	0	0
				0	0																			0	0	0					0	0	0					0	0	0					0	0	0
				0	0																			0	0	0					0	0	0					0	0	0					0	0	0
				0	0																			0	0	0					0	0	0					0	0	0					0	0	0
				0	0																			0	0	0					0	0	0					0	0	0					0	0	0
				0	0																			0	0	0					0	0	0					0	0	0					0	0	0
				0	0																			0	0	0					0	0	0					0	0	0					0	0	0
				0	0																			0	0	0					0	0	0					0	0	0					0	0	0
				0	0																			0	0	0					0	0	0					0	0	0					0	0	0
				0	0																			0	0	0					0	0	0					0	0	0					0	0	0
				0	0																			0	0	0					0	0	0					0	0	0					0	0	0
				0	0																			0	0	0					0	0	0					0	0	0					0	0	0
				0	0																			0	0	0					0	0	0					0	0	0					0	0	0
				0	0																			0	0	0					0	0	0					0	0	0					0	0	0
				0	0																			0	0	0					0	0	0					0	0	0					0	0	0
				0	0																			0	0	0					0	0	0					0	0	0					0	0	0
				0	0																			0	0	0					0	0	0					0	0	0					0	0	0
				0	0																			0	0	0					0	0	0					0	0	0					0	0	0
				0	0																			0	0	0					0	0	0					0	0	0					0	0	0
				0	0																			0	0	0					0	0	0					0	0	0					0	0	0
repeat 3				0	0																			0	0	0					0	0	0					0	0	0					0	0	0
				0	0																			0	0	0					0	0	0					0	0	0					0	0	0
				0	0																			0	0	0					0	0	0					0	0	0					0	0	0
				0	0																			0	0	0					0	0	0					0	0	0					0	0	0
				0	0																			0	0	0					0	0	0					0	0	0					0	0	0
				0	0																			0	0	0					0	0	0					0	0	0					0	0	0
				0	0																			0	0	0					0	0	0					0	0	0					0	0	0
				0	0																			0	0	0					0	0	0					0	0	0					0	0	0
				0	0																			0	0	0					0	0	0					0	0	0					0	0	0
				0	0																			0	0	0					0	0	0					0	0	0					0	0	0
				0	0																			0	0	0					0	0	0					0	0	0					0	0	0
				0	0																			0	0	0					0	0	0					0	0	0					0	0	0
				0	0																			0	0	0					0	0	0					0	0	0					0	0	0
				0	0																			0	0	0					0	0	0					0	0	0					0	0	0
				0	0																			0	0	0					0	0	0					0	0	0					0	0	0
				0	0																			0	0	0					0	0	0					0	0	0					0	0	0
				0	0																			0	0	0					0	0	0					0	0	0					0	0	0
				0	0																			0	0	0					0	0	0					0	0	0					0	0	0
				0	0																			0	0	0					0	0	0					0	0	0					0	0	0
				0	0																			0	0	0					0	0	0					0	0	0					0	0	0
				0	0																			0	0	0					0	0	0					0	0	0					0	0	0
				0	0																			0	0	0					0	0	0					0	0	0					0	0	0
				0	0																			0	0	0					0	0	0					0	0	0					0	0	0
				0	0																			0	0	0					0	0	0					0	0	0					0	0	0
				0	0																			0	0	0					0	0	0					0	0	0					0	0	0
				0	0																			0	0	0					0	0	0					0	0	0					0	0	0
				0	0																			0	0	0					0	0	0					0	0	0					0	0	0
				0	0																			0	0	0					0	0	0					0	0	0					0	0	0
				0	0																			0	0	0					0	0	0					0	0	0					0	0	0
				0	0																			0	0	0					0	0	0					0	0	0					0	0	0
				0	0																			0	0	0					0	0	0					0	0	0					0	0	0
				0	0																			0	0	0					0	0	0					0	0	0					0	0	0
				0	0																			0	0	0					0	0	0					0	0	0					0	0	0
				0	0																			0	0	0					0	0	0					0	0	0					0	0	0
				0	0																			0	0	0					0	0	0					0	0	0					0	0	0
				0	0																			0	0	0					0	0	0					0	0	0					0	0	0
				0	0																			0	0	0					0	0	0					0	0	0					0	0	0
				0	0																			0	0	0					0	0	0					0	0	0					0	0	0
				0	0																			0	0	0					0	0	0					0	0	0					0	0	0
				0	0																			0	0	0					0	0	0					0	0	0					0	0	0
				0	0																			0	0	0					0	0	0					0	0	0					0	0	0
				0	0																			0	0	0					0	0	0					0	0	0					0	0	0
				0	0																			0	0	0					0	0	0					0	0	0					0	0	0
				0	0																			0	0	0					0	0	0					0	0	0					0	0	0
				0	0																			0	0	0					0	0	0					0	0	0					0	0	0
				0	0																			0	0	0					0	0	0					0	0	0					0	0	0
				0	0																			0	0	0					0	0	0					0	0	0					0	0	0
				0	0																			0	0	0					0	0	0					0	0	0					0	0	0
				0	0																			0	0	0					0	0	0					0	0	0					0	0	0
				0	0																			0	0	0					0	0	0					0	0	0					0	0	0
				0	0																			0	0	0					0	0	0					0	0	0					0	0	0
				0	0																			0	0	0					0	0	0					0	0	0					0	0	0
				0	0																			0	0	0					0	0	0					0	0	0					0	0	0
				0	0																			0	0	0					0	0	0					0	0	0					0	0	0
				0	0																			0	0	0					0	0	0					0	0	0					0	0	0
				0	0																			0	0	0					0	0	0					0	0	0					0	0	0
				0	0																			0	0	0					0	0	0					0	0	0					0	0	0
				0	0																			0	0	0					0	0	0					0	0	0					0	0	0
				0	0																			0	0	0					0	0	0					0	0	0					0	0	0
				0	0																			0	0	0					0	0	0					0	0	0					0	0	0
				0	0																			0	0	0					0	0	0					0	0	0					0	0	0
				0	0																			0	0	0					0	0	0					0	0	0					0	0	0
				0	0																			0	0	0					0	0	0					0	0	0					0	0	0
				0	0																			0	0	0					0	0	0					0	0	0					0	0	0
				0	0																			0	0	0					0	0	0					0	0	0					0	0	0
				0	0																			0	0	0					0	0	0					0	0	0					0	0	0
				0	0																			0	0	0					0	0	0					0	0	0					0	0	0
				0	0																			0	0	0					0	0	0					0	0	0					0	0	0
				0	0																			0	0	0					0	0	0					0	0	0					0	0	0
				0	0																			0	0	0					0	0	0					0	0	0					0	0	0
				0	0																			0	0	0					0	0	0					0	0	0					0	0	0
				0	0																			0	0	0					0	0	0					0	0	0					0	0	0
				0	0																			0	0	0					0	0	0					0	0	0					0	0	0
				0	0																			0	0	0					0	0	0					0	0	0					0	0	0
				0	0																			0	0	0					0	0	0					0	0	0					0	0	0
				0	0																			0	0	0					0	0	0					0	0	0					0	0	0
				0	0																			0	0	0					0	0	0					0	0	0					0	0	0
				0	0																			0	0	0					0	0	0					0	0	0					0	0	0
				0	0																			0	0	0					0	0	0					0	0	0					0	0	0
				0	0																			0	0	0					0	0	0					0	0	0					0	0	0
				0	0																			0	0	0					0	0	0					0	0	0					0	0	0
				0	0																			0	0	0					0	0	0					0	0	0					0	0	0
				0	0																			0	0	0					0	0	0					0	0	0					0	0	0
				0	0																			0	0	0					0	0	0					0	0	0					0	0	0
				0	0																			0	0	0					0	0	0					0	0	0					0	0	0
				0	0																			0	0	0					0	0	0					0	0	0					0	0	0
				0	0																			0	0	0					0	0	0					0	0	0					0	0	0
				0	0																			0	0	0					0	0	0					0	0	0					0	0	0
				0	0																			0	0	0					0	0	0					0	0	0					0	0	0
				0	0																			0	0	0					0	0	0					0	0	0					0	0	0
				0	0																			0	0	0					0	0	0					0	0	0					0	0	0
				0	0																			0	0	0					0	0	0					0	0	0					0	0	0
				0	0																			0	0	0					0	0	0					0	0	0					0	0	0
				0	0																			0	0	0					0	0	0					0	0	0					0	0	0
				0	0																			0	0	0					0	0	0					0	0	0					0	0	0
				0	0																			0	0	0					0	0	0					0	0	0					0	0	0
				0	0																			0	0	0					0	0	0					0	0	0					0	0	0
				0	0																			0	0	0					0	0	0					0	0	0					0	0	0
				0	0																			0	0	0					0	0	0					0	0	0					0	0	0
				0	0																			0	0	0					0	0	0					0	0	0					0	0	0
				0	0																			0	0	0					0	0	0					0	0	0					0	0	0
				0	0																			0	0	0					0	0	0					0	0	0					0	0	0
				0	0																			0	0	0					0	0	0					0	0	0					0	0	0
				0	0																			0	0	0					0	0	0					0	0	0					0	0	0
				0	0																			0	0	0					0	0	0					0	0	0					0	0	0
				0	0																			0	0	0					0	0	0					0	0	0					0	0	0
				0	0																			0	0	0					0	0	0					0	0	0					0	0	0
				0	0																			0	0	0					0	0	0					0	0	0					0	0	0
				0	0																			0	0	0					0	0	0					0	0	0					0	0	0
				0	0																			0	0	0					0	0	0					0	0	0					0	0	0
				0	0																			0	0	0					0	0	0					0	0	0					0	0	0
				0	0																			0	0	0					0	0	0					0	0	0					0	0	0
				0	0																			0	0	0					0	0	0					0	0	0					0	0	0
				0	0																			0	0	0					0	0	0					0	0	0					0	0	0
				0	0																			0	0	0					0	0	0					0	0	0					0	0	0
				0	0																			0	0	0					0	0	0					0	0	0					0	0	0
				0	0																			0	0	0					0	0	0					0	0	0					0	0	0
				0	0																			0	0	0					0	0	0					0	0	0					0	0	0
				0	0																			0	0	0					0	0	0					0	0	0					0	0	0
				0	0																			0	0	0					0	0	0					0	0	0					0	0	0
				0	0																			0	0	0					0	0	0					0	0	0					0	0	0
				0	0																			0	0	0					0	0	0					0	0	0					0	0	0
				0	0																			0	0	0					0	0	0					0	0	0					0	0	0
				0	0																			0	0	0					0	0	0					0	0	0					0	0	0
				0	0																			0	0	0					0	0	0					0	0	0					0	0	0
				0	0																			0	0	0					0	0	0					0	0	0					0	0	0
				0	0																			0	0	0					0	0	0					0	0	0					0	0	0
				0	0																			0	0	0					0	0	0					0	0	0					0	0	0
				0	0																			0	0	0					0	0	0					0	0	0					0	0	0
				0	0																			0	0	0					0	0	0					0	0	0					0	0	0
				0	0																			0	0	0					0	0	0					0	0	0					0	0	0
				0	0																			0	0	0					0	0	0					0	0	0					0	0	0
				0	0																			0	0	0					0	0	0					0	0	0					0	0	0
				0	0																			0	0	0					0	0	0					0	0	0					0	0	0
				0	0																			0	0	0					0	0	0					0	0	0					0	0	0
				0	0																			0	0	0					0	0	0					0	0	0					0	0	0
				0	0																			0	0	0					0	0	0					0	0	0					0	0	0
				0	0																			0	0	0					0	0	0					0	0	0					0	0	0
				0	0																			0	0	0					0	0	0					0	0	0					0	0	0
				0	0																			0	0	0					0	0	0					0	0	0					0	0	0
				0	0																			0	0	0					0	0	0					0	0	0					0	0	0
				0	0																			0	0	0					0	0	0					0	0	0					0	0	0
				0	0																			0	0	0					0	0	0					0	0	0					0	0	0
				0	0																			0	0	0					0	0	0					0	0	0					0	0	0
				0	0																			0	0	0					0	0	0					0	0	0					0	0	0
				0	0																			0	0	0					0	0	0					0	0	0					0	0	0
				0	0																			0	0	0					0	0	0					0	0	0					0	0	0
				0	0																			0	0	0					0	0	0					0	0	0					0	0	0
				0	0																			0	0	0					0	0	0					0	0	0					0	0	0
				0	0																			0	0	0					0	0	0					0	0	0					0	0	0
				0	0																			0	0	0					0	0	0					0	0	0					0	0	0
				0	0																			0	0	0					0	0	0					0	0	0					0	0	0
				0	0																			0	0	0					0	0	0					0	0	0					0	0	0
				0	0																			0	0	0					0	0	0					0	0	0					0	0	0
				0	0																			0	0	0					0	0	0					0	0	0					0	0	0
				0	0																			0	0	0					0	0	0					0	0	0					0	0	0
				0	0																			0	0	0					0	0	0					0	0	0					0	0	0
				0	0																			0	0	0					0	0	0					0	0	0					0	0	0
				0	0																			0	0	0					0	0	0					0	0	0					0	0	0
				0	0																			0	0	0					0	0	0					0	0	0					0	0	0
				0	0																			0	0	0					0	0	0					0	0	0					0	0	0
				0	0																			0	0	0					0	0	0					0	0	0					0	0	0
				0	0																			0	0	0					0	0	0					0	0	0					0	0	0
				0	0																			0	0	0					0	0	0					0	0	0					0	0	0
				0	0																			0	0	0					0	0	0					0	0	0					0	0	0
				0	0																			0	0	0					0	0	0					0	0	0					0	0	0
				0	0																			0	0	0					0	0	0					0	0	0					0	0	0
				0	0																			0	0	0					0	0	0					0	0	0					0	0	0
				0	0																			0	0	0					0	0	0					0	0	0					0	0	0
				0	0																			0	0	0					0	0	0					0	0	0					0	0	0
				0	0																			0	0	0					0	0	0					0	0	0					0	0	0
				0	0																			0	0	0					0	0	0					0	0	0					0	0	0
				0	0																			0	0	0					0	0	0					0	0	0					0	0	0
				0	0																			0	0	0					0	0	0					0	0	0					0	0	0
				0	0																			0	0	0					0	0	0					0	0	0					0	0	0
				0	0																			0	0	0					0	0	0					0	0	0					0	0	0
				0	0																			0	0	0					0	0	0					0	0	0					0	0	0
				0	0																			0	0	0					0	0	0					0	0	0					0	0	0
				0	0																			0	0	0					0	0	0					0	0	0					0	0	0
				0	0																			0	0	0					0	0	0					0	0	0					0	0	0
				0	0																			0	0	0					0	0	0					0	0	0					0	0	0
				0	0																			0	0	0					0	0	0					0	0	0					0	0	0
				0	0																			0	0	0					0	0	0					0	0	0					0	0	0
				0	0																			0	0	0					0	0	0					0	0	0					0	0	0
				0	0																			0	0	0					0	0	0					0	0	0					0	0	0
				0	0																			0	0	0					0	0	0					0	0	0					0	0	0
				0	0																			0	0	0					0	0	0					0	0	0					0	0	0
				0	0																			0	0	0					0	0	0					0	0	0					0	0	0
				0	0																			0	0	0					0	0	0					0	0	0					0	0	0
				0	0																			0	0	0					0	0	0					0	0	0					0	0	0
				0	0																			0	0	0					0	0	0					0	0	0					0	0	0
				0	0																			0	0	0					0	0	0					0	0	0					0	0	0
				0	0																			0	0	0					0	0	0					0	0	0					0	0	0
				0	0																			0	0	0					0	0	0					0	0	0					0	0	0
				0	0																			0	0	0					0	0	0					0	0	0					0	0	0
				0	0																			0	0	0					0	0	0					0	0	0					0	0	0
				0	0																			0	0	0					0	0	0					0	0	0					0	0	0
				0	0																			0	0	0					0	0	0					0	0	0					0	0	0
				0	0																			0	0	0					0	0	0					0	0	0					0	0	0
				0	0																			0	0	0					0	0	0					0	0	0					0	0	0
				0	0																			0	0	0					0	0	0					0	0	0					0	0	0
				0	0																			0	0	0					0	0	0					0	0	0					0	0	0
				0	0																			0	0	0					0	0	0					0	0	0					0	0	0
				0	0																			0	0	0					0	0	0					0	0	0					0	0	0
				0	0																			0	0	0					0	0	0					0	0	0					0	0	0
				0	0																			0	0	0					0	0	0					0	0	0					0	0	0
				0	0																			0	0	0					0	0	0					0	0	0					0	0	0
				0	0																			0	0	0					0	0	0					0	0	0					0	0	0
				0	0																			0	0	0					0	0	0					0	0	0					0	0	0
				0	0																			0	0	0					0	0	0					0	0	0					0	0	0
				0	0																			0	0	0					0	0	0					0	0	0					0	0	0
				0	0																			0	0	0					0	0	0					0	0	0					0	0	0
				0	0																			0	0	0					0	0	0					0	0	0					0	0	0
				0	0																			0	0	0					0	0	0					0	0	0					0	0	0
				0	0																			0	0	0					0	0	0					0	0	0					0	0	0
				0	0																			0	0	0					0	0	0					0	0	0					0	0	0
				0	0																			0	0	0					0	0	0					0	0	0					0	0	0
				0	0																			0	0	0					0	0	0					0	0	0					0	0	0
				0	0																			0	0	0					0	0	0					0	0	0					0	0	0
				0	0																			0	0	0					0	0	0					0	0	0					0	0	0
				0	0																			0	0	0					0	0	0					0	0	0					0	0	0
				0	0																			0	0	0					0	0	0					0	0	0					0	0	0
				0	0																			0	0	0					0	0	0					0	0	0					0	0	0
				0	0																			0	0	0					0	0	0					0	0	0					0	0	0
				0	0																			0	0	0					0	0	0					0	0	0					0	0	0
				0	0																			0	0	0					0	0	0					0	0	0					0	0	0
				0	0																			0	0	0					0	0	0					0	0	0					0	0	0
				0	0																			0	0	0					0	0	0					0	0	0					0	0	0
				0	0																			0	0	0					0	0	0					0	0	0					0	0	0
				0	0																			0	0	0					0	0	0					0	0	0					0	0	0
				0	0																			0	0	0					0	0	0					0	0	0					0	0	0
repeat 4				0	0																			0	0	0					0	0	0					0	0	0					0	0	0
				0	0																			0	0	0					0	0	0					0	0	0					0	0	0
				0	0																			0	0	0					0	0	0					0	0	0					0	0	0
				0	0																			0	0	0					0	0	0					0	0	0					0	0	0
				0	0																			0	0	0					0	0	0					0	0	0					0	0	0
				0	0																			0	0	0					0	0	0					0	0	0					0	0	0
				0	0																			0	0	0					0	0	0					0	0	0					0	0	0
				0	0																			0	0	0					0	0	0					0	0	0					0	0	0
				0	0																			0	0	0					0	0	0					0	0	0					0	0	0
				0	0																			0	0	0					0	0	0					0	0	0					0	0	0
				0	0																			0	0	0					0	0	0					0	0	0					0	0	0
				0	0																			0	0	0					0	0	0					0	0	0					0	0	0
				0	0																			0	0	0					0	0	0					0	0	0					0	0	0
				0	0																			0	0	0					0	0	0					0	0	0					0	0	0
				0	0																			0	0	0					0	0	0					0	0	0					0	0	0
				0	0																			0	0	0					0	0	0					0	0	0					0	0	0
				0	0																			0	0	0					0	0	0					0	0	0					0	0	0
				0	0																			0	0	0					0	0	0					0	0	0					0	0	0
				0	0																			0	0	0					0	0	0					0	0	0					0	0	0
				0	0																			0	0	0					0	0	0					0	0	0					0	0	0
				0	0																			0	0	0					0	0	0					0	0	0					0	0	0
				0	0																			0	0	0					0	0	0					0	0	0					0	0	0
				0	0																			0	0	0					0	0	0					0	0	0					0	0	0
				0	0																			0	0	0					0	0	0					0	0	0					0	0	0
				0	0																			0	0	0					0	0	0					0	0	0					0	0	0
				0	0																			0	0	0					0	0	0					0	0	0					0	0	0
				0	0																			0	0	0					0	0	0					0	0	0					0	0	0
				0	0																			0	0	0					0	0	0					0	0	0					0	0	0
				0	0																			0	0	0					0	0	0					0	0	0					0	0	0
				0	0																			0	0	0					0	0	0					0	0	0					0	0	0
				0	0																			0	0	0					0	0	0					0	0	0					0	0	0
				0	0																			0	0	0					0	0	0					0	0	0					0	0	0
				0	0																			0	0	0					0	0	0					0	0	0					0	0	0
				0	0																			0	0	0					0	0	0					0	0	0					0	0	0
				0	0																			0	0	0					0	0	0					0	0	0					0	0	0
				0	0																			0	0	0					0	0	0					0	0	0					0	0	0
				0	0																			0	0	0					0	0	0					0	0	0					0	0	0
				0	0																			0	0	0					0	0	0					0	0	0					0	0	0
				0	0																			0	0	0					0	0	0					0	0	0					0	0	0
				0	0																			0	0	0					0	0	0					0	0	0					0	0	0
				0	0																			0	0	0					0	0	0					0	0	0					0	0	0
				0	0																			0	0	0					0	0	0					0	0	0					0	0	0
				0	0																			0	0	0					0	0	0					0	0	0					0	0	0
				0	0																			0	0	0					0	0	0					0	0	0					0	0	0
				0	0																			0	0	0					0	0	0					0	0	0					0	0	0
				0	0																			0	0	0					0	0	0					0	0	0					0	0	0
				0	0																			0	0	0					0	0	0					0	0	0					0	0	0
				0	0																			0	0	0					0	0	0					0	0	0					0	0	0
				0	0																			0	0	0					0	0	0					0	0	0					0	0	0
				0	0																			0	0	0					0	0	0					0	0	0					0	0	0
				0	0																			0	0	0					0	0	0					0	0	0					0	0	0
				0	0																			0	0	0					0	0	0					0	0	0					0	0	0
				0	0																			0	0	0					0	0	0					0	0	0					0	0	0
				0	0																			0	0	0					0	0	0					0	0	0					0	0	0
				0	0																			0	0	0					0	0	0					0	0	0					0	0	0
				0	0																			0	0	0					0	0	0					0	0	0					0	0	0
				0	0																			0	0	0					0	0	0					0	0	0					0	0	0
				0	0																			0	0	0					0	0	0					0	0	0					0	0	0
				0	0																			0	0	0					0	0	0					0	0	0					0	0	0
				0	0																			0	0	0					0	0	0					0	0	0					0	0	0
				0	0																			0	0	0					0	0	0					0	0	0					0	0	0
				0	0																			0	0	0					0	0	0					0	0	0					0	0	0
				0	0																			0	0	0					0	0	0					0	0	0					0	0	0
				0	0																			0	0	0					0	0	0					0	0	0					0	0	0
				0	0																			0	0	0					0	0	0					0	0	0					0	0	0
				0	0																			0	0	0					0	0	0					0	0	0					0	0	0
				0	0																			0	0	0					0	0	0					0	0	0					0	0	0
				0	0																			0	0	0					0	0	0					0	0	0					0	0	0
				0	0																			0	0	0					0	0	0					0	0	0					0	0	0
				0	0																			0	0	0					0	0	0					0	0	0					0	0	0
				0	0																			0	0	0					0	0	0					0	0	0					0	0	0
				0	0																			0	0	0					0	0	0					0	0	0					0	0	0
				0	0																			0	0	0					0	0	0					0	0	0					0	0	0
				0	0																			0	0	0					0	0	0					0	0	0					0	0	0
				0	0																			0	0	0					0	0	0					0	0	0					0	0	0
				0	0																			0	0	0					0	0	0					0	0	0					0	0	0
				0	0																			0	0	0					0	0	0					0	0	0					0	0	0
				0	0																			0	0	0					0	0	0					0	0	0					0	0	0
				0	0																			0	0	0					0	0	0					0	0	0					0	0	0
				0	0																			0	0	0					0	0	0					0	0	0					0	0	0
				0	0																			0	0	0					0	0	0					0	0	0					0	0	0
				0	0																			0	0	0					0	0	0					0	0	0					0	0	0
				0	0																			0	0	0					0	0	0					0	0	0					0	0	0
				0	0																			0	0	0					0	0	0					0	0	0					0	0	0
				0	0																			0	0	0					0	0	0					0	0	0					0	0	0
				0	0																			0	0	0					0	0	0					0	0	0					0	0	0
				0	0																			0	0	0					0	0	0					0	0	0					0	0	0
				0	0																			0	0	0					0	0	0					0	0	0					0	0	0
				0	0																			0	0	0					0	0	0					0	0	0					0	0	0
				0	0																			0	0	0					0	0	0					0	0	0					0	0	0
				0	0																			0	0	0					0	0	0					0	0	0					0	0	0
				0	0																			0	0	0					0	0	0					0	0	0					0	0	0
				0	0																			0	0	0					0	0	0					0	0	0					0	0	0
				0	0																			0	0	0					0	0	0					0	0	0					0	0	0
				0	0																			0	0	0					0	0	0					0	0	0					0	0	0
				0	0																			0	0	0					0	0	0					0	0	0					0	0	0
				0	0																			0	0	0					0	0	0					0	0	0					0	0	0
				0	0																			0	0	0					0	0	0					0	0	0					0	0	0
				0	0																			0	0	0					0	0	0					0	0	0					0	0	0
				0	0																			0	0	0					0	0	0					0	0	0					0	0	0
				0	0																			0	0	0					0	0	0					0	0	0					0	0	0
				0	0																			0	0	0					0	0	0					0	0	0					0	0	0
				0	0																			0	0	0					0	0	0					0	0	0					0	0	0
				0	0																			0	0	0					0	0	0					0	0	0					0	0	0
				0	0																			0	0	0					0	0	0					0	0	0					0	0	0
				0	0																			0	0	0					0	0	0					0	0	0					0	0	0
				0	0																			0	0	0					0	0	0					0	0	0					0	0	0
				0	0																			0	0	0					0	0	0					0	0	0					0	0	0
				0	0																			0	0	0					0	0	0					0	0	0					0	0	0
				0	0																			0	0	0					0	0	0					0	0	0					0	0	0
				0	0																			0	0	0					0	0	0					0	0	0					0	0	0
				0	0																			0	0	0					0	0	0					0	0	0					0	0	0
				0	0																			0	0	0					0	0	0					0	0	0					0	0	0
				0	0																			0	0	0					0	0	0					0	0	0					0	0	0
				0	0																			0	0	0					0	0	0					0	0	0					0	0	0
				0	0																			0	0	0					0	0	0					0	0	0					0	0	0
				0	0																			0	0	0					0	0	0					0	0	0					0	0	0
				0	0																			0	0	0					0	0	0					0	0	0					0	0	0
				0	0																			0	0	0					0	0	0					0	0	0					0	0	0
				0	0																			0	0	0					0	0	0					0	0	0					0	0	0
				0	0																			0	0	0					0	0	0					0	0	0					0	0	0
				0	0																			0	0	0					0	0	0					0	0	0					0	0	0
				0	0																			0	0	0					0	0	0					0	0	0					0	0	0
				0	0																			0	0	0					0	0	0					0	0	0					0	0	0
				0	0																			0	0	0					0	0	0					0	0	0					0	0	0
				0	0																			0	0	0					0	0	0					0	0	0					0	0	0
				0	0																			0	0	0					0	0	0					0	0	0					0	0	0
				0	0																			0	0	0					0	0	0					0	0	0					0	0	0
				0	0																			0	0	0					0	0	0					0	0	0					0	0	0
				0	0																			0	0	0					0	0	0					0	0	0					0	0	0
				0	0																			0	0	0					0	0	0					0	0	0					0	0	0
				0	0																			0	0	0					0	0	0					0	0	0					0	0	0
				0	0																			0	0	0					0	0	0					0	0	0					0	0	0
				0	0																			0	0	0					0	0	0					0	0	0					0	0	0
				0	0																			0	0	0					0	0	0					0	0	0					0	0	0
				0	0																			0	0	0					0	0	0					0	0	0					0	0	0
				0	0																			0	0	0					0	0	0					0	0	0					0	0	0
				0	0																			0	0	0					0	0	0					0	0	0					0	0	0
				0	0																			0	0	0					0	0	0					0	0	0					0	0	0
				0	0																			0	0	0					0	0	0					0	0	0					0	0	0
				0	0																			0	0	0					0	0	0					0	0	0					0	0	0
				0	0																			0	0	0					0	0	0					0	0	0					0	0	0
				0	0																			0	0	0					0	0	0					0	0	0					0	0	0
				0	0																			0	0	0					0	0	0					0	0	0					0	0	0
				0	0																			0	0	0					0	0	0					0	0	0					0	0	0
				0	0																			0	0	0					0	0	0					0	0	0					0	0	0
				0	0																			0	0	0					0	0	0					0	0	0					0	0	0
				0	0																			0	0	0					0	0	0					0	0	0					0	0	0
				0	0																			0	0	0					0	0	0					0	0	0					0	0	0
				0	0																			0	0	0					0	0	0					0	0	0					0	0	0
				0	0																			0	0	0					0	0	0					0	0	0					0	0	0
				0	0																			0	0	0					0	0	0					0	0	0					0	0	0
				0	0																			0	0	0					0	0	0					0	0	0					0	0	0
				0	0																			0	0	0					0	0	0					0	0	0					0	0	0
				0	0																			0	0	0					0	0	0					0	0	0					0	0	0
				0	0																			0	0	0					0	0	0					0	0	0					0	0	0
				0	0																			0	0	0					0	0	0					0	0	0					0	0	0
				0	0																			0	0	0					0	0	0					0	0	0					0	0	0
				0	0																			0	0	0					0	0	0					0	0	0					0	0	0
				0	0																			0	0	0					0	0	0					0	0	0					0	0	0
				0	0																			0	0	0					0	0	0					0	0	0					0	0	0
				0	0																			0	0	0					0	0	0					0	0	0					0	0	0
				0	0																			0	0	0					0	0	0					0	0	0					0	0	0
				0	0																			0	0	0					0	0	0					0	0	0					0	0	0
				0	0																			0	0	0					0	0	0					0	0	0					0	0	0
				0	0																			0	0	0					0	0	0					0	0	0					0	0	0
				0	0																			0	0	0					0	0	0					0	0	0					0	0	0
				0	0																			0	0	0					0	0	0					0	0	0					0	0	0
				0	0																			0	0	0					0	0	0					0	0	0					0	0	0
				0	0																			0	0	0					0	0	0					0	0	0					0	0	0
				0	0																			0	0	0					0	0	0					0	0	0					0	0	0
				0	0																			0	0	0					0	0	0					0	0	0					0	0	0
				0	0																			0	0	0					0	0	0					0	0	0					0	0	0
				0	0																			0	0	0					0	0	0					0	0	0					0	0	0
				0	0																			0	0	0					0	0	0					0	0	0					0	0	0
				0	0																			0	0	0					0	0	0					0	0	0					0	0	0
				0	0																			0	0	0					0	0	0					0	0	0					0	0	0
				0	0																			0	0	0					0	0	0					0	0	0					0	0	0
				0	0																			0	0	0					0	0	0					0	0	0					0	0	0
				0	0																			0	0	0					0	0	0					0	0	0					0	0	0
				0	0																			0	0	0					0	0	0					0	0	0					0	0	0
				0	0																			0	0	0					0	0	0					0	0	0					0	0	0
				0	0																			0	0	0					0	0	0					0	0	0					0	0	0
				0	0																			0	0	0					0	0	0					0	0	0					0	0	0
				0	0																			0	0	0					0	0	0					0	0	0					0	0	0
				0	0																			0	0	0					0	0	0					0	0	0					0	0	0
				0	0																			0	0	0					0	0	0					0	0	0					0	0	0
				0	0																			0	0	0					0	0	0					0	0	0					0	0	0
				0	0																			0	0	0					0	0	0					0	0	0					0	0	0
				0	0																			0	0	0					0	0	0					0	0	0					0	0	0
				0	0																			0	0	0					0	0	0					0	0	0					0	0	0
				0	0																			0	0	0					0	0	0					0	0	0					0	0	0
				0	0																			0	0	0					0	0	0					0	0	0					0	0	0
				0	0																			0	0	0					0	0	0					0	0	0					0	0	0
				0	0																			0	0	0					0	0	0					0	0	0					0	0	0
				0	0																			0	0	0					0	0	0					0	0	0					0	0	0
				0	0																			0	0	0					0	0	0					0	0	0					0	0	0
				0	0																			0	0	0					0	0	0					0	0	0					0	0	0
				0	0																			0	0	0					0	0	0					0	0	0					0	0	0
				0	0																			0	0	0					0	0	0					0	0	0					0	0	0
				0	0																			0	0	0					0	0	0					0	0	0					0	0	0
				0	0																			0	0	0					0	0	0					0	0	0					0	0	0
				0	0																			0	0	0					0	0	0					0	0	0					0	0	0
				0	0																			0	0	0					0	0	0					0	0	0					0	0	0
				0	0																			0	0	0					0	0	0					0	0	0					0	0	0
				0	0																			0	0	0					0	0	0					0	0	0					0	0	0
				0	0																			0	0	0					0	0	0					0	0	0					0	0	0
				0	0																			0	0	0					0	0	0					0	0	0					0	0	0
				0	0																			0	0	0					0	0	0					0	0	0					0	0	0
				0	0																			0	0	0					0	0	0					0	0	0					0	0	0
				0	0																			0	0	0					0	0	0					0	0	0					0	0	0
				0	0																			0	0	0					0	0	0					0	0	0					0	0	0
				0	0																			0	0	0					0	0	0					0	0	0					0	0	0
				0	0																			0	0	0					0	0	0					0	0	0					0	0	0
				0	0																			0	0	0					0	0	0					0	0	0					0	0	0
				0	0																			0	0	0					0	0	0					0	0	0					0	0	0
				0	0																			0	0	0					0	0	0					0	0	0					0	0	0
				0	0																			0	0	0					0	0	0					0	0	0					0	0	0
				0	0																			0	0	0					0	0	0					0	0	0					0	0	0
				0	0																			0	0	0					0	0	0					0	0	0					0	0	0
				0	0																			0	0	0					0	0	0					0	0	0					0	0	0
				0	0																			0	0	0					0	0	0					0	0	0					0	0	0
				0	0																			0	0	0					0	0	0					0	0	0					0	0	0
				0	0																			0	0	0					0	0	0					0	0	0					0	0	0
				0	0																			0	0	0					0	0	0					0	0	0					0	0	0
				0	0																			0	0	0					0	0	0					0	0	0					0	0	0
				0	0																			0	0	0					0	0	0					0	0	0					0	0	0
				0	0																			0	0	0					0	0	0					0	0	0					0	0	0
				0	0																			0	0	0					0	0	0					0	0	0					0	0	0
				0	0																			0	0	0					0	0	0					0	0	0					0	0	0
				0	0																			0	0	0					0	0	0					0	0	0					0	0	0
repeat 5				0	0																			0	0	0					0	0	0					0	0	0					0	0	0
				0	0																			0	0	0					0	0	0					0	0	0					0	0	0
				0	0																			0	0	0					0	0	0					0	0	0					0	0	0
				0	0																			0	0	0					0	0	0					0	0	0					0	0	0
				0	0																			0	0	0					0	0	0					0	0	0					0	0	0
				0	0																			0	0	0					0	0	0					0	0	0					0	0	0
				0	0																			0	0	0					0	0	0					0	0	0					0	0	0
				0	0																			0	0	0					0	0	0					0	0	0					0	0	0
				0	0																			0	0	0					0	0	0					0	0	0					0	0	0
				0	0																			0	0	0					0	0	0					0	0	0					0	0	0
				0	0																			0	0	0					0	0	0					0	0	0					0	0	0
				0	0																			0	0	0					0	0	0					0	0	0					0	0	0
				0	0																			0	0	0					0	0	0					0	0	0					0	0	0
				0	0																			0	0	0					0	0	0					0	0	0					0	0	0
				0	0																			0	0	0					0	0	0					0	0	0					0	0	0
				0	0																			0	0	0					0	0	0					0	0	0					0	0	0
				0	0																			0	0	0					0	0	0					0	0	0					0	0	0
				0	0																			0	0	0					0	0	0					0	0	0					0	0	0
				0	0																			0	0	0					0	0	0					0	0	0					0	0	0
				0	0																			0	0	0					0	0	0					0	0	0					0	0	0
				0	0																			0	0	0					0	0	0					0	0	0					0	0	0
				0	0																			0	0	0					0	0	0					0	0	0					0	0	0
				0	0																			0	0	0					0	0	0					0	0	0					0	0	0
				0	0																			0	0	0					0	0	0					0	0	0					0	0	0
				0	0																			0	0	0					0	0	0					0	0	0					0	0	0
				0	0																			0	0	0					0	0	0					0	0	0					0	0	0
				0	0																			0	0	0					0	0	0					0	0	0					0	0	0
				0	0																			0	0	0					0	0	0					0	0	0					0	0	0
				0	0																			0	0	0					0	0	0					0	0	0					0	0	0
				0	0																			0	0	0					0	0	0					0	0	0					0	0	0
				0	0																			0	0	0					0	0	0					0	0	0					0	0	0
				0	0																			0	0	0					0	0	0					0	0	0					0	0	0
				0	0																			0	0	0					0	0	0					0	0	0					0	0	0
				0	0																			0	0	0					0	0	0					0	0	0					0	0	0
				0	0																			0	0	0					0	0	0					0	0	0					0	0	0
				0	0																			0	0	0					0	0	0					0	0	0					0	0	0
				0	0																			0	0	0					0	0	0					0	0	0					0	0	0
				0	0																			0	0	0					0	0	0					0	0	0					0	0	0
				0	0																			0	0	0					0	0	0					0	0	0					0	0	0
				0	0																			0	0	0					0	0	0					0	0	0					0	0	0
				0	0																			0	0	0					0	0	0					0	0	0					0	0	0
				0	0																			0	0	0					0	0	0					0	0	0					0	0	0
				0	0																			0	0	0					0	0	0					0	0	0					0	0	0
				0	0																			0	0	0					0	0	0					0	0	0					0	0	0
				0	0																			0	0	0					0	0	0					0	0	0					0	0	0
				0	0																			0	0	0					0	0	0					0	0	0					0	0	0
				0	0																			0	0	0					0	0	0					0	0	0					0	0	0
				0	0																			0	0	0					0	0	0					0	0	0					0	0	0
				0	0																			0	0	0					0	0	0					0	0	0					0	0	0
				0	0																			0	0	0					0	0	0					0	0	0					0	0	0
				0	0																			0	0	0					0	0	0					0	0	0					0	0	0
				0	0																			0	0	0					0	0	0					0	0	0					0	0	0
				0	0																			0	0	0					0	0	0					0	0	0					0	0	0
				0	0																			0	0	0					0	0	0					0	0	0					0	0	0
				0	0																			0	0	0					0	0	0					0	0	0					0	0	0
				0	0																			0	0	0					0	0	0					0	0	0					0	0	0
				0	0																			0	0	0					0	0	0					0	0	0					0	0	0
				0	0																			0	0	0					0	0	0					0	0	0					0	0	0
				0	0																			0	0	0					0	0	0					0	0	0					0	0	0
				0	0																			0	0	0					0	0	0					0	0	0					0	0	0
				0	0																			0	0	0					0	0	0					0	0	0					0	0	0
				0	0																			0	0	0					0	0	0					0	0	0					0	0	0
				0	0																			0	0	0					0	0	0					0	0	0					0	0	0
				0	0																			0	0	0					0	0	0					0	0	0					0	0	0
				0	0																			0	0	0					0	0	0					0	0	0					0	0	0
				0	0																			0	0	0					0	0	0					0	0	0					0	0	0
				0	0																			0	0	0					0	0	0					0	0	0					0	0	0
				0	0																			0	0	0					0	0	0					0	0	0					0	0	0
				0	0																			0	0	0					0	0	0					0	0	0					0	0	0
				0	0																			0	0	0					0	0	0					0	0	0					0	0	0
				0	0																			0	0	0					0	0	0					0	0	0					0	0	0
				0	0																			0	0	0					0	0	0					0	0	0					0	0	0
				0	0																			0	0	0					0	0	0					0	0	0					0	0	0
				0	0																			0	0	0					0	0	0					0	0	0					0	0	0
				0	0																			0	0	0					0	0	0					0	0	0					0	0	0
				0	0																			0	0	0					0	0	0					0	0	0					0	0	0
				0	0																			0	0	0					0	0	0					0	0	0					0	0	0
				0	0																			0	0	0					0	0	0					0	0	0					0	0	0
				0	0																			0	0	0					0	0	0					0	0	0					0	0	0
				0	0																			0	0	0					0	0	0					0	0	0					0	0	0
				0	0																			0	0	0					0	0	0					0	0	0					0	0	0
				0	0																			0	0	0					0	0	0					0	0	0					0	0	0
				0	0																			0	0	0					0	0	0					0	0	0					0	0	0
				0	0																			0	0	0					0	0	0					0	0	0					0	0	0
				0	0																			0	0	0					0	0	0					0	0	0					0	0	0
				0	0																			0	0	0					0	0	0					0	0	0					0	0	0
				0	0																			0	0	0					0	0	0					0	0	0					0	0	0
				0	0																			0	0	0					0	0	0					0	0	0					0	0	0
				0	0																			0	0	0					0	0	0					0	0	0					0	0	0
				0	0																			0	0	0					0	0	0					0	0	0					0	0	0
				0	0																			0	0	0					0	0	0					0	0	0					0	0	0
				0	0																			0	0	0					0	0	0					0	0	0					0	0	0
				0	0																			0	0	0					0	0	0					0	0	0					0	0	0
				0	0																			0	0	0					0	0	0					0	0	0					0	0	0
				0	0																			0	0	0					0	0	0					0	0	0					0	0	0
				0	0																			0	0	0					0	0	0					0	0	0					0	0	0
				0	0																			0	0	0					0	0	0					0	0	0					0	0	0
				0	0																			0	0	0					0	0	0					0	0	0					0	0	0
				0	0																			0	0	0					0	0	0					0	0	0					0	0	0
				0	0																			0	0	0					0	0	0					0	0	0					0	0	0
				0	0																			0	0	0					0	0	0					0	0	0					0	0	0
				0	0																			0	0	0					0	0	0					0	0	0					0	0	0
				0	0																			0	0	0					0	0	0					0	0	0					0	0	0
				0	0																			0	0	0					0	0	0					0	0	0					0	0	0
				0	0																			0	0	0					0	0	0					0	0	0					0	0	0
				0	0																			0	0	0					0	0	0					0	0	0					0	0	0
				0	0																			0	0	0					0	0	0					0	0	0					0	0	0
				0	0																			0	0	0					0	0	0					0	0	0					0	0	0
				0	0																			0	0	0					0	0	0					0	0	0					0	0	0
				0	0																			0	0	0					0	0	0					0	0	0					0	0	0
				0	0																			0	0	0					0	0	0					0	0	0					0	0	0
				0	0																			0	0	0					0	0	0					0	0	0					0	0	0
				0	0																			0	0	0					0	0	0					0	0	0					0	0	0
				0	0																			0	0	0					0	0	0					0	0	0					0	0	0
				0	0																			0	0	0					0	0	0					0	0	0					0	0	0
				0	0																			0	0	0					0	0	0					0	0	0					0	0	0
				0	0																			0	0	0					0	0	0					0	0	0					0	0	0
				0	0																			0	0	0					0	0	0					0	0	0					0	0	0
				0	0																			0	0	0					0	0	0					0	0	0					0	0	0
				0	0																			0	0	0					0	0	0					0	0	0					0	0	0
				0	0																			0	0	0					0	0	0					0	0	0					0	0	0
				0	0																			0	0	0					0	0	0					0	0	0					0	0	0
				0	0																			0	0	0					0	0	0					0	0	0					0	0	0
				0	0																			0	0	0					0	0	0					0	0	0					0	0	0
				0	0																			0	0	0					0	0	0					0	0	0					0	0	0
				0	0																			0	0	0					0	0	0					0	0	0					0	0	0
				0	0																			0	0	0					0	0	0					0	0	0					0	0	0
				0	0																			0	0	0					0	0	0					0	0	0					0	0	0
				0	0																			0	0	0					0	0	0					0	0	0					0	0	0
				0	0																			0	0	0					0	0	0					0	0	0					0	0	0
				0	0																			0	0	0					0	0	0					0	0	0					0	0	0
				0	0																			0	0	0					0	0	0					0	0	0					0	0	0
				0	0																			0	0	0					0	0	0					0	0	0					0	0	0
				0	0																			0	0	0					0	0	0					0	0	0					0	0	0
				0	0																			0	0	0					0	0	0					0	0	0					0	0	0
				0	0																			0	0	0					0	0	0					0	0	0					0	0	0
				0	0																			0	0	0					0	0	0					0	0	0					0	0	0
				0	0																			0	0	0					0	0	0					0	0	0					0	0	0
				0	0																			0	0	0					0	0	0					0	0	0					0	0	0
				0	0																			0	0	0					0	0	0					0	0	0					0	0	0
				0	0																			0	0	0					0	0	0					0	0	0					0	0	0
				0	0																			0	0	0					0	0	0					0	0	0					0	0	0
				0	0																			0	0	0					0	0	0					0	0	0					0	0	0
				0	0																			0	0	0					0	0	0					0	0	0					0	0	0
				0	0																			0	0	0					0	0	0					0	0	0					0	0	0
				0	0																			0	0	0					0	0	0					0	0	0					0	0	0
				0	0																			0	0	0					0	0	0					0	0	0					0	0	0
				0	0																			0	0	0					0	0	0					0	0	0					0	0	0
				0	0																			0	0	0					0	0	0					0	0	0					0	0	0
				0	0																			0	0	0					0	0	0					0	0	0					0	0	0
				0	0																			0	0	0					0	0	0					0	0	0					0	0	0
				0	0																			0	0	0					0	0	0					0	0	0					0	0	0
				0	0																			0	0	0					0	0	0					0	0	0					0	0	0
				0	0																			0	0	0					0	0	0					0	0	0					0	0	0
				0	0																			0	0	0					0	0	0					0	0	0					0	0	0
				0	0																			0	0	0					0	0	0					0	0	0					0	0	0
				0	0																			0	0	0					0	0	0					0	0	0					0	0	0
				0	0																			0	0	0					0	0	0					0	0	0					0	0	0
				0	0																			0	0	0					0	0	0					0	0	0					0	0	0
				0	0																			0	0	0					0	0	0					0	0	0					0	0	0
				0	0																			0	0	0					0	0	0					0	0	0					0	0	0
				0	0																			0	0	0					0	0	0					0	0	0					0	0	0
				0	0																			0	0	0					0	0	0					0	0	0					0	0	0
				0	0																			0	0	0					0	0	0					0	0	0					0	0	0
				0	0																			0	0	0					0	0	0					0	0	0					0	0	0
				0	0																			0	0	0					0	0	0					0	0	0					0	0	0
				0	0																			0	0	0					0	0	0					0	0	0					0	0	0
				0	0																			0	0	0					0	0	0					0	0	0					0	0	0
				0	0																			0	0	0					0	0	0					0	0	0					0	0	0
				0	0																			0	0	0					0	0	0					0	0	0					0	0	0
				0	0																			0	0	0					0	0	0					0	0	0					0	0	0
				0	0																			0	0	0					0	0	0					0	0	0					0	0	0
				0	0																			0	0	0					0	0	0					0	0	0					0	0	0
				0	0																			0	0	0					0	0	0					0	0	0					0	0	0
				0	0																			0	0	0					0	0	0					0	0	0					0	0	0
				0	0																			0	0	0					0	0	0					0	0	0					0	0	0
				0	0																			0	0	0					0	0	0					0	0	0					0	0	0
				0	0																			0	0	0					0	0	0					0	0	0					0	0	0
				0	0																			0	0	0					0	0	0					0	0	0					0	0	0
				0	0																			0	0	0					0	0	0					0	0	0					0	0	0
				0	0																			0	0	0					0	0	0					0	0	0					0	0	0
				0	0																			0	0	0					0	0	0					0	0	0					0	0	0
				0	0																			0	0	0					0	0	0					0	0	0					0	0	0
				0	0																			0	0	0					0	0	0					0	0	0					0	0	0
				0	0																			0	0	0					0	0	0					0	0	0					0	0	0
				0	0																			0	0	0					0	0	0					0	0	0					0	0	0
				0	0																			0	0	0					0	0	0					0	0	0					0	0	0
				0	0																			0	0	0					0	0	0					0	0	0					0	0	0
				0	0																			0	0	0					0	0	0					0	0	0					0	0	0
				0	0																			0	0	0					0	0	0					0	0	0					0	0	0
				0	0																			0	0	0					0	0	0					0	0	0					0	0	0
				0	0																			0	0	0					0	0	0					0	0	0					0	0	0
				0	0																			0	0	0					0	0	0					0	0	0					0	0	0
				0	0																			0	0	0					0	0	0					0	0	0					0	0	0
				0	0																			0	0	0					0	0	0					0	0	0					0	0	0
				0	0																			0	0	0					0	0	0					0	0	0					0	0	0
				0	0																			0	0	0					0	0	0					0	0	0					0	0	0
				0	0																			0	0	0					0	0	0					0	0	0					0	0	0
				0	0																			0	0	0					0	0	0					0	0	0					0	0	0
				0	0																			0	0	0					0	0	0					0	0	0					0	0	0
				0	0																			0	0	0					0	0	0					0	0	0					0	0	0
				0	0																			0	0	0					0	0	0					0	0	0					0	0	0
				0	0																			0	0	0					0	0	0					0	0	0					0	0	0
				0	0																			0	0	0					0	0	0					0	0	0					0	0	0
				0	0																			0	0	0					0	0	0					0	0	0					0	0	0
				0	0																			0	0	0					0	0	0					0	0	0					0	0	0
				0	0																			0	0	0					0	0	0					0	0	0					0	0	0
				0	0																			0	0	0					0	0	0					0	0	0					0	0	0
				0	0																			0	0	0					0	0	0					0	0	0					0	0	0
				0	0																			0	0	0					0	0	0					0	0	0					0	0	0
				0	0																			0	0	0					0	0	0					0	0	0					0	0	0
				0	0																			0	0	0					0	0	0					0	0	0					0	0	0
				0	0																			0	0	0					0	0	0					0	0	0					0	0	0
				0	0																			0	0	0					0	0	0					0	0	0					0	0	0
				0	0																			0	0	0					0	0	0					0	0	0					0	0	0
				0	0																			0	0	0					0	0	0					0	0	0					0	0	0
				0	0																			0	0	0					0	0	0					0	0	0					0	0	0
				0	0																			0	0	0					0	0	0					0	0	0					0	0	0
				0	0																			0	0	0					0	0	0					0	0	0					0	0	0
				0	0																			0	0	0					0	0	0					0	0	0					0	0	0
				0	0																			0	0	0					0	0	0					0	0	0					0	0	0
				0	0																			0	0	0					0	0	0					0	0	0					0	0	0
				0	0																			0	0	0					0	0	0					0	0	0					0	0	0
				0	0																			0	0	0					0	0	0					0	0	0					0	0	0
				0	0																			0	0	0					0	0	0					0	0	0					0	0	0
				0	0																			0	0	0					0	0	0					0	0	0					0	0	0
				0	0																			0	0	0					0	0	0					0	0	0					0	0	0
				0	0																			0	0	0					0	0	0					0	0	0					0	0	0
				0	0																			0	0	0					0	0	0					0	0	0					0	0	0
				0	0																			0	0	0					0	0	0					0	0	0					0	0	0
				0	0																			0	0	0					0	0	0					0	0	0					0	0	0
repeat 6				0	0																			0	0	0					0	0	0					0	0	0					0	0	0
				0	0																			0	0	0					0	0	0					0	0	0					0	0	0
				0	0																			0	0	0					0	0	0					0	0	0					0	0	0
				0	0																			0	0	0					0	0	0					0	0	0					0	0	0
				0	0																			0	0	0					0	0	0					0	0	0					0	0	0
				0	0																			0	0	0					0	0	0					0	0	0					0	0	0
				0	0																			0	0	0					0	0	0					0	0	0					0	0	0
				0	0																			0	0	0					0	0	0					0	0	0					0	0	0
				0	0																			0	0	0					0	0	0					0	0	0					0	0	0
				0	0																			0	0	0					0	0	0					0	0	0					0	0	0
				0	0																			0	0	0					0	0	0					0	0	0					0	0	0
				0	0																			0	0	0					0	0	0					0	0	0					0	0	0
				0	0																			0	0	0					0	0	0					0	0	0					0	0	0
				0	0																			0	0	0					0	0	0					0	0	0					0	0	0
				0	0																			0	0	0					0	0	0					0	0	0					0	0	0
				0	0																			0	0	0					0	0	0					0	0	0					0	0	0
				0	0																			0	0	0					0	0	0					0	0	0					0	0	0
				0	0																			0	0	0					0	0	0					0	0	0					0	0	0
				0	0																			0	0	0					0	0	0					0	0	0					0	0	0
				0	0																			0	0	0					0	0	0					0	0	0					0	0	0
				0	0																			0	0	0					0	0	0					0	0	0					0	0	0
				0	0																			0	0	0					0	0	0					0	0	0					0	0	0
				0	0																			0	0	0					0	0	0					0	0	0					0	0	0
				0	0																			0	0	0					0	0	0					0	0	0					0	0	0
				0	0																			0	0	0					0	0	0					0	0	0					0	0	0
				0	0																			0	0	0					0	0	0					0	0	0					0	0	0
				0	0																			0	0	0					0	0	0					0	0	0					0	0	0
				0	0																			0	0	0					0	0	0					0	0	0					0	0	0
				0	0																			0	0	0					0	0	0					0	0	0					0	0	0
				0	0																			0	0	0					0	0	0					0	0	0					0	0	0
				0	0																			0	0	0					0	0	0					0	0	0					0	0	0
				0	0																			0	0	0					0	0	0					0	0	0					0	0	0
				0	0																			0	0	0					0	0	0					0	0	0					0	0	0
				0	0																			0	0	0					0	0	0					0	0	0					0	0	0
				0	0																			0	0	0					0	0	0					0	0	0					0	0	0
				0	0																			0	0	0					0	0	0					0	0	0					0	0	0
				0	0																			0	0	0					0	0	0					0	0	0					0	0	0
				0	0																			0	0	0					0	0	0					0	0	0					0	0	0
				0	0																			0	0	0					0	0	0					0	0	0					0	0	0
				0	0																			0	0	0					0	0	0					0	0	0					0	0	0
				0	0																			0	0	0					0	0	0					0	0	0					0	0	0
				0	0																			0	0	0					0	0	0					0	0	0					0	0	0
				0	0																			0	0	0					0	0	0					0	0	0					0	0	0
				0	0																			0	0	0					0	0	0					0	0	0					0	0	0
				0	0																			0	0	0					0	0	0					0	0	0					0	0	0
				0	0																			0	0	0					0	0	0					0	0	0					0	0	0
				0	0																			0	0	0					0	0	0					0	0	0					0	0	0
				0	0																			0	0	0					0	0	0					0	0	0					0	0	0
				0	0																			0	0	0					0	0	0					0	0	0					0	0	0
				0	0																			0	0	0					0	0	0					0	0	0					0	0	0
				0	0																			0	0	0					0	0	0					0	0	0					0	0	0
				0	0																			0	0	0					0	0	0					0	0	0					0	0	0
				0	0																			0	0	0					0	0	0					0	0	0					0	0	0
				0	0																			0	0	0					0	0	0					0	0	0					0	0	0
				0	0																			0	0	0					0	0	0					0	0	0					0	0	0
				0	0																			0	0	0					0	0	0					0	0	0					0	0	0
				0	0																			0	0	0					0	0	0					0	0	0					0	0	0
				0	0																			0	0	0					0	0	0					0	0	0					0	0	0
				0	0																			0	0	0					0	0	0					0	0	0					0	0	0
				0	0																			0	0	0					0	0	0					0	0	0					0	0	0
				0	0																			0	0	0					0	0	0					0	0	0					0	0	0
				0	0																			0	0	0					0	0	0					0	0	0					0	0	0
				0	0																			0	0	0					0	0	0					0	0	0					0	0	0
				0	0																			0	0	0					0	0	0					0	0	0					0	0	0
				0	0																			0	0	0					0	0	0					0	0	0					0	0	0
				0	0																			0	0	0					0	0	0					0	0	0					0	0	0
				0	0																			0	0	0					0	0	0					0	0	0					0	0	0
				0	0																			0	0	0					0	0	0					0	0	0					0	0	0
				0	0																			0	0	0					0	0	0					0	0	0					0	0	0
				0	0																			0	0	0					0	0	0					0	0	0					0	0	0
				0	0																			0	0	0					0	0	0					0	0	0					0	0	0
				0	0																			0	0	0					0	0	0					0	0	0					0	0	0
				0	0																			0	0	0					0	0	0					0	0	0					0	0	0
				0	0																			0	0	0					0	0	0					0	0	0					0	0	0
				0	0																			0	0	0					0	0	0					0	0	0					0	0	0
				0	0																			0	0	0					0	0	0					0	0	0					0	0	0
				0	0																			0	0	0					0	0	0					0	0	0					0	0	0
				0	0																			0	0	0					0	0	0					0	0	0					0	0	0
				0	0																			0	0	0					0	0	0					0	0	0					0	0	0
				0	0																			0	0	0					0	0	0					0	0	0					0	0	0
				0	0																			0	0	0					0	0	0					0	0	0					0	0	0
				0	0																			0	0	0					0	0	0					0	0	0					0	0	0
				0	0																			0	0	0					0	0	0					0	0	0					0	0	0
				0	0																			0	0	0					0	0	0					0	0	0					0	0	0
				0	0																			0	0	0					0	0	0					0	0	0					0	0	0
				0	0																			0	0	0					0	0	0					0	0	0					0	0	0
				0	0																			0	0	0					0	0	0					0	0	0					0	0	0
				0	0																			0	0	0					0	0	0					0	0	0					0	0	0
				0	0																			0	0	0					0	0	0					0	0	0					0	0	0
				0	0																			0	0	0					0	0	0					0	0	0					0	0	0
				0	0																			0	0	0					0	0	0					0	0	0					0	0	0
				0	0																			0	0	0					0	0	0					0	0	0					0	0	0
				0	0																			0	0	0					0	0	0					0	0	0					0	0	0
				0	0																			0	0	0					0	0	0					0	0	0					0	0	0
				0	0																			0	0	0					0	0	0					0	0	0					0	0	0
				0	0																			0	0	0					0	0	0					0	0	0					0	0	0
				0	0																			0	0	0					0	0	0					0	0	0					0	0	0
				0	0																			0	0	0					0	0	0					0	0	0					0	0	0
				0	0																			0	0	0					0	0	0					0	0	0					0	0	0
				0	0																			0	0	0					0	0	0					0	0	0					0	0	0
				0	0																			0	0	0					0	0	0					0	0	0					0	0	0
				0	0																			0	0	0					0	0	0					0	0	0					0	0	0
				0	0																			0	0	0					0	0	0					0	0	0					0	0	0
				0	0																			0	0	0					0	0	0					0	0	0					0	0	0
				0	0																			0	0	0					0	0	0					0	0	0					0	0	0
				0	0																			0	0	0					0	0	0					0	0	0					0	0	0
				0	0																			0	0	0					0	0	0					0	0	0					0	0	0
				0	0																			0	0	0					0	0	0					0	0	0					0	0	0
				0	0																			0	0	0					0	0	0					0	0	0					0	0	0
				0	0																			0	0	0					0	0	0					0	0	0					0	0	0
				0	0																			0	0	0					0	0	0					0	0	0					0	0	0
				0	0																			0	0	0					0	0	0					0	0	0					0	0	0
				0	0																			0	0	0					0	0	0					0	0	0					0	0	0
				0	0																			0	0	0					0	0	0					0	0	0					0	0	0
				0	0																			0	0	0					0	0	0					0	0	0					0	0	0
				0	0																			0	0	0					0	0	0					0	0	0					0	0	0
				0	0																			0	0	0					0	0	0					0	0	0					0	0	0
				0	0																			0	0	0					0	0	0					0	0	0					0	0	0
				0	0																			0	0	0					0	0	0					0	0	0					0	0	0
				0	0																			0	0	0					0	0	0					0	0	0					0	0	0
				0	0																			0	0	0					0	0	0					0	0	0					0	0	0
				0	0																			0	0	0					0	0	0					0	0	0					0	0	0
				0	0																			0	0	0					0	0	0					0	0	0					0	0	0
				0	0																			0	0	0					0	0	0					0	0	0					0	0	0
				0	0																			0	0	0					0	0	0					0	0	0					0	0	0
				0	0																			0	0	0					0	0	0					0	0	0					0	0	0
				0	0																			0	0	0					0	0	0					0	0	0					0	0	0
				0	0																			0	0	0					0	0	0					0	0	0					0	0	0
				0	0																			0	0	0					0	0	0					0	0	0					0	0	0
				0	0																			0	0	0					0	0	0					0	0	0					0	0	0
				0	0																			0	0	0					0	0	0					0	0	0					0	0	0
				0	0																			0	0	0					0	0	0					0	0	0					0	0	0
				0	0																			0	0	0					0	0	0					0	0	0					0	0	0
				0	0																			0	0	0					0	0	0					0	0	0					0	0	0
				0	0																			0	0	0					0	0	0					0	0	0					0	0	0
				0	0																			0	0	0					0	0	0					0	0	0					0	0	0
				0	0																			0	0	0					0	0	0					0	0	0					0	0	0
				0	0																			0	0	0					0	0	0					0	0	0					0	0	0
				0	0																			0	0	0					0	0	0					0	0	0					0	0	0
				0	0																			0	0	0					0	0	0					0	0	0					0	0	0
				0	0																			0	0	0					0	0	0					0	0	0					0	0	0
				0	0																			0	0	0					0	0	0					0	0	0					0	0	0
				0	0																			0	0	0					0	0	0					0	0	0					0	0	0
				0	0																			0	0	0					0	0	0					0	0	0					0	0	0
				0	0																			0	0	0					0	0	0					0	0	0					0	0	0
				0	0																			0	0	0					0	0	0					0	0	0					0	0	0
				0	0																			0	0	0					0	0	0					0	0	0					0	0	0
				0	0																			0	0	0					0	0	0					0	0	0					0	0	0
				0	0																			0	0	0					0	0	0					0	0	0					0	0	0
				0	0																			0	0	0					0	0	0					0	0	0					0	0	0
				0	0																			0	0	0					0	0	0					0	0	0					0	0	0
				0	0																			0	0	0					0	0	0					0	0	0					0	0	0
				0	0																			0	0	0					0	0	0					0	0	0					0	0	0
				0	0																			0	0	0					0	0	0					0	0	0					0	0	0
				0	0																			0	0	0					0	0	0					0	0	0					0	0	0
				0	0																			0	0	0					0	0	0					0	0	0					0	0	0
				0	0																			0	0	0					0	0	0					0	0	0					0	0	0
				0	0																			0	0	0					0	0	0					0	0	0					0	0	0
				0	0																			0	0	0					0	0	0					0	0	0					0	0	0
				0	0																			0	0	0					0	0	0					0	0	0					0	0	0
				0	0																			0	0	0					0	0	0					0	0	0					0	0	0
				0	0																			0	0	0					0	0	0					0	0	0					0	0	0
				0	0																			0	0	0					0	0	0					0	0	0					0	0	0
				0	0																			0	0	0					0	0	0					0	0	0					0	0	0
				0	0																			0	0	0					0	0	0					0	0	0					0	0	0
				0	0																			0	0	0					0	0	0					0	0	0					0	0	0
				0	0																			0	0	0					0	0	0					0	0	0					0	0	0
				0	0																			0	0	0					0	0	0					0	0	0					0	0	0
				0	0																			0	0	0					0	0	0					0	0	0					0	0	0
				0	0																			0	0	0					0	0	0					0	0	0					0	0	0
				0	0																			0	0	0					0	0	0					0	0	0					0	0	0
				0	0																			0	0	0					0	0	0					0	0	0					0	0	0
				0	0																			0	0	0					0	0	0					0	0	0					0	0	0
				0	0																			0	0	0					0	0	0					0	0	0					0	0	0
				0	0																			0	0	0					0	0	0					0	0	0					0	0	0
				0	0																			0	0	0					0	0	0					0	0	0					0	0	0
				0	0																			0	0	0					0	0	0					0	0	0					0	0	0
				0	0																			0	0	0					0	0	0					0	0	0					0	0	0
				0	0																			0	0	0					0	0	0					0	0	0					0	0	0
				0	0																			0	0	0					0	0	0					0	0	0					0	0	0
				0	0																			0	0	0					0	0	0					0	0	0					0	0	0
				0	0																			0	0	0					0	0	0					0	0	0					0	0	0
				0	0																			0	0	0					0	0	0					0	0	0					0	0	0
				0	0																			0	0	0					0	0	0					0	0	0					0	0	0
				0	0																			0	0	0					0	0	0					0	0	0					0	0	0
				0	0																			0	0	0					0	0	0					0	0	0					0	0	0
				0	0																			0	0	0					0	0	0					0	0	0					0	0	0
				0	0																			0	0	0					0	0	0					0	0	0					0	0	0
				0	0																			0	0	0					0	0	0					0	0	0					0	0	0
				0	0																			0	0	0					0	0	0					0	0	0					0	0	0
				0	0																			0	0	0					0	0	0					0	0	0					0	0	0
				0	0																			0	0	0					0	0	0					0	0	0					0	0	0
				0	0																			0	0	0					0	0	0					0	0	0					0	0	0
				0	0																			0	0	0					0	0	0					0	0	0					0	0	0
				0	0																			0	0	0					0	0	0					0	0	0					0	0	0
				0	0																			0	0	0					0	0	0					0	0	0					0	0	0
				0	0																			0	0	0					0	0	0					0	0	0					0	0	0
				0	0																			0	0	0					0	0	0					0	0	0					0	0	0
				0	0																			0	0	0					0	0	0					0	0	0					0	0	0
				0	0																			0	0	0					0	0	0					0	0	0					0	0	0
				0	0																			0	0	0					0	0	0					0	0	0					0	0	0
				0	0																			0	0	0					0	0	0					0	0	0					0	0	0
				0	0																			0	0	0					0	0	0					0	0	0					0	0	0
				0	0																			0	0	0					0	0	0					0	0	0					0	0	0
				0	0																			0	0	0					0	0	0					0	0	0					0	0	0
				0	0																			0	0	0					0	0	0					0	0	0					0	0	0
				0	0																			0	0	0					0	0	0					0	0	0					0	0	0
				0	0																			0	0	0					0	0	0					0	0	0					0	0	0
				0	0																			0	0	0					0	0	0					0	0	0					0	0	0
				0	0																			0	0	0					0	0	0					0	0	0					0	0	0
				0	0																			0	0	0					0	0	0					0	0	0					0	0	0
				0	0																			0	0	0					0	0	0					0	0	0					0	0	0
				0	0																			0	0	0					0	0	0					0	0	0					0	0	0
				0	0																			0	0	0					0	0	0					0	0	0					0	0	0
				0	0																			0	0	0					0	0	0					0	0	0					0	0	0
				0	0																			0	0	0					0	0	0					0	0	0					0	0	0
				0	0																			0	0	0					0	0	0					0	0	0					0	0	0
				0	0																			0	0	0					0	0	0					0	0	0					0	0	0
				0	0																			0	0	0					0	0	0					0	0	0					0	0	0
				0	0																			0	0	0					0	0	0					0	0	0					0	0	0
				0	0																			0	0	0					0	0	0					0	0	0					0	0	0
				0	0																			0	0	0					0	0	0					0	0	0					0	0	0
				0	0																			0	0	0					0	0	0					0	0	0					0	0	0
				0	0																			0	0	0					0	0	0					0	0	0					0	0	0
				0	0																			0	0	0					0	0	0					0	0	0					0	0	0
				0	0																			0	0	0					0	0	0					0	0	0					0	0	0
				0	0																			0	0	0					0	0	0					0	0	0					0	0	0
				0	0																			0	0	0					0	0	0					0	0	0					0	0	0
				0	0																			0	0	0					0	0	0					0	0	0					0	0	0
				0	0																			0	0	0					0	0	0					0	0	0					0	0	0
				0	0																			0	0	0					0	0	0					0	0	0					0	0	0
repeat 7				0	0																			0	0						0	0	0					0	0	0					0	0	0
				0	0																			0	0						0	0	0					0	0	0					0	0	0
				0	0																			0	0						0	0	0					0	0	0					0	0	0
				0	0																			0	0						0	0	0					0	0	0					0	0	0
				0	0																			0	0						0	0	0					0	0	0					0	0	0
				0	0																			0	0						0	0	0					0	0	0					0	0	0
				0	0																			0	0						0	0	0					0	0	0					0	0	0
				0	0																			0	0						0	0	0					0	0	0					0	0	0
				0	0																			0	0						0	0	0					0	0	0					0	0	0
				0	0																			0	0						0	0	0					0	0	0					0	0	0
				0	0																			0	0						0	0	0					0	0	0					0	0	0
				0	0																			0	0						0	0	0					0	0	0					0	0	0
				0	0																			0	0						0	0	0					0	0	0					0	0	0
				0	0																			0	0						0	0	0					0	0	0					0	0	0
				0	0																			0	0						0	0	0					0	0	0					0	0	0
				0	0																			0	0						0	0	0					0	0	0					0	0	0
				0	0																			0	0						0	0	0					0	0	0					0	0	0
				0	0																			0	0						0	0	0					0	0	0					0	0	0
				0	0																			0	0						0	0	0					0	0	0					0	0	0
				0	0																			0	0						0	0	0					0	0	0					0	0	0
				0	0																			0	0						0	0	0					0	0	0					0	0	0
				0	0																			0	0						0	0	0					0	0	0					0	0	0
				0	0																			0	0						0	0	0					0	0	0					0	0	0
				0	0																			0	0						0	0	0					0	0	0					0	0	0
				0	0																			0	0						0	0	0					0	0	0					0	0	0
				0	0																			0	0						0	0	0					0	0	0					0	0	0
				0	0																			0	0						0	0	0					0	0	0					0	0	0
				0	0																			0	0						0	0	0					0	0	0					0	0	0
				0	0																			0	0						0	0	0					0	0	0					0	0	0
				0	0																			0	0						0	0	0					0	0	0					0	0	0
				0	0																			0	0						0	0	0					0	0	0					0	0	0
				0	0																			0	0						0	0	0					0	0	0					0	0	0
				0	0																			0	0						0	0	0					0	0	0					0	0	0
				0	0																			0	0						0	0	0					0	0	0					0	0	0
				0	0																			0	0						0	0	0					0	0	0					0	0	0
				0	0																			0	0						0	0	0					0	0	0					0	0	0
				0	0																			0	0						0	0	0					0	0	0					0	0	0
				0	0																			0	0						0	0	0					0	0	0					0	0	0
				0	0																			0	0						0	0	0					0	0	0					0	0	0
				0	0																			0	0						0	0	0					0	0	0					0	0	0
				0	0																			0	0						0	0	0					0	0	0					0	0	0
				0	0																			0	0						0	0	0					0	0	0					0	0	0
				0	0																			0	0						0	0	0					0	0	0					0	0	0
				0	0																			0	0						0	0	0					0	0	0					0	0	0
				0	0																			0	0						0	0	0					0	0	0					0	0	0
				0	0																			0	0						0	0	0					0	0	0					0	0	0
				0	0																			0	0						0	0	0					0	0	0					0	0	0
				0	0																			0	0						0	0	0					0	0	0					0	0	0
				0	0																			0	0						0	0	0					0	0	0					0	0	0
				0	0																			0	0						0	0	0					0	0	0					0	0	0
				0	0																			0	0						0	0	0					0	0	0					0	0	0
				0	0																			0	0						0	0	0					0	0	0					0	0	0
				0	0																			0	0						0	0	0					0	0	0					0	0	0
				0	0																			0	0						0	0	0					0	0	0					0	0	0
				0	0																			0	0						0	0	0					0	0	0					0	0	0
				0	0																			0	0						0	0	0					0	0	0					0	0	0
				0	0																			0	0						0	0	0					0	0	0					0	0	0
				0	0																			0	0						0	0	0					0	0	0					0	0	0
				0	0																			0	0						0	0	0					0	0	0					0	0	0
				0	0																			0	0						0	0	0					0	0	0					0	0	0
				0	0																			0	0						0	0	0					0	0	0					0	0	0
				0	0																			0	0						0	0	0					0	0	0					0	0	0
				0	0																			0	0						0	0	0					0	0	0					0	0	0
				0	0																			0	0						0	0	0					0	0	0					0	0	0
				0	0																			0	0						0	0	0					0	0	0					0	0	0
				0	0																			0	0						0	0	0					0	0	0					0	0	0
				0	0																			0	0						0	0	0					0	0	0					0	0	0
				0	0																			0	0						0	0	0					0	0	0					0	0	0
				0	0																			0	0						0	0	0					0	0	0					0	0	0
				0	0																			0	0						0	0	0					0	0	0					0	0	0
				0	0																			0	0						0	0	0					0	0	0					0	0	0
				0	0																			0	0						0	0	0					0	0	0					0	0	0
				0	0																			0	0						0	0	0					0	0	0					0	0	0
				0	0																			0	0						0	0	0					0	0	0					0	0	0
				0	0																			0	0						0	0	0					0	0	0					0	0	0
				0	0																			0	0						0	0	0					0	0	0					0	0	0
				0	0																			0	0						0	0	0					0	0	0					0	0	0
				0	0																			0	0						0	0	0					0	0	0					0	0	0
				0	0																			0	0						0	0	0					0	0	0					0	0	0
				0	0																			0	0						0	0	0					0	0	0					0	0	0
				0	0																			0	0						0	0	0					0	0	0					0	0	0
				0	0																			0	0						0	0	0					0	0	0					0	0	0
				0	0																			0	0						0	0	0					0	0	0					0	0	0
				0	0																			0	0						0	0	0					0	0	0					0	0	0
				0	0																			0	0						0	0	0					0	0	0					0	0	0
				0	0																			0	0						0	0	0					0	0	0					0	0	0
				0	0																			0	0						0	0	0					0	0	0					0	0	0
				0	0																			0	0						0	0	0					0	0	0					0	0	0
				0	0																			0	0						0	0	0					0	0	0					0	0	0
				0	0																			0	0						0	0	0					0	0	0					0	0	0
				0	0																			0	0						0	0	0					0	0	0					0	0	0
				0	0																			0	0						0	0	0					0	0	0					0	0	0
				0	0																			0	0						0	0	0					0	0	0					0	0	0
				0	0																			0	0						0	0	0					0	0	0					0	0	0
				0	0																			0	0						0	0	0					0	0	0					0	0	0
				0	0																			0	0						0	0	0					0	0	0					0	0	0
				0	0																			0	0						0	0	0					0	0	0					0	0	0
				0	0																			0	0						0	0	0					0	0	0					0	0	0
				0	0																			0	0						0	0	0					0	0	0					0	0	0
				0	0																			0	0						0	0	0					0	0	0					0	0	0
				0	0																			0	0						0	0	0					0	0	0					0	0	0
				0	0																			0	0						0	0	0					0	0	0					0	0	0
				0	0																			0	0						0	0	0					0	0	0					0	0	0
				0	0																			0	0						0	0	0					0	0	0					0	0	0
				0	0																			0	0						0	0	0					0	0	0					0	0	0
				0	0																			0	0						0	0	0					0	0	0					0	0	0
				0	0																			0	0						0	0	0					0	0	0					0	0	0
				0	0																			0	0						0	0	0					0	0	0					0	0	0
				0	0																			0	0						0	0	0					0	0	0					0	0	0
				0	0																			0	0						0	0	0					0	0	0					0	0	0
				0	0																			0	0						0	0	0					0	0	0					0	0	0
				0	0																			0	0						0	0	0					0	0	0					0	0	0
				0	0																			0	0						0	0	0					0	0	0					0	0	0
				0	0																			0	0						0	0	0					0	0	0					0	0	0
				0	0																			0	0						0	0	0					0	0	0					0	0	0
				0	0																			0	0						0	0	0					0	0	0					0	0	0
				0	0																			0	0						0	0	0					0	0	0					0	0	0
				0	0																			0	0						0	0	0					0	0	0					0	0	0
				0	0																			0	0						0	0	0					0	0	0					0	0	0
				0	0																			0	0						0	0	0					0	0	0					0	0	0
				0	0																			0	0						0	0	0					0	0	0					0	0	0
				0	0																			0	0						0	0	0					0	0	0					0	0	0
				0	0																			0	0						0	0	0					0	0	0					0	0	0
				0	0																			0	0						0	0	0					0	0	0					0	0	0
				0	0																			0	0						0	0	0					0	0	0					0	0	0
				0	0																			0	0						0	0	0					0	0	0					0	0	0
				0	0																			0	0						0	0	0					0	0	0					0	0	0
				0	0																			0	0						0	0	0					0	0	0					0	0	0
				0	0																			0	0						0	0	0					0	0	0					0	0	0
				0	0																			0	0						0	0	0					0	0	0					0	0	0
				0	0																			0	0						0	0	0					0	0	0					0	0	0
				0	0																			0	0						0	0	0					0	0	0					0	0	0
				0	0																			0	0						0	0	0					0	0	0					0	0	0
				0	0																			0	0						0	0	0					0	0	0					0	0	0
				0	0																			0	0						0	0	0					0	0	0					0	0	0
				0	0																			0	0						0	0	0					0	0	0					0	0	0
				0	0																			0	0						0	0	0					0	0	0					0	0	0
				0	0																			0	0						0	0	0					0	0	0					0	0	0
				0	0																			0	0						0	0	0					0	0	0					0	0	0
				0	0																			0	0						0	0	0					0	0	0					0	0	0
				0	0																			0	0						0	0	0					0	0	0					0	0	0
				0	0																			0	0						0	0	0					0	0	0					0	0	0
				0	0																			0	0						0	0	0					0	0	0					0	0	0
				0	0																			0	0						0	0	0					0	0	0					0	0	0
				0	0																			0	0						0	0	0					0	0	0					0	0	0
				0	0																			0	0						0	0	0					0	0	0					0	0	0
				0	0																			0	0						0	0	0					0	0	0					0	0	0
				0	0																			0	0						0	0	0					0	0	0					0	0	0
				0	0																			0	0						0	0	0					0	0	0					0	0	0
				0	0																			0	0						0	0	0					0	0	0					0	0	0
				0	0																			0	0						0	0	0					0	0	0					0	0	0
				0	0																			0	0						0	0	0					0	0	0					0	0	0
				0	0																			0	0						0	0	0					0	0	0					0	0	0
				0	0																			0	0						0	0	0					0	0	0					0	0	0
				0	0																			0	0						0	0	0					0	0	0					0	0	0
				0	0																			0	0						0	0	0					0	0	0					0	0	0
				0	0																			0	0						0	0	0					0	0	0					0	0	0
				0	0																			0	0						0	0	0					0	0	0					0	0	0
				0	0																			0	0						0	0	0					0	0	0					0	0	0
				0	0																			0	0						0	0	0					0	0	0					0	0	0
				0	0																			0	0						0	0	0					0	0	0					0	0	0
				0	0																			0	0						0	0	0					0	0	0					0	0	0
				0	0																			0	0						0	0	0					0	0	0					0	0	0
				0	0																			0	0						0	0	0					0	0	0					0	0	0
				0	0																			0	0						0	0	0					0	0	0					0	0	0
				0	0																			0	0						0	0	0					0	0	0					0	0	0
				0	0																			0	0						0	0	0					0	0	0					0	0	0
				0	0																			0	0						0	0	0					0	0	0					0	0	0
				0	0																			0	0						0	0	0					0	0	0					0	0	0
				0	0																			0	0						0	0	0					0	0	0					0	0	0
				0	0																			0	0						0	0	0					0	0	0					0	0	0
				0	0																			0	0						0	0	0					0	0	0					0	0	0
				0	0																			0	0						0	0	0					0	0	0					0	0	0
				0	0																			0	0						0	0	0					0	0	0					0	0	0
				0	0																			0	0						0	0	0					0	0	0					0	0	0
				0	0																			0	0						0	0	0					0	0	0					0	0	0
				0	0																			0	0						0	0	0					0	0	0					0	0	0
				0	0																			0	0						0	0	0					0	0	0					0	0	0
				0	0																			0	0						0	0	0					0	0	0					0	0	0
				0	0																			0	0						0	0	0					0	0	0					0	0	0
				0	0																			0	0						0	0	0					0	0	0					0	0	0
				0	0																			0	0						0	0	0					0	0	0					0	0	0
				0	0																			0	0						0	0	0					0	0	0					0	0	0
				0	0																			0	0						0	0	0					0	0	0					0	0	0
				0	0																			0	0						0	0	0					0	0	0					0	0	0
				0	0																			0	0						0	0	0					0	0	0					0	0	0
				0	0																			0	0						0	0	0					0	0	0					0	0	0
				0	0																			0	0						0	0	0					0	0	0					0	0	0
				0	0																			0	0						0	0	0					0	0	0					0	0	0
				0	0																			0	0						0	0	0					0	0	0					0	0	0
				0	0																			0	0						0	0	0					0	0	0					0	0	0
				0	0																			0	0						0	0	0					0	0	0					0	0	0
				0	0																			0	0						0	0	0					0	0	0					0	0	0
				0	0																			0	0						0	0	0					0	0	0					0	0	0
				0	0																			0	0						0	0	0					0	0	0					0	0	0
				0	0																			0	0						0	0	0					0	0	0					0	0	0
				0	0																			0	0						0	0	0					0	0	0					0	0	0
				0	0																			0	0						0	0	0					0	0	0					0	0	0
				0	0																			0	0						0	0	0					0	0	0					0	0	0
				0	0																			0	0						0	0	0					0	0	0					0	0	0
				0	0																			0	0						0	0	0					0	0	0					0	0	0
				0	0																			0	0						0	0	0					0	0	0					0	0	0
				0	0																			0	0						0	0	0					0	0	0					0	0	0
				0	0																			0	0						0	0	0					0	0	0					0	0	0
				0	0																			0	0						0	0	0					0	0	0					0	0	0
				0	0																			0	0						0	0	0					0	0	0					0	0	0
				0	0																			0	0						0	0	0					0	0	0					0	0	0
				0	0																			0	0						0	0	0					0	0	0					0	0	0
				0	0																			0	0						0	0	0					0	0	0					0	0	0
				0	0																			0	0						0	0	0					0	0	0					0	0	0
				0	0																			0	0						0	0	0					0	0	0					0	0	0
				0	0																			0	0						0	0	0					0	0	0					0	0	0
				0	0																			0	0						0	0	0					0	0	0					0	0	0
				0	0																			0	0						0	0	0					0	0	0					0	0	0
				0	0																			0	0						0	0	0					0	0	0					0	0	0
				0	0																			0	0						0	0	0					0	0	0					0	0	0
				0	0																			0	0						0	0	0					0	0	0					0	0	0
				0	0																			0	0						0	0	0					0	0	0					0	0	0
				0	0																			0	0						0	0	0					0	0	0					0	0	0
				0	0																			0	0						0	0	0					0	0	0					0	0	0
				0	0																			0	0						0	0	0					0	0	0					0	0	0
				0	0																			0	0						0	0	0					0	0	0					0	0	0
				0	0																			0	0						0	0	0					0	0	0					0	0	0
				0	0																			0	0						0	0	0					0	0	0					0	0	0
				0	0																			0	0						0	0	0					0	0	0					0	0	0
				0	0																			0	0						0	0	0					0	0	0					0	0	0
				0	0																			0	0						0	0	0					0	0	0					0	0	0
				0	0																			0	0						0	0	0					0	0	0					0	0	0
				0	0																			0	0						0	0	0					0	0	0					0	0	0
				0	0																			0	0						0	0	0					0	0	0					0	0	0
				0	0																			0	0						0	0	0					0	0	0					0	0	0
repeat 8				0	0																			0	0						0	0	0					0	0	0					0	0	0
				0	0																			0	0						0	0	0					0	0	0					0	0	0
				0	0																			0	0						0	0	0					0	0	0					0	0	0
				0	0																			0	0						0	0	0					0	0	0					0	0	0
				0	0																			0	0						0	0	0					0	0	0					0	0	0
				0	0																			0	0						0	0	0					0	0	0					0	0	0
				0	0																			0	0						0	0	0					0	0	0					0	0	0
				0	0																			0	0						0	0	0					0	0	0					0	0	0
				0	0																			0	0						0	0	0					0	0	0					0	0	0
				0	0																			0	0						0	0	0					0	0	0					0	0	0
				0	0																			0	0						0	0	0					0	0	0					0	0	0
				0	0																			0	0						0	0	0					0	0	0					0	0	0
				0	0																			0	0						0	0	0					0	0	0					0	0	0
				0	0																			0	0						0	0	0					0	0	0					0	0	0
				0	0																			0	0						0	0	0					0	0	0					0	0	0
				0	0																			0	0						0	0	0					0	0	0					0	0	0
				0	0																			0	0						0	0	0					0	0	0					0	0	0
				0	0																			0	0						0	0	0					0	0	0					0	0	0
				0	0																			0	0						0	0	0					0	0	0					0	0	0
				0	0																			0	0						0	0	0					0	0	0					0	0	0
				0	0																			0	0						0	0	0					0	0	0					0	0	0
				0	0																			0	0						0	0	0					0	0	0					0	0	0
				0	0																			0	0						0	0	0					0	0	0					0	0	0
				0	0																			0	0						0	0	0					0	0	0					0	0	0
				0	0																			0	0						0	0	0					0	0	0					0	0	0
				0	0																			0	0						0	0	0					0	0	0					0	0	0
				0	0																			0	0						0	0	0					0	0	0					0	0	0
				0	0																			0	0						0	0	0					0	0	0					0	0	0
				0	0																			0	0						0	0	0					0	0	0					0	0	0
				0	0																			0	0						0	0	0					0	0	0					0	0	0
				0	0																			0	0						0	0	0					0	0	0					0	0	0
				0	0																			0	0						0	0	0					0	0	0					0	0	0
				0	0																			0	0						0	0	0					0	0	0					0	0	0
				0	0																			0	0						0	0	0					0	0	0					0	0	0
				0	0																			0	0						0	0	0					0	0	0					0	0	0
				0	0																			0	0						0	0	0					0	0	0					0	0	0
				0	0																			0	0						0	0	0					0	0	0					0	0	0
				0	0																			0	0						0	0	0					0	0	0					0	0	0
				0	0																			0	0						0	0	0					0	0	0					0	0	0
				0	0																			0	0						0	0	0					0	0	0					0	0	0
				0	0																			0	0						0	0	0					0	0	0					0	0	0
				0	0																			0	0						0	0	0					0	0	0					0	0	0
				0	0																			0	0						0	0	0					0	0	0					0	0	0
				0	0																			0	0						0	0	0					0	0	0					0	0	0
				0	0																			0	0						0	0	0					0	0	0					0	0	0
				0	0																			0	0						0	0	0					0	0	0					0	0	0
				0	0																			0	0						0	0	0					0	0	0					0	0	0
				0	0																			0	0						0	0	0					0	0	0					0	0	0
				0	0																			0	0						0	0	0					0	0	0					0	0	0
				0	0																			0	0						0	0	0					0	0	0					0	0	0
				0	0																			0	0						0	0	0					0	0	0					0	0	0
				0	0																			0	0						0	0	0					0	0	0					0	0	0
				0	0																			0	0						0	0	0					0	0	0					0	0	0
				0	0																			0	0						0	0	0					0	0	0					0	0	0
				0	0																			0	0						0	0	0					0	0	0					0	0	0
				0	0																			0	0						0	0	0					0	0	0					0	0	0
				0	0																			0	0						0	0	0					0	0	0					0	0	0
				0	0																			0	0						0	0	0					0	0	0					0	0	0
				0	0																			0	0						0	0	0					0	0	0					0	0	0
				0	0																			0	0						0	0	0					0	0	0					0	0	0
				0	0																			0	0						0	0	0					0	0	0					0	0	0
				0	0																			0	0						0	0	0					0	0	0					0	0	0
				0	0																			0	0						0	0	0					0	0	0					0	0	0
				0	0																			0	0						0	0	0					0	0	0					0	0	0
				0	0																			0	0						0	0	0					0	0	0					0	0	0
				0	0																			0	0						0	0	0					0	0	0					0	0	0
				0	0																			0	0						0	0	0					0	0	0					0	0	0
				0	0																			0	0						0	0	0					0	0	0					0	0	0
				0	0																			0	0						0	0	0					0	0	0					0	0	0
				0	0																			0	0						0	0	0					0	0	0					0	0	0
				0	0																			0	0						0	0	0					0	0	0					0	0	0
				0	0																			0	0						0	0	0					0	0	0					0	0	0
				0	0																			0	0						0	0	0					0	0	0					0	0	0
				0	0																			0	0						0	0	0					0	0	0					0	0	0
				0	0																			0	0						0	0	0					0	0	0					0	0	0
				0	0																			0	0						0	0	0					0	0	0					0	0	0
				0	0																			0	0						0	0	0					0	0	0					0	0	0
				0	0																			0	0						0	0	0					0	0	0					0	0	0
				0	0																			0	0						0	0	0					0	0	0					0	0	0
				0	0																			0	0						0	0	0					0	0	0					0	0	0
				0	0																			0	0						0	0	0					0	0	0					0	0	0
				0	0																			0	0						0	0	0					0	0	0					0	0	0
				0	0																			0	0						0	0	0					0	0	0					0	0	0
				0	0																			0	0						0	0	0					0	0	0					0	0	0
				0	0																			0	0						0	0	0					0	0	0					0	0	0
				0	0																			0	0						0	0	0					0	0	0					0	0	0
				0	0																			0	0						0	0	0					0	0	0					0	0	0
				0	0																			0	0						0	0	0					0	0	0					0	0	0
				0	0																			0	0						0	0	0					0	0	0					0	0	0
				0	0																			0	0						0	0	0					0	0	0					0	0	0
				0	0																			0	0						0	0	0					0	0	0					0	0	0
				0	0																			0	0						0	0	0					0	0	0					0	0	0
				0	0																			0	0						0	0	0					0	0	0					0	0	0
				0	0																			0	0						0	0	0					0	0	0					0	0	0
				0	0																			0	0						0	0	0					0	0	0					0	0	0
				0	0																			0	0						0	0	0					0	0	0					0	0	0
				0	0																			0	0						0	0	0					0	0	0					0	0	0
				0	0																			0	0						0	0	0					0	0	0					0	0	0
				0	0																			0	0						0	0	0					0	0	0					0	0	0
				0	0																			0	0						0	0	0					0	0	0					0	0	0
				0	0																			0	0						0	0	0					0	0	0					0	0	0
				0	0																			0	0						0	0	0					0	0	0					0	0	0
				0	0																			0	0						0	0	0					0	0	0					0	0	0
				0	0																			0	0						0	0	0					0	0	0					0	0	0
				0	0																			0	0						0	0	0					0	0	0					0	0	0
				0	0																			0	0						0	0	0					0	0	0					0	0	0
				0	0																			0	0						0	0	0					0	0	0					0	0	0
				0	0																			0	0						0	0	0					0	0	0					0	0	0
				0	0																			0	0						0	0	0					0	0	0					0	0	0
				0	0																			0	0						0	0	0					0	0	0					0	0	0
				0	0																			0	0						0	0	0					0	0	0					0	0	0
				0	0																			0	0						0	0	0					0	0	0					0	0	0
				0	0																			0	0						0	0	0					0	0	0					0	0	0
				0	0																			0	0						0	0	0					0	0	0					0	0	0
				0	0																			0	0						0	0	0					0	0	0					0	0	0
				0	0																			0	0						0	0	0					0	0	0					0	0	0
				0	0																			0	0						0	0	0					0	0	0					0	0	0
				0	0																			0	0						0	0	0					0	0	0					0	0	0
				0	0																			0	0						0	0	0					0	0	0					0	0	0
				0	0																			0	0						0	0	0					0	0	0					0	0	0
				0	0																			0	0						0	0	0					0	0	0					0	0	0
				0	0																			0	0						0	0	0					0	0	0					0	0	0
				0	0																			0	0						0	0	0					0	0	0					0	0	0
				0	0																			0	0						0	0	0					0	0	0					0	0	0
				0	0																			0	0						0	0	0					0	0	0					0	0	0
				0	0																			0	0						0	0	0					0	0	0					0	0	0
				0	0																			0	0						0	0	0					0	0	0					0	0	0
				0	0																			0	0						0	0	0					0	0	0					0	0	0
				0	0																			0	0						0	0	0					0	0	0					0	0	0
				0	0																			0	0						0	0	0					0	0	0					0	0	0
				0	0																			0	0						0	0	0					0	0	0					0	0	0
				0	0																			0	0						0	0	0					0	0	0					0	0	0
				0	0																			0	0						0	0	0					0	0	0					0	0	0
				0	0																			0	0						0	0	0					0	0	0					0	0	0
				0	0																			0	0						0	0	0					0	0	0					0	0	0
				0	0																			0	0						0	0	0					0	0	0					0	0	0
				0	0																			0	0						0	0	0					0	0	0					0	0	0
				0	0																			0	0						0	0	0					0	0	0					0	0	0
				0	0																			0	0						0	0	0					0	0	0					0	0	0
				0	0																			0	0						0	0	0					0	0	0					0	0	0
				0	0																			0	0						0	0	0					0	0	0					0	0	0
				0	0																			0	0						0	0	0					0	0	0					0	0	0
				0	0																			0	0						0	0	0					0	0	0					0	0	0
				0	0																			0	0						0	0	0					0	0	0					0	0	0
				0	0																			0	0						0	0	0					0	0	0					0	0	0
				0	0																			0	0						0	0	0					0	0	0					0	0	0
				0	0																			0	0						0	0	0					0	0	0					0	0	0
				0	0																			0	0						0	0	0					0	0	0					0	0	0
				0	0																			0	0						0	0	0					0	0	0					0	0	0
				0	0																			0	0						0	0	0					0	0	0					0	0	0
				0	0																			0	0						0	0	0					0	0	0					0	0	0
				0	0																			0	0						0	0	0					0	0	0					0	0	0
				0	0																			0	0						0	0	0					0	0	0					0	0	0
				0	0																			0	0						0	0	0					0	0	0					0	0	0
				0	0																			0	0						0	0	0					0	0	0					0	0	0
				0	0																			0	0						0	0	0					0	0	0					0	0	0
				0	0																			0	0						0	0	0					0	0	0					0	0	0
				0	0																			0	0						0	0	0					0	0	0					0	0	0
				0	0																			0	0						0	0	0					0	0	0					0	0	0
				0	0																			0	0						0	0	0					0	0	0					0	0	0
				0	0																			0	0						0	0	0					0	0	0					0	0	0
				0	0																			0	0						0	0	0					0	0	0					0	0	0
				0	0																			0	0						0	0	0					0	0	0					0	0	0
				0	0																			0	0						0	0	0					0	0	0					0	0	0
				0	0																			0	0						0	0	0					0	0	0					0	0	0
				0	0																			0	0						0	0	0					0	0	0					0	0	0
				0	0																			0	0						0	0	0					0	0	0					0	0	0
				0	0																			0	0						0	0	0					0	0	0					0	0	0
				0	0																			0	0						0	0	0					0	0	0					0	0	0
				0	0																			0	0						0	0	0					0	0	0					0	0	0
				0	0																			0	0						0	0	0					0	0	0					0	0	0
				0	0																			0	0						0	0	0					0	0	0					0	0	0
				0	0																			0	0						0	0	0					0	0	0					0	0	0
				0	0																			0	0						0	0	0					0	0	0					0	0	0
				0	0																			0	0						0	0	0					0	0	0					0	0	0
				0	0																			0	0						0	0	0					0	0	0					0	0	0
				0	0																			0	0						0	0	0					0	0	0					0	0	0
				0	0																			0	0						0	0	0					0	0	0					0	0	0
				0	0																			0	0						0	0	0					0	0	0					0	0	0
				0	0																			0	0						0	0	0					0	0	0					0	0	0
				0	0																			0	0						0	0	0					0	0	0					0	0	0
				0	0																			0	0						0	0	0					0	0	0					0	0	0
				0	0																			0	0						0	0	0					0	0	0					0	0	0
				0	0																			0	0						0	0	0					0	0	0					0	0	0
				0	0																			0	0						0	0	0					0	0	0					0	0	0
				0	0																			0	0						0	0	0					0	0	0					0	0	0
				0	0																			0	0						0	0	0					0	0	0					0	0	0
				0	0																			0	0						0	0	0					0	0	0					0	0	0
				0	0																			0	0						0	0	0					0	0	0					0	0	0
				0	0																			0	0						0	0	0					0	0	0					0	0	0
				0	0																			0	0						0	0	0					0	0	0					0	0	0
				0	0																			0	0						0	0	0					0	0	0					0	0	0
				0	0																			0	0						0	0	0					0	0	0					0	0	0
				0	0																			0	0						0	0	0					0	0	0					0	0	0
				0	0																			0	0						0	0	0					0	0	0					0	0	0
				0	0																			0	0						0	0	0					0	0	0					0	0	0
				0	0																			0	0						0	0	0					0	0	0					0	0	0
				0	0																			0	0						0	0	0					0	0	0					0	0	0
				0	0																			0	0						0	0	0					0	0	0					0	0	0
				0	0																			0	0						0	0	0					0	0	0					0	0	0
				0	0																			0	0						0	0	0					0	0	0					0	0	0
				0	0																			0	0						0	0	0					0	0	0					0	0	0
				0	0																			0	0						0	0	0					0	0	0					0	0	0
				0	0																			0	0						0	0	0					0	0	0					0	0	0
				0	0																			0	0						0	0	0					0	0	0					0	0	0
				0	0																			0	0						0	0	0					0	0	0					0	0	0
				0	0																			0	0						0	0	0					0	0	0					0	0	0
				0	0																			0	0						0	0	0					0	0	0					0	0	0
				0	0																			0	0						0	0	0					0	0	0					0	0	0
				0	0																			0	0						0	0	0					0	0	0					0	0	0
				0	0																			0	0						0	0	0					0	0	0					0	0	0
				0	0																			0	0						0	0	0					0	0	0					0	0	0
				0	0																			0	0						0	0	0					0	0	0					0	0	0
				0	0																			0	0						0	0	0					0	0	0					0	0	0
				0	0																			0	0						0	0	0					0	0	0					0	0	0
				0	0																			0	0						0	0	0					0	0	0					0	0	0
				0	0																			0	0						0	0	0					0	0	0					0	0	0
				0	0																			0	0						0	0	0					0	0	0					0	0	0
				0	0																			0	0						0	0	0					0	0	0					0	0	0
				0	0																			0	0						0	0	0					0	0	0					0	0	0
				0	0																			0	0						0	0	0					0	0	0					0	0	0
				0	0																			0	0						0	0	0					0	0	0					0	0	0
				0	0																			0	0						0	0	0					0	0	0					0	0	0
				0	0																			0	0						0	0	0					0	0	0					0	0	0
				0	0																			0	0						0	0	0					0	0	0					0	0	0
				0	0																			0	0						0	0	0					0	0	0					0	0	0
				0	0																			0	0						0	0	0					0	0	0					0	0	0
				0	0																			0	0						0	0	0					0	0	0					0	0	0
				0	0																			0	0						0	0	0					0	0	0					0	0	0
				0	0																			0	0						0	0	0					0	0	0					0	0	0
				0	0																			0	0						0	0	0					0	0	0					0	0	0
repeat 9				0	0																			0	0						0	0	0					0	0	0					0	0	0
				0	0																			0	0						0	0	0					0	0	0					0	0	0
				0	0																			0	0						0	0	0					0	0	0					0	0	0
				0	0																			0	0						0	0	0					0	0	0					0	0	0
				0	0																			0	0						0	0	0					0	0	0					0	0	0
				0	0																			0	0						0	0	0					0	0	0					0	0	0
				0	0																			0	0						0	0	0					0	0	0					0	0	0
				0	0																			0	0						0	0	0					0	0	0					0	0	0
				0	0																			0	0						0	0	0					0	0	0					0	0	0
				0	0																			0	0						0	0	0					0	0	0					0	0	0
				0	0																			0	0						0	0	0					0	0	0					0	0	0
				0	0																			0	0						0	0	0					0	0	0					0	0	0
				0	0																			0	0						0	0	0					0	0	0					0	0	0
				0	0																			0	0						0	0	0					0	0	0					0	0	0
				0	0																			0	0						0	0	0					0	0	0					0	0	0
				0	0																			0	0						0	0	0					0	0	0					0	0	0
				0	0																			0	0						0	0	0					0	0	0					0	0	0
				0	0																			0	0						0	0	0					0	0	0					0	0	0
				0	0																			0	0						0	0	0					0	0	0					0	0	0
				0	0																			0	0						0	0	0					0	0	0					0	0	0
				0	0																			0	0						0	0	0					0	0	0					0	0	0
				0	0																			0	0						0	0	0					0	0	0					0	0	0
				0	0																			0	0						0	0	0					0	0	0					0	0	0
				0	0																			0	0						0	0	0					0	0	0					0	0	0
				0	0																			0	0						0	0	0					0	0	0					0	0	0
				0	0																			0	0						0	0	0					0	0	0					0	0	0
				0	0																			0	0						0	0	0					0	0	0					0	0	0
				0	0																			0	0						0	0	0					0	0	0					0	0	0
				0	0																			0	0						0	0	0					0	0	0					0	0	0
				0	0																			0	0						0	0	0					0	0	0					0	0	0
				0	0																			0	0						0	0	0					0	0	0					0	0	0
				0	0																			0	0						0	0	0					0	0	0					0	0	0
				0	0																			0	0						0	0	0					0	0	0					0	0	0
				0	0																			0	0						0	0	0					0	0	0					0	0	0
				0	0																			0	0						0	0	0					0	0	0					0	0	0
				0	0																			0	0						0	0	0					0	0	0					0	0	0
				0	0																			0	0						0	0	0					0	0	0					0	0	0
				0	0																			0	0						0	0	0					0	0	0					0	0	0
				0	0																			0	0						0	0	0					0	0	0					0	0	0
				0	0																			0	0						0	0	0					0	0	0					0	0	0
				0	0																			0	0						0	0	0					0	0	0					0	0	0
				0	0																			0	0						0	0	0					0	0	0					0	0	0
				0	0																			0	0						0	0	0					0	0	0					0	0	0
				0	0																			0	0						0	0	0					0	0	0					0	0	0
				0	0																			0	0						0	0	0					0	0	0					0	0	0
				0	0																			0	0						0	0	0					0	0	0					0	0	0
				0	0																			0	0						0	0	0					0	0	0					0	0	0
				0	0																			0	0						0	0	0					0	0	0					0	0	0
				0	0																			0	0						0	0	0					0	0	0					0	0	0
				0	0																			0	0						0	0	0					0	0	0					0	0	0
				0	0																			0	0						0	0	0					0	0	0					0	0	0
				0	0																			0	0						0	0	0					0	0	0					0	0	0
				0	0																			0	0						0	0	0					0	0	0					0	0	0
				0	0																			0	0						0	0	0					0	0	0					0	0	0
				0	0																			0	0						0	0	0					0	0	0					0	0	0
				0	0																			0	0						0	0	0					0	0	0					0	0	0
				0	0																			0	0						0	0	0					0	0	0					0	0	0
				0	0																			0	0						0	0	0					0	0	0					0	0	0
				0	0																			0	0						0	0	0					0	0	0					0	0	0
				0	0																			0	0						0	0	0					0	0	0					0	0	0
				0	0																			0	0						0	0	0					0	0	0					0	0	0
				0	0																			0	0						0	0	0					0	0	0					0	0	0
				0	0																			0	0						0	0	0					0	0	0					0	0	0
				0	0																			0	0						0	0	0					0	0	0					0	0	0
				0	0																			0	0						0	0	0					0	0	0					0	0	0
				0	0																			0	0						0	0	0					0	0	0					0	0	0
				0	0																			0	0						0	0	0					0	0	0					0	0	0
				0	0																			0	0						0	0	0					0	0	0					0	0	0
				0	0																			0	0						0	0	0					0	0	0					0	0	0
				0	0																			0	0						0	0	0					0	0	0					0	0	0
				0	0																			0	0						0	0	0					0	0	0					0	0	0
				0	0																			0	0						0	0	0					0	0	0					0	0	0
				0	0																			0	0						0	0	0					0	0	0					0	0	0
				0	0																			0	0						0	0	0					0	0	0					0	0	0
				0	0																			0	0						0	0	0					0	0	0					0	0	0
				0	0																			0	0						0	0	0					0	0	0					0	0	0
				0	0																			0	0						0	0	0					0	0	0					0	0	0
				0	0																			0	0						0	0	0					0	0	0					0	0	0
				0	0																			0	0						0	0	0					0	0	0					0	0	0
				0	0																			0	0						0	0	0					0	0	0					0	0	0
				0	0																			0	0						0	0	0					0	0	0					0	0	0
				0	0																			0	0						0	0	0					0	0	0					0	0	0
				0	0																			0	0						0	0	0					0	0	0					0	0	0
				0	0																			0	0						0	0	0					0	0	0					0	0	0
				0	0																			0	0						0	0	0					0	0	0					0	0	0
				0	0																			0	0						0	0	0					0	0	0					0	0	0
				0	0																			0	0						0	0	0					0	0	0					0	0	0
				0	0																			0	0						0	0	0					0	0	0					0	0	0
				0	0																			0	0						0	0	0					0	0	0					0	0	0
				0	0																			0	0						0	0	0					0	0	0					0	0	0
				0	0																			0	0						0	0	0					0	0	0					0	0	0
				0	0																			0	0						0	0	0					0	0	0					0	0	0
				0	0																			0	0						0	0	0					0	0	0					0	0	0
				0	0																			0	0						0	0	0					0	0	0					0	0	0
				0	0																			0	0						0	0	0					0	0	0					0	0	0
				0	0																			0	0						0	0	0					0	0	0					0	0	0
				0	0																			0	0						0	0	0					0	0	0					0	0	0
				0	0																			0	0						0	0	0					0	0	0					0	0	0
				0	0																			0	0						0	0	0					0	0	0					0	0	0
				0	0																			0	0						0	0	0					0	0	0					0	0	0
				0	0																			0	0						0	0	0					0	0	0					0	0	0
				0	0																			0	0						0	0	0					0	0	0					0	0	0
				0	0																			0	0						0	0	0					0	0	0					0	0	0
				0	0																			0	0						0	0	0					0	0	0					0	0	0
				0	0																			0	0						0	0	0					0	0	0					0	0	0
				0	0																			0	0						0	0	0					0	0	0					0	0	0
				0	0																			0	0						0	0	0					0	0	0					0	0	0
				0	0																			0	0						0	0	0					0	0	0					0	0	0
				0	0																			0	0						0	0	0					0	0	0					0	0	0
				0	0																			0	0						0	0	0					0	0	0					0	0	0
				0	0																			0	0						0	0	0					0	0	0					0	0	0
				0	0																			0	0						0	0	0					0	0	0					0	0	0
				0	0																			0	0						0	0	0					0	0	0					0	0	0
				0	0																			0	0						0	0	0					0	0	0					0	0	0
				0	0																			0	0						0	0	0					0	0	0					0	0	0
				0	0																			0	0						0	0	0					0	0	0					0	0	0
				0	0																			0	0						0	0	0					0	0	0					0	0	0
				0	0																			0	0						0	0	0					0	0	0					0	0	0
				0	0																			0	0						0	0	0					0	0	0					0	0	0
				0	0																			0	0						0	0	0					0	0	0					0	0	0
				0	0																			0	0						0	0	0					0	0	0					0	0	0
				0	0																			0	0						0	0	0					0	0	0					0	0	0
				0	0																			0	0						0	0	0					0	0	0					0	0	0
				0	0																			0	0						0	0	0					0	0	0					0	0	0
				0	0																			0	0						0	0	0					0	0	0					0	0	0
				0	0																			0	0						0	0	0					0	0	0					0	0	0
				0	0																			0	0						0	0	0					0	0	0					0	0	0
				0	0																			0	0						0	0	0					0	0	0					0	0	0
				0	0																			0	0						0	0	0					0	0	0					0	0	0
				0	0																			0	0						0	0	0					0	0	0					0	0	0
				0	0																			0	0						0	0	0					0	0	0					0	0	0
				0	0																			0	0						0	0	0					0	0	0					0	0	0
				0	0																			0	0						0	0	0					0	0	0					0	0	0
				0	0																			0	0						0	0	0					0	0	0					0	0	0
				0	0																			0	0						0	0	0					0	0	0					0	0	0
				0	0																			0	0						0	0	0					0	0	0					0	0	0
				0	0																			0	0						0	0	0					0	0	0					0	0	0
				0	0																			0	0						0	0	0					0	0	0					0	0	0
				0	0																			0	0						0	0	0					0	0	0					0	0	0
				0	0																			0	0						0	0	0					0	0	0					0	0	0
				0	0																			0	0						0	0	0					0	0	0					0	0	0
				0	0																			0	0						0	0	0					0	0	0					0	0	0
				0	0																			0	0						0	0	0					0	0	0					0	0	0
				0	0																			0	0						0	0	0					0	0	0					0	0	0
				0	0																			0	0						0	0	0					0	0	0					0	0	0
				0	0																			0	0						0	0	0					0	0	0					0	0	0
				0	0																			0	0						0	0	0					0	0	0					0	0	0
				0	0																			0	0						0	0	0					0	0	0					0	0	0
[truncated: 83 more rows]

## Sheet: As detection template (smooth)
	Paste any data collected for the blank electrolyte below														The blank elecrolyte will be subtracted						Paste data collected for the sample here							Paste data collected for the 1st standard addition here							Paste data collected for the 2nd standard addition here							Paste data collected for the 3rd standard addition here
															from the analytical scans
	blank			subtract (20s-1s)											average of all blank electrolyte scans						sample			subtract (20s-1s)		subtract the blank		1st standard addition			subtract (20s-1s)		subtract the blank		2nd standard addition			subtract (20s-1s)		subtract the blank		3rd standard addition			subtract (20s-1s)		subtract the blank
	time (s)	potential (V)	current (µA)	potential (V)	current (µA)																time (s)	potential (V)	current (µA)	potential (V)	current (µA)	current (µA)		time (s)	potential (V)	current (µA)	potential (V)	current (µA)	current (µA)		time (s)	potential (V)	current (µA)	potential (V)	current (µA)	current (µA)		time (s)	potential (V)	current (µA)	potential (V)	current (µA)	current (µA)
repeat 1				0	#DIV/0!										0	#DIV/0!								0	#DIV/0!	#DIV/0!					0	#DIV/0!	#DIV/0!					0	#DIV/0!	#DIV/0!					0	#DIV/0!	#DIV/0!
				0	#DIV/0!										0	#DIV/0!								0	#DIV/0!	#DIV/0!					0	#DIV/0!	#DIV/0!					0	#DIV/0!	#DIV/0!					0	#DIV/0!	#DIV/0!
				0	#DIV/0!										0	#DIV/0!								0	#DIV/0!	#DIV/0!					0	#DIV/0!	#DIV/0!					0	#DIV/0!	#DIV/0!					0	#DIV/0!	#DIV/0!
				0	#DIV/0!										0	#DIV/0!								0	#DIV/0!	#DIV/0!					0	#DIV/0!	#DIV/0!					0	#DIV/0!	#DIV/0!					0	#DIV/0!	#DIV/0!
				0	#DIV/0!										0	#DIV/0!								0	#DIV/0!	#DIV/0!					0	#DIV/0!	#DIV/0!					0	#DIV/0!	#DIV/0!					0	#DIV/0!	#DIV/0!
				0	#DIV/0!										0	#DIV/0!								0	#DIV/0!	#DIV/0!					0	#DIV/0!	#DIV/0!					0	#DIV/0!	#DIV/0!					0	#DIV/0!	#DIV/0!
				0	#DIV/0!										0	#DIV/0!								0	#DIV/0!	#DIV/0!					0	#DIV/0!	#DIV/0!					0	#DIV/0!	#DIV/0!					0	#DIV/0!	#DIV/0!
				0	#DIV/0!										0	#DIV/0!								0	#DIV/0!	#DIV/0!					0	#DIV/0!	#DIV/0!					0	#DIV/0!	#DIV/0!					0	#DIV/0!	#DIV/0!
				0	#DIV/0!										0	#DIV/0!								0	#DIV/0!	#DIV/0!					0	#DIV/0!	#DIV/0!					0	#DIV/0!	#DIV/0!					0	#DIV/0!	#DIV/0!
				0	#DIV/0!										0	#DIV/0!								0	#DIV/0!	#DIV/0!					0	#DIV/0!	#DIV/0!					0	#DIV/0!	#DIV/0!					0	#DIV/0!	#DIV/0!
				0	#DIV/0!										0	#DIV/0!								0	#DIV/0!	#DIV/0!					0	#DIV/0!	#DIV/0!					0	#DIV/0!	#DIV/0!					0	#DIV/0!	#DIV/0!
				0	#DIV/0!										0	#DIV/0!								0	#DIV/0!	#DIV/0!					0	#DIV/0!	#DIV/0!					0	#DIV/0!	#DIV/0!					0	#DIV/0!	#DIV/0!
				0	#DIV/0!										0	#DIV/0!								0	#DIV/0!	#DIV/0!					0	#DIV/0!	#DIV/0!					0	#DIV/0!	#DIV/0!					0	#DIV/0!	#DIV/0!
				0	#DIV/0!										0	#DIV/0!								0	#DIV/0!	#DIV/0!					0	#DIV/0!	#DIV/0!					0	#DIV/0!	#DIV/0!					0	#DIV/0!	#DIV/0!
				0	#DIV/0!										0	#DIV/0!								0	#DIV/0!	#DIV/0!					0	#DIV/0!	#DIV/0!					0	#DIV/0!	#DIV/0!					0	#DIV/0!	#DIV/0!
				0	#DIV/0!										0	#DIV/0!								0	#DIV/0!	#DIV/0!					0	#DIV/0!	#DIV/0!					0	#DIV/0!	#DIV/0!					0	#DIV/0!	#DIV/0!
				0	#DIV/0!										0	#DIV/0!								0	#DIV/0!	#DIV/0!					0	#DIV/0!	#DIV/0!					0	#DIV/0!	#DIV/0!					0	#DIV/0!	#DIV/0!
				0	#DIV/0!										0	#DIV/0!								0	#DIV/0!	#DIV/0!					0	#DIV/0!	#DIV/0!					0	#DIV/0!	#DIV/0!					0	#DIV/0!	#DIV/0!
				0	#DIV/0!										0	#DIV/0!								0	#DIV/0!	#DIV/0!					0	#DIV/0!	#DIV/0!					0	#DIV/0!	#DIV/0!					0	#DIV/0!	#DIV/0!
				0	#DIV/0!										0	#DIV/0!								0	#DIV/0!	#DIV/0!					0	#DIV/0!	#DIV/0!					0	#DIV/0!	#DIV/0!					0	#DIV/0!	#DIV/0!
				0	#DIV/0!										0	#DIV/0!								0	#DIV/0!	#DIV/0!					0	#DIV/0!	#DIV/0!					0	#DIV/0!	#DIV/0!					0	#DIV/0!	#DIV/0!
				0	#DIV/0!										0	#DIV/0!								0	#DIV/0!	#DIV/0!					0	#DIV/0!	#DIV/0!					0	#DIV/0!	#DIV/0!					0	#DIV/0!	#DIV/0!
				0	#DIV/0!										0	#DIV/0!								0	#DIV/0!	#DIV/0!					0	#DIV/0!	#DIV/0!					0	#DIV/0!	#DIV/0!					0	#DIV/0!	#DIV/0!
				0	#DIV/0!										0	#DIV/0!								0	#DIV/0!	#DIV/0!					0	#DIV/0!	#DIV/0!					0	#DIV/0!	#DIV/0!					0	#DIV/0!	#DIV/0!
				0	#DIV/0!										0	#DIV/0!								0	#DIV/0!	#DIV/0!					0	#DIV/0!	#DIV/0!					0	#DIV/0!	#DIV/0!					0	#DIV/0!	#DIV/0!
				0	#DIV/0!										0	#DIV/0!								0	#DIV/0!	#DIV/0!					0	#DIV/0!	#DIV/0!					0	#DIV/0!	#DIV/0!					0	#DIV/0!	#DIV/0!
				0	#DIV/0!										0	#DIV/0!								0	#DIV/0!	#DIV/0!					0	#DIV/0!	#DIV/0!					0	#DIV/0!	#DIV/0!					0	#DIV/0!	#DIV/0!
				0	#DIV/0!										0	#DIV/0!								0	#DIV/0!	#DIV/0!					0	#DIV/0!	#DIV/0!					0	#DIV/0!	#DIV/0!					0	#DIV/0!	#DIV/0!
				0	#DIV/0!										0	#DIV/0!								0	#DIV/0!	#DIV/0!					0	#DIV/0!	#DIV/0!					0	#DIV/0!	#DIV/0!					0	#DIV/0!	#DIV/0!
				0	#DIV/0!										0	#DIV/0!								0	#DIV/0!	#DIV/0!					0	#DIV/0!	#DIV/0!					0	#DIV/0!	#DIV/0!					0	#DIV/0!	#DIV/0!
				0	#DIV/0!										0	#DIV/0!								0	#DIV/0!	#DIV/0!					0	#DIV/0!	#DIV/0!					0	#DIV/0!	#DIV/0!					0	#DIV/0!	#DIV/0!
				0	#DIV/0!										0	#DIV/0!								0	#DIV/0!	#DIV/0!					0	#DIV/0!	#DIV/0!					0	#DIV/0!	#DIV/0!					0	#DIV/0!	#DIV/0!
				0	#DIV/0!										0	#DIV/0!								0	#DIV/0!	#DIV/0!					0	#DIV/0!	#DIV/0!					0	#DIV/0!	#DIV/0!					0	#DIV/0!	#DIV/0!
				0	#DIV/0!										0	#DIV/0!								0	#DIV/0!	#DIV/0!					0	#DIV/0!	#DIV/0!					0	#DIV/0!	#DIV/0!					0	#DIV/0!	#DIV/0!
				0	#DIV/0!										0	#DIV/0!								0	#DIV/0!	#DIV/0!					0	#DIV/0!	#DIV/0!					0	#DIV/0!	#DIV/0!					0	#DIV/0!	#DIV/0!
				0	#DIV/0!										0	#DIV/0!								0	#DIV/0!	#DIV/0!					0	#DIV/0!	#DIV/0!					0	#DIV/0!	#DIV/0!					0	#DIV/0!	#DIV/0!
				0	#DIV/0!										0	#DIV/0!								0	#DIV/0!	#DIV/0!					0	#DIV/0!	#DIV/0!					0	#DIV/0!	#DIV/0!					0	#DIV/0!	#DIV/0!
				0	#DIV/0!										0	#DIV/0!								0	#DIV/0!	#DIV/0!					0	#DIV/0!	#DIV/0!					0	#DIV/0!	#DIV/0!					0	#DIV/0!	#DIV/0!
				0	#DIV/0!										0	#DIV/0!								0	#DIV/0!	#DIV/0!					0	#DIV/0!	#DIV/0!					0	#DIV/0!	#DIV/0!					0	#DIV/0!	#DIV/0!
				0	#DIV/0!										0	#DIV/0!								0	#DIV/0!	#DIV/0!					0	#DIV/0!	#DIV/0!					0	#DIV/0!	#DIV/0!					0	#DIV/0!	#DIV/0!
				0	#DIV/0!										0	#DIV/0!								0	#DIV/0!	#DIV/0!					0	#DIV/0!	#DIV/0!					0	#DIV/0!	#DIV/0!					0	#DIV/0!	#DIV/0!
				0	#DIV/0!										0	#DIV/0!								0	#DIV/0!	#DIV/0!					0	#DIV/0!	#DIV/0!					0	#DIV/0!	#DIV/0!					0	#DIV/0!	#DIV/0!
				0	#DIV/0!										0	#DIV/0!								0	#DIV/0!	#DIV/0!					0	#DIV/0!	#DIV/0!					0	#DIV/0!	#DIV/0!					0	#DIV/0!	#DIV/0!
				0	#DIV/0!										0	#DIV/0!								0	#DIV/0!	#DIV/0!					0	#DIV/0!	#DIV/0!					0	#DIV/0!	#DIV/0!					0	#DIV/0!	#DIV/0!
				0	#DIV/0!										0	#DIV/0!								0	#DIV/0!	#DIV/0!					0	#DIV/0!	#DIV/0!					0	#DIV/0!	#DIV/0!					0	#DIV/0!	#DIV/0!
				0	#DIV/0!										0	#DIV/0!								0	#DIV/0!	#DIV/0!					0	#DIV/0!	#DIV/0!					0	#DIV/0!	#DIV/0!					0	#DIV/0!	#DIV/0!
				0	#DIV/0!										0	#DIV/0!								0	#DIV/0!	#DIV/0!					0	#DIV/0!	#DIV/0!					0	#DIV/0!	#DIV/0!					0	#DIV/0!	#DIV/0!
				0	#DIV/0!										0	#DIV/0!								0	#DIV/0!	#DIV/0!					0	#DIV/0!	#DIV/0!					0	#DIV/0!	#DIV/0!					0	#DIV/0!	#DIV/0!
				0	#DIV/0!										0	#DIV/0!								0	#DIV/0!	#DIV/0!					0	#DIV/0!	#DIV/0!					0	#DIV/0!	#DIV/0!					0	#DIV/0!	#DIV/0!
				0	#DIV/0!										0	#DIV/0!								0	#DIV/0!	#DIV/0!					0	#DIV/0!	#DIV/0!					0	#DIV/0!	#DIV/0!					0	#DIV/0!	#DIV/0!
				0	#DIV/0!										0	#DIV/0!								0	#DIV/0!	#DIV/0!					0	#DIV/0!	#DIV/0!					0	#DIV/0!	#DIV/0!					0	#DIV/0!	#DIV/0!
				0	#DIV/0!										0	#DIV/0!								0	#DIV/0!	#DIV/0!					0	#DIV/0!	#DIV/0!					0	#DIV/0!	#DIV/0!					0	#DIV/0!	#DIV/0!
				0	#DIV/0!										0	#DIV/0!								0	#DIV/0!	#DIV/0!					0	#DIV/0!	#DIV/0!					0	#DIV/0!	#DIV/0!					0	#DIV/0!	#DIV/0!
				0	#DIV/0!										0	#DIV/0!								0	#DIV/0!	#DIV/0!					0	#DIV/0!	#DIV/0!					0	#DIV/0!	#DIV/0!					0	#DIV/0!	#DIV/0!
				0	#DIV/0!										0	#DIV/0!								0	#DIV/0!	#DIV/0!					0	#DIV/0!	#DIV/0!					0	#DIV/0!	#DIV/0!					0	#DIV/0!	#DIV/0!
				0	#DIV/0!										0	#DIV/0!								0	#DIV/0!	#DIV/0!					0	#DIV/0!	#DIV/0!					0	#DIV/0!	#DIV/0!					0	#DIV/0!	#DIV/0!
				0	#DIV/0!										0	#DIV/0!								0	#DIV/0!	#DIV/0!					0	#DIV/0!	#DIV/0!					0	#DIV/0!	#DIV/0!					0	#DIV/0!	#DIV/0!
				0	#DIV/0!										0	#DIV/0!								0	#DIV/0!	#DIV/0!					0	#DIV/0!	#DIV/0!					0	#DIV/0!	#DIV/0!					0	#DIV/0!	#DIV/0!
				0	#DIV/0!										0	#DIV/0!								0	#DIV/0!	#DIV/0!					0	#DIV/0!	#DIV/0!					0	#DIV/0!	#DIV/0!					0	#DIV/0!	#DIV/0!
				0	#DIV/0!										0	#DIV/0!								0	#DIV/0!	#DIV/0!					0	#DIV/0!	#DIV/0!					0	#DIV/0!	#DIV/0!					0	#DIV/0!	#DIV/0!
				0	#DIV/0!										0	#DIV/0!								0	#DIV/0!	#DIV/0!					0	#DIV/0!	#DIV/0!					0	#DIV/0!	#DIV/0!					0	#DIV/0!	#DIV/0!
				0	#DIV/0!										0	#DIV/0!								0	#DIV/0!	#DIV/0!					0	#DIV/0!	#DIV/0!					0	#DIV/0!	#DIV/0!					0	#DIV/0!	#DIV/0!
				0	#DIV/0!										0	#DIV/0!								0	#DIV/0!	#DIV/0!					0	#DIV/0!	#DIV/0!					0	#DIV/0!	#DIV/0!					0	#DIV/0!	#DIV/0!
				0	#DIV/0!										0	#DIV/0!								0	#DIV/0!	#DIV/0!					0	#DIV/0!	#DIV/0!					0	#DIV/0!	#DIV/0!					0	#DIV/0!	#DIV/0!
				0	#DIV/0!										0	#DIV/0!								0	#DIV/0!	#DIV/0!					0	#DIV/0!	#DIV/0!					0	#DIV/0!	#DIV/0!					0	#DIV/0!	#DIV/0!
				0	#DIV/0!										0	#DIV/0!								0	#DIV/0!	#DIV/0!					0	#DIV/0!	#DIV/0!					0	#DIV/0!	#DIV/0!					0	#DIV/0!	#DIV/0!
				0	#DIV/0!										0	#DIV/0!								0	#DIV/0!	#DIV/0!					0	#DIV/0!	#DIV/0!					0	#DIV/0!	#DIV/0!					0	#DIV/0!	#DIV/0!
				0	#DIV/0!										0	#DIV/0!								0	#DIV/0!	#DIV/0!					0	#DIV/0!	#DIV/0!					0	#DIV/0!	#DIV/0!					0	#DIV/0!	#DIV/0!
				0	#DIV/0!										0	#DIV/0!								0	#DIV/0!	#DIV/0!					0	#DIV/0!	#DIV/0!					0	#DIV/0!	#DIV/0!					0	#DIV/0!	#DIV/0!
				0	#DIV/0!										0	#DIV/0!								0	#DIV/0!	#DIV/0!					0	#DIV/0!	#DIV/0!					0	#DIV/0!	#DIV/0!					0	#DIV/0!	#DIV/0!
				0	#DIV/0!										0	#DIV/0!								0	#DIV/0!	#DIV/0!					0	#DIV/0!	#DIV/0!					0	#DIV/0!	#DIV/0!					0	#DIV/0!	#DIV/0!
				0	#DIV/0!										0	#DIV/0!								0	#DIV/0!	#DIV/0!					0	#DIV/0!	#DIV/0!					0	#DIV/0!	#DIV/0!					0	#DIV/0!	#DIV/0!
				0	#DIV/0!										0	#DIV/0!								0	#DIV/0!	#DIV/0!					0	#DIV/0!	#DIV/0!					0	#DIV/0!	#DIV/0!					0	#DIV/0!	#DIV/0!
				0	#DIV/0!										0	#DIV/0!								0	#DIV/0!	#DIV/0!					0	#DIV/0!	#DIV/0!					0	#DIV/0!	#DIV/0!					0	#DIV/0!	#DIV/0!
				0	#DIV/0!										0	#DIV/0!								0	#DIV/0!	#DIV/0!					0	#DIV/0!	#DIV/0!					0	#DIV/0!	#DIV/0!					0	#DIV/0!	#DIV/0!
				0	#DIV/0!										0	#DIV/0!								0	#DIV/0!	#DIV/0!					0	#DIV/0!	#DIV/0!					0	#DIV/0!	#DIV/0!					0	#DIV/0!	#DIV/0!
				0	#DIV/0!										0	#DIV/0!								0	#DIV/0!	#DIV/0!					0	#DIV/0!	#DIV/0!					0	#DIV/0!	#DIV/0!					0	#DIV/0!	#DIV/0!
				0	#DIV/0!										0	#DIV/0!								0	#DIV/0!	#DIV/0!					0	#DIV/0!	#DIV/0!					0	#DIV/0!	#DIV/0!					0	#DIV/0!	#DIV/0!
				0	#DIV/0!										0	#DIV/0!								0	#DIV/0!	#DIV/0!					0	#DIV/0!	#DIV/0!					0	#DIV/0!	#DIV/0!					0	#DIV/0!	#DIV/0!
				0	#DIV/0!										0	#DIV/0!								0	#DIV/0!	#DIV/0!					0	#DIV/0!	#DIV/0!					0	#DIV/0!	#DIV/0!					0	#DIV/0!	#DIV/0!
				0	#DIV/0!										0	#DIV/0!								0	#DIV/0!	#DIV/0!					0	#DIV/0!	#DIV/0!					0	#DIV/0!	#DIV/0!					0	#DIV/0!	#DIV/0!
				0	#DIV/0!										0	#DIV/0!								0	#DIV/0!	#DIV/0!					0	#DIV/0!	#DIV/0!					0	#DIV/0!	#DIV/0!					0	#DIV/0!	#DIV/0!
				0	#DIV/0!										0	#DIV/0!								0	#DIV/0!	#DIV/0!					0	#DIV/0!	#DIV/0!					0	#DIV/0!	#DIV/0!					0	#DIV/0!	#DIV/0!
				0	#DIV/0!										0	#DIV/0!								0	#DIV/0!	#DIV/0!					0	#DIV/0!	#DIV/0!					0	#DIV/0!	#DIV/0!					0	#DIV/0!	#DIV/0!
				0	#DIV/0!										0	#DIV/0!								0	#DIV/0!	#DIV/0!					0	#DIV/0!	#DIV/0!					0	#DIV/0!	#DIV/0!					0	#DIV/0!	#DIV/0!
				0	#DIV/0!										0	#DIV/0!								0	#DIV/0!	#DIV/0!					0	#DIV/0!	#DIV/0!					0	#DIV/0!	#DIV/0!					0	#DIV/0!	#DIV/0!
				0	#DIV/0!										0	#DIV/0!								0	#DIV/0!	#DIV/0!					0	#DIV/0!	#DIV/0!					0	#DIV/0!	#DIV/0!					0	#DIV/0!	#DIV/0!
				0	#DIV/0!										0	#DIV/0!								0	#DIV/0!	#DIV/0!					0	#DIV/0!	#DIV/0!					0	#DIV/0!	#DIV/0!					0	#DIV/0!	#DIV/0!
				0	#DIV/0!										0	#DIV/0!								0	#DIV/0!	#DIV/0!					0	#DIV/0!	#DIV/0!					0	#DIV/0!	#DIV/0!					0	#DIV/0!	#DIV/0!
				0	#DIV/0!										0	#DIV/0!								0	#DIV/0!	#DIV/0!					0	#DIV/0!	#DIV/0!					0	#DIV/0!	#DIV/0!					0	#DIV/0!	#DIV/0!
				0	#DIV/0!										0	#DIV/0!								0	#DIV/0!	#DIV/0!					0	#DIV/0!	#DIV/0!					0	#DIV/0!	#DIV/0!					0	#DIV/0!	#DIV/0!
				0	#DIV/0!										0	#DIV/0!								0	#DIV/0!	#DIV/0!					0	#DIV/0!	#DIV/0!					0	#DIV/0!	#DIV/0!					0	#DIV/0!	#DIV/0!
				0	#DIV/0!										0	#DIV/0!								0	#DIV/0!	#DIV/0!					0	#DIV/0!	#DIV/0!					0	#DIV/0!	#DIV/0!					0	#DIV/0!	#DIV/0!
				0	#DIV/0!										0	#DIV/0!								0	#DIV/0!	#DIV/0!					0	#DIV/0!	#DIV/0!					0	#DIV/0!	#DIV/0!					0	#DIV/0!	#DIV/0!
				0	#DIV/0!										0	#DIV/0!								0	#DIV/0!	#DIV/0!					0	#DIV/0!	#DIV/0!					0	#DIV/0!	#DIV/0!					0	#DIV/0!	#DIV/0!
				0	#DIV/0!										0	#DIV/0!								0	#DIV/0!	#DIV/0!					0	#DIV/0!	#DIV/0!					0	#DIV/0!	#DIV/0!					0	#DIV/0!	#DIV/0!
				0	#DIV/0!										0	#DIV/0!								0	#DIV/0!	#DIV/0!					0	#DIV/0!	#DIV/0!					0	#DIV/0!	#DIV/0!					0	#DIV/0!	#DIV/0!
				0	#DIV/0!										0	#DIV/0!								0	#DIV/0!	#DIV/0!					0	#DIV/0!	#DIV/0!					0	#DIV/0!	#DIV/0!					0	#DIV/0!	#DIV/0!
				0	#DIV/0!										0	#DIV/0!								0	#DIV/0!	#DIV/0!					0	#DIV/0!	#DIV/0!					0	#DIV/0!	#DIV/0!					0	#DIV/0!	#DIV/0!
				0	#DIV/0!										0	#DIV/0!								0	#DIV/0!	#DIV/0!					0	#DIV/0!	#DIV/0!					0	#DIV/0!	#DIV/0!					0	#DIV/0!	#DIV/0!
				0	#DIV/0!										0	#DIV/0!								0	#DIV/0!	#DIV/0!					0	#DIV/0!	#DIV/0!					0	#DIV/0!	#DIV/0!					0	#DIV/0!	#DIV/0!
				0	#DIV/0!										0	#DIV/0!								0	#DIV/0!	#DIV/0!					0	#DIV/0!	#DIV/0!					0	#DIV/0!	#DIV/0!					0	#DIV/0!	#DIV/0!
				0	#DIV/0!										0	#DIV/0!								0	#DIV/0!	#DIV/0!					0	#DIV/0!	#DIV/0!					0	#DIV/0!	#DIV/0!					0	#DIV/0!	#DIV/0!
				0	#DIV/0!										0	#DIV/0!								0	#DIV/0!	#DIV/0!					0	#DIV/0!	#DIV/0!					0	#DIV/0!	#DIV/0!					0	#DIV/0!	#DIV/0!
				0	#DIV/0!										0	#DIV/0!								0	#DIV/0!	#DIV/0!					0	#DIV/0!	#DIV/0!					0	#DIV/0!	#DIV/0!					0	#DIV/0!	#DIV/0!
				0	#DIV/0!										0	#DIV/0!								0	#DIV/0!	#DIV/0!					0	#DIV/0!	#DIV/0!					0	#DIV/0!	#DIV/0!					0	#DIV/0!	#DIV/0!
				0	#DIV/0!										0	#DIV/0!								0	#DIV/0!	#DIV/0!					0	#DIV/0!	#DIV/0!					0	#DIV/0!	#DIV/0!					0	#DIV/0!	#DIV/0!
				0	#DIV/0!										0	#DIV/0!								0	#DIV/0!	#DIV/0!					0	#DIV/0!	#DIV/0!					0	#DIV/0!	#DIV/0!					0	#DIV/0!	#DIV/0!
				0	#DIV/0!										0	#DIV/0!								0	#DIV/0!	#DIV/0!					0	#DIV/0!	#DIV/0!					0	#DIV/0!	#DIV/0!					0	#DIV/0!	#DIV/0!
				0	#DIV/0!										0	#DIV/0!								0	#DIV/0!	#DIV/0!					0	#DIV/0!	#DIV/0!					0	#DIV/0!	#DIV/0!					0	#DIV/0!	#DIV/0!
				0	#DIV/0!										0	#DIV/0!								0	#DIV/0!	#DIV/0!					0	#DIV/0!	#DIV/0!					0	#DIV/0!	#DIV/0!					0	#DIV/0!	#DIV/0!
				0	#DIV/0!										0	#DIV/0!								0	#DIV/0!	#DIV/0!					0	#DIV/0!	#DIV/0!					0	#DIV/0!	#DIV/0!					0	#DIV/0!	#DIV/0!
				0	#DIV/0!										0	#DIV/0!								0	#DIV/0!	#DIV/0!					0	#DIV/0!	#DIV/0!					0	#DIV/0!	#DIV/0!					0	#DIV/0!	#DIV/0!
				0	#DIV/0!										0	#DIV/0!								0	#DIV/0!	#DIV/0!					0	#DIV/0!	#DIV/0!					0	#DIV/0!	#DIV/0!					0	#DIV/0!	#DIV/0!
				0	#DIV/0!										0	#DIV/0!								0	#DIV/0!	#DIV/0!					0	#DIV/0!	#DIV/0!					0	#DIV/0!	#DIV/0!					0	#DIV/0!	#DIV/0!
				0	#DIV/0!										0	#DIV/0!								0	#DIV/0!	#DIV/0!					0	#DIV/0!	#DIV/0!					0	#DIV/0!	#DIV/0!					0	#DIV/0!	#DIV/0!
				0	#DIV/0!										0	#DIV/0!								0	#DIV/0!	#DIV/0!					0	#DIV/0!	#DIV/0!					0	#DIV/0!	#DIV/0!					0	#DIV/0!	#DIV/0!
				0	#DIV/0!										0	#DIV/0!								0	#DIV/0!	#DIV/0!					0	#DIV/0!	#DIV/0!					0	#DIV/0!	#DIV/0!					0	#DIV/0!	#DIV/0!
				0	#DIV/0!										0	#DIV/0!								0	#DIV/0!	#DIV/0!					0	#DIV/0!	#DIV/0!					0	#DIV/0!	#DIV/0!					0	#DIV/0!	#DIV/0!
				0	#DIV/0!										0	#DIV/0!								0	#DIV/0!	#DIV/0!					0	#DIV/0!	#DIV/0!					0	#DIV/0!	#DIV/0!					0	#DIV/0!	#DIV/0!
				0	#DIV/0!										0	#DIV/0!								0	#DIV/0!	#DIV/0!					0	#DIV/0!	#DIV/0!					0	#DIV/0!	#DIV/0!					0	#DIV/0!	#DIV/0!
				0	#DIV/0!										0	#DIV/0!								0	#DIV/0!	#DIV/0!					0	#DIV/0!	#DIV/0!					0	#DIV/0!	#DIV/0!					0	#DIV/0!	#DIV/0!
				0	#DIV/0!										0	#DIV/0!								0	#DIV/0!	#DIV/0!					0	#DIV/0!	#DIV/0!					0	#DIV/0!	#DIV/0!					0	#DIV/0!	#DIV/0!
				0	#DIV/0!										0	#DIV/0!								0	#DIV/0!	#DIV/0!					0	#DIV/0!	#DIV/0!					0	#DIV/0!	#DIV/0!					0	#DIV/0!	#DIV/0!
				0	#DIV/0!										0	#DIV/0!								0	#DIV/0!	#DIV/0!					0	#DIV/0!	#DIV/0!					0	#DIV/0!	#DIV/0!					0	#DIV/0!	#DIV/0!
				0	#DIV/0!										0	#DIV/0!								0	#DIV/0!	#DIV/0!					0	#DIV/0!	#DIV/0!					0	#DIV/0!	#DIV/0!					0	#DIV/0!	#DIV/0!
				0	#DIV/0!										0	#DIV/0!								0	#DIV/0!	#DIV/0!					0	#DIV/0!	#DIV/0!					0	#DIV/0!	#DIV/0!					0	#DIV/0!	#DIV/0!
				0	#DIV/0!										0	#DIV/0!								0	#DIV/0!	#DIV/0!					0	#DIV/0!	#DIV/0!					0	#DIV/0!	#DIV/0!					0	#DIV/0!	#DIV/0!
				0	#DIV/0!										0	#DIV/0!								0	#DIV/0!	#DIV/0!					0	#DIV/0!	#DIV/0!					0	#DIV/0!	#DIV/0!					0	#DIV/0!	#DIV/0!
				0	#DIV/0!										0	#DIV/0!								0	#DIV/0!	#DIV/0!					0	#DIV/0!	#DIV/0!					0	#DIV/0!	#DIV/0!					0	#DIV/0!	#DIV/0!
				0	#DIV/0!										0	#DIV/0!								0	#DIV/0!	#DIV/0!					0	#DIV/0!	#DIV/0!					0	#DIV/0!	#DIV/0!					0	#DIV/0!	#DIV/0!
				0	#DIV/0!										0	#DIV/0!								0	#DIV/0!	#DIV/0!					0	#DIV/0!	#DIV/0!					0	#DIV/0!	#DIV/0!					0	#DIV/0!	#DIV/0!
				0	#DIV/0!										0	#DIV/0!								0	#DIV/0!	#DIV/0!					0	#DIV/0!	#DIV/0!					0	#DIV/0!	#DIV/0!					0	#DIV/0!	#DIV/0!
				0	#DIV/0!										0	#DIV/0!								0	#DIV/0!	#DIV/0!					0	#DIV/0!	#DIV/0!					0	#DIV/0!	#DIV/0!					0	#DIV/0!	#DIV/0!
				0	#DIV/0!										0	#DIV/0!								0	#DIV/0!	#DIV/0!					0	#DIV/0!	#DIV/0!					0	#DIV/0!	#DIV/0!					0	#DIV/0!	#DIV/0!
				0	#DIV/0!										0	#DIV/0!								0	#DIV/0!	#DIV/0!					0	#DIV/0!	#DIV/0!					0	#DIV/0!	#DIV/0!					0	#DIV/0!	#DIV/0!
				0	#DIV/0!										0	#DIV/0!								0	#DIV/0!	#DIV/0!					0	#DIV/0!	#DIV/0!					0	#DIV/0!	#DIV/0!					0	#DIV/0!	#DIV/0!
				0	#DIV/0!										0	#DIV/0!								0	#DIV/0!	#DIV/0!					0	#DIV/0!	#DIV/0!					0	#DIV/0!	#DIV/0!					0	#DIV/0!	#DIV/0!
				0	#DIV/0!										0	#DIV/0!								0	#DIV/0!	#DIV/0!					0	#DIV/0!	#DIV/0!					0	#DIV/0!	#DIV/0!					0	#DIV/0!	#DIV/0!
				0	#DIV/0!										0	#DIV/0!								0	#DIV/0!	#DIV/0!					0	#DIV/0!	#DIV/0!					0	#DIV/0!	#DIV/0!					0	#DIV/0!	#DIV/0!
				0	#DIV/0!										0	#DIV/0!								0	#DIV/0!	#DIV/0!					0	#DIV/0!	#DIV/0!					0	#DIV/0!	#DIV/0!					0	#DIV/0!	#DIV/0!
				0	#DIV/0!										0	#DIV/0!								0	#DIV/0!	#DIV/0!					0	#DIV/0!	#DIV/0!					0	#DIV/0!	#DIV/0!					0	#DIV/0!	#DIV/0!
				0	#DIV/0!										0	#DIV/0!								0	#DIV/0!	#DIV/0!					0	#DIV/0!	#DIV/0!					0	#DIV/0!	#DIV/0!					0	#DIV/0!	#DIV/0!
				0	#DIV/0!										0	#DIV/0!								0	#DIV/0!	#DIV/0!					0	#DIV/0!	#DIV/0!					0	#DIV/0!	#DIV/0!					0	#DIV/0!	#DIV/0!
				0	#DIV/0!										0	#DIV/0!								0	#DIV/0!	#DIV/0!					0	#DIV/0!	#DIV/0!					0	#DIV/0!	#DIV/0!					0	#DIV/0!	#DIV/0!
				0	#DIV/0!										0	#DIV/0!								0	#DIV/0!	#DIV/0!					0	#DIV/0!	#DIV/0!					0	#DIV/0!	#DIV/0!					0	#DIV/0!	#DIV/0!
				0	#DIV/0!										0	#DIV/0!								0	#DIV/0!	#DIV/0!					0	#DIV/0!	#DIV/0!					0	#DIV/0!	#DIV/0!					0	#DIV/0!	#DIV/0!
				0	#DIV/0!										0	#DIV/0!								0	#DIV/0!	#DIV/0!					0	#DIV/0!	#DIV/0!					0	#DIV/0!	#DIV/0!					0	#DIV/0!	#DIV/0!
				0	#DIV/0!										0	#DIV/0!								0	#DIV/0!	#DIV/0!					0	#DIV/0!	#DIV/0!					0	#DIV/0!	#DIV/0!					0	#DIV/0!	#DIV/0!
				0	#DIV/0!										0	#DIV/0!								0	#DIV/0!	#DIV/0!					0	#DIV/0!	#DIV/0!					0	#DIV/0!	#DIV/0!					0	#DIV/0!	#DIV/0!
				0	#DIV/0!										0	#DIV/0!								0	#DIV/0!	#DIV/0!					0	#DIV/0!	#DIV/0!					0	#DIV/0!	#DIV/0!					0	#DIV/0!	#DIV/0!
				0	#DIV/0!										0	#DIV/0!								0	#DIV/0!	#DIV/0!					0	#DIV/0!	#DIV/0!					0	#DIV/0!	#DIV/0!					0	#DIV/0!	#DIV/0!
				0	#DIV/0!										0	#DIV/0!								0	#DIV/0!	#DIV/0!					0	#DIV/0!	#DIV/0!					0	#DIV/0!	#DIV/0!					0	#DIV/0!	#DIV/0!
				0	#DIV/0!										0	#DIV/0!								0	#DIV/0!	#DIV/0!					0	#DIV/0!	#DIV/0!					0	#DIV/0!	#DIV/0!					0	#DIV/0!	#DIV/0!
				0	#DIV/0!										0	#DIV/0!								0	#DIV/0!	#DIV/0!					0	#DIV/0!	#DIV/0!					0	#DIV/0!	#DIV/0!					0	#DIV/0!	#DIV/0!
				0	#DIV/0!										0	#DIV/0!								0	#DIV/0!	#DIV/0!					0	#DIV/0!	#DIV/0!					0	#DIV/0!	#DIV/0!					0	#DIV/0!	#DIV/0!
				0	#DIV/0!										0	#DIV/0!								0	#DIV/0!	#DIV/0!					0	#DIV/0!	#DIV/0!					0	#DIV/0!	#DIV/0!					0	#DIV/0!	#DIV/0!
				0	#DIV/0!										0	#DIV/0!								0	#DIV/0!	#DIV/0!					0	#DIV/0!	#DIV/0!					0	#DIV/0!	#DIV/0!					0	#DIV/0!	#DIV/0!
				0	#DIV/0!										0	#DIV/0!								0	#DIV/0!	#DIV/0!					0	#DIV/0!	#DIV/0!					0	#DIV/0!	#DIV/0!					0	#DIV/0!	#DIV/0!
				0	#DIV/0!										0	#DIV/0!								0	#DIV/0!	#DIV/0!					0	#DIV/0!	#DIV/0!					0	#DIV/0!	#DIV/0!					0	#DIV/0!	#DIV/0!
				0	#DIV/0!										0	#DIV/0!								0	#DIV/0!	#DIV/0!					0	#DIV/0!	#DIV/0!					0	#DIV/0!	#DIV/0!					0	#DIV/0!	#DIV/0!
				0	#DIV/0!										0	#DIV/0!								0	#DIV/0!	#DIV/0!					0	#DIV/0!	#DIV/0!					0	#DIV/0!	#DIV/0!					0	#DIV/0!	#DIV/0!
				0	#DIV/0!										0	#DIV/0!								0	#DIV/0!	#DIV/0!					0	#DIV/0!	#DIV/0!					0	#DIV/0!	#DIV/0!					0	#DIV/0!	#DIV/0!
				0	#DIV/0!										0	#DIV/0!								0	#DIV/0!	#DIV/0!					0	#DIV/0!	#DIV/0!					0	#DIV/0!	#DIV/0!					0	#DIV/0!	#DIV/0!
				0	#DIV/0!										0	#DIV/0!								0	#DIV/0!	#DIV/0!					0	#DIV/0!	#DIV/0!					0	#DIV/0!	#DIV/0!					0	#DIV/0!	#DIV/0!
				0	#DIV/0!										0	#DIV/0!								0	#DIV/0!	#DIV/0!					0	#DIV/0!	#DIV/0!					0	#DIV/0!	#DIV/0!					0	#DIV/0!	#DIV/0!
				0	#DIV/0!										0	#DIV/0!								0	#DIV/0!	#DIV/0!					0	#DIV/0!	#DIV/0!					0	#DIV/0!	#DIV/0!					0	#DIV/0!	#DIV/0!
				0	#DIV/0!										0	#DIV/0!								0	#DIV/0!	#DIV/0!					0	#DIV/0!	#DIV/0!					0	#DIV/0!	#DIV/0!					0	#DIV/0!	#DIV/0!
				0	#DIV/0!										0	#DIV/0!								0	#DIV/0!	#DIV/0!					0	#DIV/0!	#DIV/0!					0	#DIV/0!	#DIV/0!					0	#DIV/0!	#DIV/0!
				0	#DIV/0!										0	#DIV/0!								0	#DIV/0!	#DIV/0!					0	#DIV/0!	#DIV/0!					0	#DIV/0!	#DIV/0!					0	#DIV/0!	#DIV/0!
				0	#DIV/0!										0	#DIV/0!								0	#DIV/0!	#DIV/0!					0	#DIV/0!	#DIV/0!					0	#DIV/0!	#DIV/0!					0	#DIV/0!	#DIV/0!
				0	#DIV/0!										0	#DIV/0!								0	#DIV/0!	#DIV/0!					0	#DIV/0!	#DIV/0!					0	#DIV/0!	#DIV/0!					0	#DIV/0!	#DIV/0!
				0	#DIV/0!										0	#DIV/0!								0	#DIV/0!	#DIV/0!					0	#DIV/0!	#DIV/0!					0	#DIV/0!	#DIV/0!					0	#DIV/0!	#DIV/0!
				0	#DIV/0!										0	#DIV/0!								0	#DIV/0!	#DIV/0!					0	#DIV/0!	#DIV/0!					0	#DIV/0!	#DIV/0!					0	#DIV/0!	#DIV/0!
				0	#DIV/0!										0	#DIV/0!								0	#DIV/0!	#DIV/0!					0	#DIV/0!	#DIV/0!					0	#DIV/0!	#DIV/0!					0	#DIV/0!	#DIV/0!
				0	#DIV/0!										0	#DIV/0!								0	#DIV/0!	#DIV/0!					0	#DIV/0!	#DIV/0!					0	#DIV/0!	#DIV/0!					0	#DIV/0!	#DIV/0!
				0	#DIV/0!										0	#DIV/0!								0	#DIV/0!	#DIV/0!					0	#DIV/0!	#DIV/0!					0	#DIV/0!	#DIV/0!					0	#DIV/0!	#DIV/0!
				0	#DIV/0!										0	#DIV/0!								0	#DIV/0!	#DIV/0!					0	#DIV/0!	#DIV/0!					0	#DIV/0!	#DIV/0!					0	#DIV/0!	#DIV/0!
				0	#DIV/0!										0	#DIV/0!								0	#DIV/0!	#DIV/0!					0	#DIV/0!	#DIV/0!					0	#DIV/0!	#DIV/0!					0	#DIV/0!	#DIV/0!
				0	#DIV/0!										0	#DIV/0!								0	#DIV/0!	#DIV/0!					0	#DIV/0!	#DIV/0!					0	#DIV/0!	#DIV/0!					0	#DIV/0!	#DIV/0!
				0	#DIV/0!										0	#DIV/0!								0	#DIV/0!	#DIV/0!					0	#DIV/0!	#DIV/0!					0	#DIV/0!	#DIV/0!					0	#DIV/0!	#DIV/0!
				0	#DIV/0!										0	#DIV/0!								0	#DIV/0!	#DIV/0!					0	#DIV/0!	#DIV/0!					0	#DIV/0!	#DIV/0!					0	#DIV/0!	#DIV/0!
				0	#DIV/0!										0	#DIV/0!								0	#DIV/0!	#DIV/0!					0	#DIV/0!	#DIV/0!					0	#DIV/0!	#DIV/0!					0	#DIV/0!	#DIV/0!
				0	#DIV/0!										0	#DIV/0!								0	#DIV/0!	#DIV/0!					0	#DIV/0!	#DIV/0!					0	#DIV/0!	#DIV/0!					0	#DIV/0!	#DIV/0!
				0	#DIV/0!										0	#DIV/0!								0	#DIV/0!	#DIV/0!					0	#DIV/0!	#DIV/0!					0	#DIV/0!	#DIV/0!					0	#DIV/0!	#DIV/0!
				0	#DIV/0!										0	#DIV/0!								0	#DIV/0!	#DIV/0!					0	#DIV/0!	#DIV/0!					0	#DIV/0!	#DIV/0!					0	#DIV/0!	#DIV/0!
				0	#DIV/0!										0	#DIV/0!								0	#DIV/0!	#DIV/0!					0	#DIV/0!	#DIV/0!					0	#DIV/0!	#DIV/0!					0	#DIV/0!	#DIV/0!
				0	#DIV/0!										0	#DIV/0!								0	#DIV/0!	#DIV/0!					0	#DIV/0!	#DIV/0!					0	#DIV/0!	#DIV/0!					0	#DIV/0!	#DIV/0!
				0	#DIV/0!										0	#DIV/0!								0	#DIV/0!	#DIV/0!					0	#DIV/0!	#DIV/0!					0	#DIV/0!	#DIV/0!					0	#DIV/0!	#DIV/0!
				0	#DIV/0!										0	#DIV/0!								0	#DIV/0!	#DIV/0!					0	#DIV/0!	#DIV/0!					0	#DIV/0!	#DIV/0!					0	#DIV/0!	#DIV/0!
				0	#DIV/0!										0	#DIV/0!								0	#DIV/0!	#DIV/0!					0	#DIV/0!	#DIV/0!					0	#DIV/0!	#DIV/0!					0	#DIV/0!	#DIV/0!
				0	#DIV/0!										0	#DIV/0!								0	#DIV/0!	#DIV/0!					0	#DIV/0!	#DIV/0!					0	#DIV/0!	#DIV/0!					0	#DIV/0!	#DIV/0!
				0	#DIV/0!										0	#DIV/0!								0	#DIV/0!	#DIV/0!					0	#DIV/0!	#DIV/0!					0	#DIV/0!	#DIV/0!					0	#DIV/0!	#DIV/0!
				0	#DIV/0!										0	#DIV/0!								0	#DIV/0!	#DIV/0!					0	#DIV/0!	#DIV/0!					0	#DIV/0!	#DIV/0!					0	#DIV/0!	#DIV/0!
				0	#DIV/0!										0	#DIV/0!								0	#DIV/0!	#DIV/0!					0	#DIV/0!	#DIV/0!					0	#DIV/0!	#DIV/0!					0	#DIV/0!	#DIV/0!
				0	#DIV/0!										0	#DIV/0!								0	#DIV/0!	#DIV/0!					0	#DIV/0!	#DIV/0!					0	#DIV/0!	#DIV/0!					0	#DIV/0!	#DIV/0!
				0	#DIV/0!										0	#DIV/0!								0	#DIV/0!	#DIV/0!					0	#DIV/0!	#DIV/0!					0	#DIV/0!	#DIV/0!					0	#DIV/0!	#DIV/0!
				0	#DIV/0!										0	#DIV/0!								0	#DIV/0!	#DIV/0!					0	#DIV/0!	#DIV/0!					0	#DIV/0!	#DIV/0!					0	#DIV/0!	#DIV/0!
				0	#DIV/0!										0	#DIV/0!								0	#DIV/0!	#DIV/0!					0	#DIV/0!	#DIV/0!					0	#DIV/0!	#DIV/0!					0	#DIV/0!	#DIV/0!
				0	#DIV/0!										0	#DIV/0!								0	#DIV/0!	#DIV/0!					0	#DIV/0!	#DIV/0!					0	#DIV/0!	#DIV/0!					0	#DIV/0!	#DIV/0!
				0	#DIV/0!										0	#DIV/0!								0	#DIV/0!	#DIV/0!					0	#DIV/0!	#DIV/0!					0	#DIV/0!	#DIV/0!					0	#DIV/0!	#DIV/0!
				0	#DIV/0!										0	#DIV/0!								0	#DIV/0!	#DIV/0!					0	#DIV/0!	#DIV/0!					0	#DIV/0!	#DIV/0!					0	#DIV/0!	#DIV/0!
				0	#DIV/0!										0	#DIV/0!								0	#DIV/0!	#DIV/0!					0	#DIV/0!	#DIV/0!					0	#DIV/0!	#DIV/0!					0	#DIV/0!	#DIV/0!
				0	#DIV/0!										0	#DIV/0!								0	#DIV/0!	#DIV/0!					0	#DIV/0!	#DIV/0!					0	#DIV/0!	#DIV/0!					0	#DIV/0!	#DIV/0!
				0	#DIV/0!										0	#DIV/0!								0	#DIV/0!	#DIV/0!					0	#DIV/0!	#DIV/0!					0	#DIV/0!	#DIV/0!					0	#DIV/0!	#DIV/0!
				0	#DIV/0!										0	#DIV/0!								0	#DIV/0!	#DIV/0!					0	#DIV/0!	#DIV/0!					0	#DIV/0!	#DIV/0!					0	#DIV/0!	#DIV/0!
				0	#DIV/0!										0	#DIV/0!								0	#DIV/0!	#DIV/0!					0	#DIV/0!	#DIV/0!					0	#DIV/0!	#DIV/0!					0	#DIV/0!	#DIV/0!
				0	#DIV/0!										0	#DIV/0!								0	#DIV/0!	#DIV/0!					0	#DIV/0!	#DIV/0!					0	#DIV/0!	#DIV/0!					0	#DIV/0!	#DIV/0!
				0	#DIV/0!										0	#DIV/0!								0	#DIV/0!	#DIV/0!					0	#DIV/0!	#DIV/0!					0	#DIV/0!	#DIV/0!					0	#DIV/0!	#DIV/0!
				0	#DIV/0!										0	#DIV/0!								0	#DIV/0!	#DIV/0!					0	#DIV/0!	#DIV/0!					0	#DIV/0!	#DIV/0!					0	#DIV/0!	#DIV/0!
				0	#DIV/0!										0	#DIV/0!								0	#DIV/0!	#DIV/0!					0	#DIV/0!	#DIV/0!					0	#DIV/0!	#DIV/0!					0	#DIV/0!	#DIV/0!
				0	#DIV/0!										0	#DIV/0!								0	#DIV/0!	#DIV/0!					0	#DIV/0!	#DIV/0!					0	#DIV/0!	#DIV/0!					0	#DIV/0!	#DIV/0!
				0	#DIV/0!										0	#DIV/0!								0	#DIV/0!	#DIV/0!					0	#DIV/0!	#DIV/0!					0	#DIV/0!	#DIV/0!					0	#DIV/0!	#DIV/0!
				0	#DIV/0!										0	#DIV/0!								0	#DIV/0!	#DIV/0!					0	#DIV/0!	#DIV/0!					0	#DIV/0!	#DIV/0!					0	#DIV/0!	#DIV/0!
				0	#DIV/0!										0	#DIV/0!								0	#DIV/0!	#DIV/0!					0	#DIV/0!	#DIV/0!					0	#DIV/0!	#DIV/0!					0	#DIV/0!	#DIV/0!
				0	#DIV/0!										0	#DIV/0!								0	#DIV/0!	#DIV/0!					0	#DIV/0!	#DIV/0!					0	#DIV/0!	#DIV/0!					0	#DIV/0!	#DIV/0!
				0	#DIV/0!										0	#DIV/0!								0	#DIV/0!	#DIV/0!					0	#DIV/0!	#DIV/0!					0	#DIV/0!	#DIV/0!					0	#DIV/0!	#DIV/0!
				0	#DIV/0!										0	#DIV/0!								0	#DIV/0!	#DIV/0!					0	#DIV/0!	#DIV/0!					0	#DIV/0!	#DIV/0!					0	#DIV/0!	#DIV/0!
				0	#DIV/0!										0	#DIV/0!								0	#DIV/0!	#DIV/0!					0	#DIV/0!	#DIV/0!					0	#DIV/0!	#DIV/0!					0	#DIV/0!	#DIV/0!
				0	#DIV/0!										0	#DIV/0!								0	#DIV/0!	#DIV/0!					0	#DIV/0!	#DIV/0!					0	#DIV/0!	#DIV/0!					0	#DIV/0!	#DIV/0!
				0	#DIV/0!										0	#DIV/0!								0	#DIV/0!	#DIV/0!					0	#DIV/0!	#DIV/0!					0	#DIV/0!	#DIV/0!					0	#DIV/0!	#DIV/0!
				0	#DIV/0!										0	#DIV/0!								0	#DIV/0!	#DIV/0!					0	#DIV/0!	#DIV/0!					0	#DIV/0!	#DIV/0!					0	#DIV/0!	#DIV/0!
				0	#DIV/0!										0	#DIV/0!								0	#DIV/0!	#DIV/0!					0	#DIV/0!	#DIV/0!					0	#DIV/0!	#DIV/0!					0	#DIV/0!	#DIV/0!
				0	#DIV/0!										0	#DIV/0!								0	#DIV/0!	#DIV/0!					0	#DIV/0!	#DIV/0!					0	#DIV/0!	#DIV/0!					0	#DIV/0!	#DIV/0!
				0	#DIV/0!										0	#DIV/0!								0	#DIV/0!	#DIV/0!					0	#DIV/0!	#DIV/0!					0	#DIV/0!	#DIV/0!					0	#DIV/0!	#DIV/0!
				0	#DIV/0!										0	#DIV/0!								0	#DIV/0!	#DIV/0!					0	#DIV/0!	#DIV/0!					0	#DIV/0!	#DIV/0!					0	#DIV/0!	#DIV/0!
				0	#DIV/0!										0	#DIV/0!								0	#DIV/0!	#DIV/0!					0	#DIV/0!	#DIV/0!					0	#DIV/0!	#DIV/0!					0	#DIV/0!	#DIV/0!
				0	#DIV/0!										0	#DIV/0!								0	#DIV/0!	#DIV/0!					0	#DIV/0!	#DIV/0!					0	#DIV/0!	#DIV/0!					0	#DIV/0!	#DIV/0!
				0	#DIV/0!										0	#DIV/0!								0	#DIV/0!	#DIV/0!					0	#DIV/0!	#DIV/0!					0	#DIV/0!	#DIV/0!					0	#DIV/0!	#DIV/0!
				0	#DIV/0!										0	#DIV/0!								0	#DIV/0!	#DIV/0!					0	#DIV/0!	#DIV/0!					0	#DIV/0!	#DIV/0!					0	#DIV/0!	#DIV/0!
				0	#DIV/0!										0	#DIV/0!								0	#DIV/0!	#DIV/0!					0	#DIV/0!	#DIV/0!					0	#DIV/0!	#DIV/0!					0	#DIV/0!	#DIV/0!
repeat 2				0	#DIV/0!																			0	#DIV/0!	#DIV/0!					0	#DIV/0!	#DIV/0!					0	#DIV/0!	#DIV/0!					0	#DIV/0!	#DIV/0!
				0	#DIV/0!																			0	#DIV/0!	#DIV/0!					0	#DIV/0!	#DIV/0!					0	#DIV/0!	#DIV/0!					0	#DIV/0!	#DIV/0!
				0	#DIV/0!																			0	#DIV/0!	#DIV/0!					0	#DIV/0!	#DIV/0!					0	#DIV/0!	#DIV/0!					0	#DIV/0!	#DIV/0!
				0	#DIV/0!																			0	#DIV/0!	#DIV/0!					0	#DIV/0!	#DIV/0!					0	#DIV/0!	#DIV/0!					0	#DIV/0!	#DIV/0!
				0	#DIV/0!																			0	#DIV/0!	#DIV/0!					0	#DIV/0!	#DIV/0!					0	#DIV/0!	#DIV/0!					0	#DIV/0!	#DIV/0!
				0	#DIV/0!																			0	#DIV/0!	#DIV/0!					0	#DIV/0!	#DIV/0!					0	#DIV/0!	#DIV/0!					0	#DIV/0!	#DIV/0!
				0	#DIV/0!																			0	#DIV/0!	#DIV/0!					0	#DIV/0!	#DIV/0!					0	#DIV/0!	#DIV/0!					0	#DIV/0!	#DIV/0!
				0	#DIV/0!																			0	#DIV/0!	#DIV/0!					0	#DIV/0!	#DIV/0!					0	#DIV/0!	#DIV/0!					0	#DIV/0!	#DIV/0!
				0	#DIV/0!																			0	#DIV/0!	#DIV/0!					0	#DIV/0!	#DIV/0!					0	#DIV/0!	#DIV/0!					0	#DIV/0!	#DIV/0!
				0	#DIV/0!																			0	#DIV/0!	#DIV/0!					0	#DIV/0!	#DIV/0!					0	#DIV/0!	#DIV/0!					0	#DIV/0!	#DIV/0!
				0	#DIV/0!																			0	#DIV/0!	#DIV/0!					0	#DIV/0!	#DIV/0!					0	#DIV/0!	#DIV/0!					0	#DIV/0!	#DIV/0!
				0	#DIV/0!																			0	#DIV/0!	#DIV/0!					0	#DIV/0!	#DIV/0!					0	#DIV/0!	#DIV/0!					0	#DIV/0!	#DIV/0!
				0	#DIV/0!																			0	#DIV/0!	#DIV/0!					0	#DIV/0!	#DIV/0!					0	#DIV/0!	#DIV/0!					0	#DIV/0!	#DIV/0!
				0	#DIV/0!																			0	#DIV/0!	#DIV/0!					0	#DIV/0!	#DIV/0!					0	#DIV/0!	#DIV/0!					0	#DIV/0!	#DIV/0!
				0	#DIV/0!																			0	#DIV/0!	#DIV/0!					0	#DIV/0!	#DIV/0!					0	#DIV/0!	#DIV/0!					0	#DIV/0!	#DIV/0!
				0	#DIV/0!																			0	#DIV/0!	#DIV/0!					0	#DIV/0!	#DIV/0!					0	#DIV/0!	#DIV/0!					0	#DIV/0!	#DIV/0!
				0	#DIV/0!																			0	#DIV/0!	#DIV/0!					0	#DIV/0!	#DIV/0!					0	#DIV/0!	#DIV/0!					0	#DIV/0!	#DIV/0!
				0	#DIV/0!																			0	#DIV/0!	#DIV/0!					0	#DIV/0!	#DIV/0!					0	#DIV/0!	#DIV/0!					0	#DIV/0!	#DIV/0!
				0	#DIV/0!																			0	#DIV/0!	#DIV/0!					0	#DIV/0!	#DIV/0!					0	#DIV/0!	#DIV/0!					0	#DIV/0!	#DIV/0!
				0	#DIV/0!																			0	#DIV/0!	#DIV/0!					0	#DIV/0!	#DIV/0!					0	#DIV/0!	#DIV/0!					0	#DIV/0!	#DIV/0!
				0	#DIV/0!																			0	#DIV/0!	#DIV/0!					0	#DIV/0!	#DIV/0!					0	#DIV/0!	#DIV/0!					0	#DIV/0!	#DIV/0!
				0	#DIV/0!																			0	#DIV/0!	#DIV/0!					0	#DIV/0!	#DIV/0!					0	#DIV/0!	#DIV/0!					0	#DIV/0!	#DIV/0!
				0	#DIV/0!																			0	#DIV/0!	#DIV/0!					0	#DIV/0!	#DIV/0!					0	#DIV/0!	#DIV/0!					0	#DIV/0!	#DIV/0!
				0	#DIV/0!																			0	#DIV/0!	#DIV/0!					0	#DIV/0!	#DIV/0!					0	#DIV/0!	#DIV/0!					0	#DIV/0!	#DIV/0!
				0	#DIV/0!																			0	#DIV/0!	#DIV/0!					0	#DIV/0!	#DIV/0!					0	#DIV/0!	#DIV/0!					0	#DIV/0!	#DIV/0!
				0	#DIV/0!																			0	#DIV/0!	#DIV/0!					0	#DIV/0!	#DIV/0!					0	#DIV/0!	#DIV/0!					0	#DIV/0!	#DIV/0!
				0	#DIV/0!																			0	#DIV/0!	#DIV/0!					0	#DIV/0!	#DIV/0!					0	#DIV/0!	#DIV/0!					0	#DIV/0!	#DIV/0!
				0	#DIV/0!																			0	#DIV/0!	#DIV/0!					0	#DIV/0!	#DIV/0!					0	#DIV/0!	#DIV/0!					0	#DIV/0!	#DIV/0!
				0	#DIV/0!																			0	#DIV/0!	#DIV/0!					0	#DIV/0!	#DIV/0!					0	#DIV/0!	#DIV/0!					0	#DIV/0!	#DIV/0!
				0	#DIV/0!																			0	#DIV/0!	#DIV/0!					0	#DIV/0!	#DIV/0!					0	#DIV/0!	#DIV/0!					0	#DIV/0!	#DIV/0!
				0	#DIV/0!																			0	#DIV/0!	#DIV/0!					0	#DIV/0!	#DIV/0!					0	#DIV/0!	#DIV/0!					0	#DIV/0!	#DIV/0!
				0	#DIV/0!																			0	#DIV/0!	#DIV/0!					0	#DIV/0!	#DIV/0!					0	#DIV/0!	#DIV/0!					0	#DIV/0!	#DIV/0!
				0	#DIV/0!																			0	#DIV/0!	#DIV/0!					0	#DIV/0!	#DIV/0!					0	#DIV/0!	#DIV/0!					0	#DIV/0!	#DIV/0!
				0	#DIV/0!																			0	#DIV/0!	#DIV/0!					0	#DIV/0!	#DIV/0!					0	#DIV/0!	#DIV/0!					0	#DIV/0!	#DIV/0!
				0	#DIV/0!																			0	#DIV/0!	#DIV/0!					0	#DIV/0!	#DIV/0!					0	#DIV/0!	#DIV/0!					0	#DIV/0!	#DIV/0!
				0	#DIV/0!																			0	#DIV/0!	#DIV/0!					0	#DIV/0!	#DIV/0!					0	#DIV/0!	#DIV/0!					0	#DIV/0!	#DIV/0!
				0	#DIV/0!																			0	#DIV/0!	#DIV/0!					0	#DIV/0!	#DIV/0!					0	#DIV/0!	#DIV/0!					0	#DIV/0!	#DIV/0!
				0	#DIV/0!																			0	#DIV/0!	#DIV/0!					0	#DIV/0!	#DIV/0!					0	#DIV/0!	#DIV/0!					0	#DIV/0!	#DIV/0!
				0	#DIV/0!																			0	#DIV/0!	#DIV/0!					0	#DIV/0!	#DIV/0!					0	#DIV/0!	#DIV/0!					0	#DIV/0!	#DIV/0!
				0	#DIV/0!																			0	#DIV/0!	#DIV/0!					0	#DIV/0!	#DIV/0!					0	#DIV/0!	#DIV/0!					0	#DIV/0!	#DIV/0!
				0	#DIV/0!																			0	#DIV/0!	#DIV/0!					0	#DIV/0!	#DIV/0!					0	#DIV/0!	#DIV/0!					0	#DIV/0!	#DIV/0!
				0	#DIV/0!																			0	#DIV/0!	#DIV/0!					0	#DIV/0!	#DIV/0!					0	#DIV/0!	#DIV/0!					0	#DIV/0!	#DIV/0!
				0	#DIV/0!																			0	#DIV/0!	#DIV/0!					0	#DIV/0!	#DIV/0!					0	#DIV/0!	#DIV/0!					0	#DIV/0!	#DIV/0!
				0	#DIV/0!																			0	#DIV/0!	#DIV/0!					0	#DIV/0!	#DIV/0!					0	#DIV/0!	#DIV/0!					0	#DIV/0!	#DIV/0!
				0	#DIV/0!																			0	#DIV/0!	#DIV/0!					0	#DIV/0!	#DIV/0!					0	#DIV/0!	#DIV/0!					0	#DIV/0!	#DIV/0!
				0	#DIV/0!																			0	#DIV/0!	#DIV/0!					0	#DIV/0!	#DIV/0!					0	#DIV/0!	#DIV/0!					0	#DIV/0!	#DIV/0!
				0	#DIV/0!																			0	#DIV/0!	#DIV/0!					0	#DIV/0!	#DIV/0!					0	#DIV/0!	#DIV/0!					0	#DIV/0!	#DIV/0!
				0	#DIV/0!																			0	#DIV/0!	#DIV/0!					0	#DIV/0!	#DIV/0!					0	#DIV/0!	#DIV/0!					0	#DIV/0!	#DIV/0!
				0	#DIV/0!																			0	#DIV/0!	#DIV/0!					0	#DIV/0!	#DIV/0!					0	#DIV/0!	#DIV/0!					0	#DIV/0!	#DIV/0!
				0	#DIV/0!																			0	#DIV/0!	#DIV/0!					0	#DIV/0!	#DIV/0!					0	#DIV/0!	#DIV/0!					0	#DIV/0!	#DIV/0!
				0	#DIV/0!																			0	#DIV/0!	#DIV/0!					0	#DIV/0!	#DIV/0!					0	#DIV/0!	#DIV/0!					0	#DIV/0!	#DIV/0!
				0	#DIV/0!																			0	#DIV/0!	#DIV/0!					0	#DIV/0!	#DIV/0!					0	#DIV/0!	#DIV/0!					0	#DIV/0!	#DIV/0!
				0	#DIV/0!																			0	#DIV/0!	#DIV/0!					0	#DIV/0!	#DIV/0!					0	#DIV/0!	#DIV/0!					0	#DIV/0!	#DIV/0!
				0	#DIV/0!																			0	#DIV/0!	#DIV/0!					0	#DIV/0!	#DIV/0!					0	#DIV/0!	#DIV/0!					0	#DIV/0!	#DIV/0!
				0	#DIV/0!																			0	#DIV/0!	#DIV/0!					0	#DIV/0!	#DIV/0!					0	#DIV/0!	#DIV/0!					0	#DIV/0!	#DIV/0!
				0	#DIV/0!																			0	#DIV/0!	#DIV/0!					0	#DIV/0!	#DIV/0!					0	#DIV/0!	#DIV/0!					0	#DIV/0!	#DIV/0!
				0	#DIV/0!																			0	#DIV/0!	#DIV/0!					0	#DIV/0!	#DIV/0!					0	#DIV/0!	#DIV/0!					0	#DIV/0!	#DIV/0!
				0	#DIV/0!																			0	#DIV/0!	#DIV/0!					0	#DIV/0!	#DIV/0!					0	#DIV/0!	#DIV/0!					0	#DIV/0!	#DIV/0!
				0	#DIV/0!																			0	#DIV/0!	#DIV/0!					0	#DIV/0!	#DIV/0!					0	#DIV/0!	#DIV/0!					0	#DIV/0!	#DIV/0!
				0	#DIV/0!																			0	#DIV/0!	#DIV/0!					0	#DIV/0!	#DIV/0!					0	#DIV/0!	#DIV/0!					0	#DIV/0!	#DIV/0!
				0	#DIV/0!																			0	#DIV/0!	#DIV/0!					0	#DIV/0!	#DIV/0!					0	#DIV/0!	#DIV/0!					0	#DIV/0!	#DIV/0!
				0	#DIV/0!																			0	#DIV/0!	#DIV/0!					0	#DIV/0!	#DIV/0!					0	#DIV/0!	#DIV/0!					0	#DIV/0!	#DIV/0!
				0	#DIV/0!																			0	#DIV/0!	#DIV/0!					0	#DIV/0!	#DIV/0!					0	#DIV/0!	#DIV/0!					0	#DIV/0!	#DIV/0!
				0	#DIV/0!																			0	#DIV/0!	#DIV/0!					0	#DIV/0!	#DIV/0!					0	#DIV/0!	#DIV/0!					0	#DIV/0!	#DIV/0!
				0	#DIV/0!																			0	#DIV/0!	#DIV/0!					0	#DIV/0!	#DIV/0!					0	#DIV/0!	#DIV/0!					0	#DIV/0!	#DIV/0!
				0	#DIV/0!																			0	#DIV/0!	#DIV/0!					0	#DIV/0!	#DIV/0!					0	#DIV/0!	#DIV/0!					0	#DIV/0!	#DIV/0!
				0	#DIV/0!																			0	#DIV/0!	#DIV/0!					0	#DIV/0!	#DIV/0!					0	#DIV/0!	#DIV/0!					0	#DIV/0!	#DIV/0!
				0	#DIV/0!																			0	#DIV/0!	#DIV/0!					0	#DIV/0!	#DIV/0!					0	#DIV/0!	#DIV/0!					0	#DIV/0!	#DIV/0!
				0	#DIV/0!																			0	#DIV/0!	#DIV/0!					0	#DIV/0!	#DIV/0!					0	#DIV/0!	#DIV/0!					0	#DIV/0!	#DIV/0!
				0	#DIV/0!																			0	#DIV/0!	#DIV/0!					0	#DIV/0!	#DIV/0!					0	#DIV/0!	#DIV/0!					0	#DIV/0!	#DIV/0!
				0	#DIV/0!																			0	#DIV/0!	#DIV/0!					0	#DIV/0!	#DIV/0!					0	#DIV/0!	#DIV/0!					0	#DIV/0!	#DIV/0!
				0	#DIV/0!																			0	#DIV/0!	#DIV/0!					0	#DIV/0!	#DIV/0!					0	#DIV/0!	#DIV/0!					0	#DIV/0!	#DIV/0!
				0	#DIV/0!																			0	#DIV/0!	#DIV/0!					0	#DIV/0!	#DIV/0!					0	#DIV/0!	#DIV/0!					0	#DIV/0!	#DIV/0!
				0	#DIV/0!																			0	#DIV/0!	#DIV/0!					0	#DIV/0!	#DIV/0!					0	#DIV/0!	#DIV/0!					0	#DIV/0!	#DIV/0!
				0	#DIV/0!																			0	#DIV/0!	#DIV/0!					0	#DIV/0!	#DIV/0!					0	#DIV/0!	#DIV/0!					0	#DIV/0!	#DIV/0!
				0	#DIV/0!																			0	#DIV/0!	#DIV/0!					0	#DIV/0!	#DIV/0!					0	#DIV/0!	#DIV/0!					0	#DIV/0!	#DIV/0!
				0	#DIV/0!																			0	#DIV/0!	#DIV/0!					0	#DIV/0!	#DIV/0!					0	#DIV/0!	#DIV/0!					0	#DIV/0!	#DIV/0!
				0	#DIV/0!																			0	#DIV/0!	#DIV/0!					0	#DIV/0!	#DIV/0!					0	#DIV/0!	#DIV/0!					0	#DIV/0!	#DIV/0!
				0	#DIV/0!																			0	#DIV/0!	#DIV/0!					0	#DIV/0!	#DIV/0!					0	#DIV/0!	#DIV/0!					0	#DIV/0!	#DIV/0!
				0	#DIV/0!																			0	#DIV/0!	#DIV/0!					0	#DIV/0!	#DIV/0!					0	#DIV/0!	#DIV/0!					0	#DIV/0!	#DIV/0!
				0	#DIV/0!																			0	#DIV/0!	#DIV/0!					0	#DIV/0!	#DIV/0!					0	#DIV/0!	#DIV/0!					0	#DIV/0!	#DIV/0!
				0	#DIV/0!																			0	#DIV/0!	#DIV/0!					0	#DIV/0!	#DIV/0!					0	#DIV/0!	#DIV/0!					0	#DIV/0!	#DIV/0!
				0	#DIV/0!																			0	#DIV/0!	#DIV/0!					0	#DIV/0!	#DIV/0!					0	#DIV/0!	#DIV/0!					0	#DIV/0!	#DIV/0!
				0	#DIV/0!																			0	#DIV/0!	#DIV/0!					0	#DIV/0!	#DIV/0!					0	#DIV/0!	#DIV/0!					0	#DIV/0!	#DIV/0!
				0	#DIV/0!																			0	#DIV/0!	#DIV/0!					0	#DIV/0!	#DIV/0!					0	#DIV/0!	#DIV/0!					0	#DIV/0!	#DIV/0!
				0	#DIV/0!																			0	#DIV/0!	#DIV/0!					0	#DIV/0!	#DIV/0!					0	#DIV/0!	#DIV/0!					0	#DIV/0!	#DIV/0!
				0	#DIV/0!																			0	#DIV/0!	#DIV/0!					0	#DIV/0!	#DIV/0!					0	#DIV/0!	#DIV/0!					0	#DIV/0!	#DIV/0!
				0	#DIV/0!																			0	#DIV/0!	#DIV/0!					0	#DIV/0!	#DIV/0!					0	#DIV/0!	#DIV/0!					0	#DIV/0!	#DIV/0!
				0	#DIV/0!																			0	#DIV/0!	#DIV/0!					0	#DIV/0!	#DIV/0!					0	#DIV/0!	#DIV/0!					0	#DIV/0!	#DIV/0!
				0	#DIV/0!																			0	#DIV/0!	#DIV/0!					0	#DIV/0!	#DIV/0!					0	#DIV/0!	#DIV/0!					0	#DIV/0!	#DIV/0!
				0	#DIV/0!																			0	#DIV/0!	#DIV/0!					0	#DIV/0!	#DIV/0!					0	#DIV/0!	#DIV/0!					0	#DIV/0!	#DIV/0!
				0	#DIV/0!																			0	#DIV/0!	#DIV/0!					0	#DIV/0!	#DIV/0!					0	#DIV/0!	#DIV/0!					0	#DIV/0!	#DIV/0!
				0	#DIV/0!																			0	#DIV/0!	#DIV/0!					0	#DIV/0!	#DIV/0!					0	#DIV/0!	#DIV/0!					0	#DIV/0!	#DIV/0!
				0	#DIV/0!																			0	#DIV/0!	#DIV/0!					0	#DIV/0!	#DIV/0!					0	#DIV/0!	#DIV/0!					0	#DIV/0!	#DIV/0!
				0	#DIV/0!																			0	#DIV/0!	#DIV/0!					0	#DIV/0!	#DIV/0!					0	#DIV/0!	#DIV/0!					0	#DIV/0!	#DIV/0!
				0	#DIV/0!																			0	#DIV/0!	#DIV/0!					0	#DIV/0!	#DIV/0!					0	#DIV/0!	#DIV/0!					0	#DIV/0!	#DIV/0!
				0	#DIV/0!																			0	#DIV/0!	#DIV/0!					0	#DIV/0!	#DIV/0!					0	#DIV/0!	#DIV/0!					0	#DIV/0!	#DIV/0!
				0	#DIV/0!																			0	#DIV/0!	#DIV/0!					0	#DIV/0!	#DIV/0!					0	#DIV/0!	#DIV/0!					0	#DIV/0!	#DIV/0!
				0	#DIV/0!																			0	#DIV/0!	#DIV/0!					0	#DIV/0!	#DIV/0!					0	#DIV/0!	#DIV/0!					0	#DIV/0!	#DIV/0!
				0	#DIV/0!																			0	#DIV/0!	#DIV/0!					0	#DIV/0!	#DIV/0!					0	#DIV/0!	#DIV/0!					0	#DIV/0!	#DIV/0!
				0	#DIV/0!																			0	#DIV/0!	#DIV/0!					0	#DIV/0!	#DIV/0!					0	#DIV/0!	#DIV/0!					0	#DIV/0!	#DIV/0!
				0	#DIV/0!																			0	#DIV/0!	#DIV/0!					0	#DIV/0!	#DIV/0!					0	#DIV/0!	#DIV/0!					0	#DIV/0!	#DIV/0!
				0	#DIV/0!																			0	#DIV/0!	#DIV/0!					0	#DIV/0!	#DIV/0!					0	#DIV/0!	#DIV/0!					0	#DIV/0!	#DIV/0!
				0	#DIV/0!																			0	#DIV/0!	#DIV/0!					0	#DIV/0!	#DIV/0!					0	#DIV/0!	#DIV/0!					0	#DIV/0!	#DIV/0!
				0	#DIV/0!																			0	#DIV/0!	#DIV/0!					0	#DIV/0!	#DIV/0!					0	#DIV/0!	#DIV/0!					0	#DIV/0!	#DIV/0!
				0	#DIV/0!																			0	#DIV/0!	#DIV/0!					0	#DIV/0!	#DIV/0!					0	#DIV/0!	#DIV/0!					0	#DIV/0!	#DIV/0!
				0	#DIV/0!																			0	#DIV/0!	#DIV/0!					0	#DIV/0!	#DIV/0!					0	#DIV/0!	#DIV/0!					0	#DIV/0!	#DIV/0!
				0	#DIV/0!																			0	#DIV/0!	#DIV/0!					0	#DIV/0!	#DIV/0!					0	#DIV/0!	#DIV/0!					0	#DIV/0!	#DIV/0!
				0	#DIV/0!																			0	#DIV/0!	#DIV/0!					0	#DIV/0!	#DIV/0!					0	#DIV/0!	#DIV/0!					0	#DIV/0!	#DIV/0!
				0	#DIV/0!																			0	#DIV/0!	#DIV/0!					0	#DIV/0!	#DIV/0!					0	#DIV/0!	#DIV/0!					0	#DIV/0!	#DIV/0!
				0	#DIV/0!																			0	#DIV/0!	#DIV/0!					0	#DIV/0!	#DIV/0!					0	#DIV/0!	#DIV/0!					0	#DIV/0!	#DIV/0!
				0	#DIV/0!																			0	#DIV/0!	#DIV/0!					0	#DIV/0!	#DIV/0!					0	#DIV/0!	#DIV/0!					0	#DIV/0!	#DIV/0!
				0	#DIV/0!																			0	#DIV/0!	#DIV/0!					0	#DIV/0!	#DIV/0!					0	#DIV/0!	#DIV/0!					0	#DIV/0!	#DIV/0!
				0	#DIV/0!																			0	#DIV/0!	#DIV/0!					0	#DIV/0!	#DIV/0!					0	#DIV/0!	#DIV/0!					0	#DIV/0!	#DIV/0!
				0	#DIV/0!																			0	#DIV/0!	#DIV/0!					0	#DIV/0!	#DIV/0!					0	#DIV/0!	#DIV/0!					0	#DIV/0!	#DIV/0!
				0	#DIV/0!																			0	#DIV/0!	#DIV/0!					0	#DIV/0!	#DIV/0!					0	#DIV/0!	#DIV/0!					0	#DIV/0!	#DIV/0!
				0	#DIV/0!																			0	#DIV/0!	#DIV/0!					0	#DIV/0!	#DIV/0!					0	#DIV/0!	#DIV/0!					0	#DIV/0!	#DIV/0!
				0	#DIV/0!																			0	#DIV/0!	#DIV/0!					0	#DIV/0!	#DIV/0!					0	#DIV/0!	#DIV/0!					0	#DIV/0!	#DIV/0!
				0	#DIV/0!																			0	#DIV/0!	#DIV/0!					0	#DIV/0!	#DIV/0!					0	#DIV/0!	#DIV/0!					0	#DIV/0!	#DIV/0!
				0	#DIV/0!																			0	#DIV/0!	#DIV/0!					0	#DIV/0!	#DIV/0!					0	#DIV/0!	#DIV/0!					0	#DIV/0!	#DIV/0!
				0	#DIV/0!																			0	#DIV/0!	#DIV/0!					0	#DIV/0!	#DIV/0!					0	#DIV/0!	#DIV/0!					0	#DIV/0!	#DIV/0!
				0	#DIV/0!																			0	#DIV/0!	#DIV/0!					0	#DIV/0!	#DIV/0!					0	#DIV/0!	#DIV/0!					0	#DIV/0!	#DIV/0!
				0	#DIV/0!																			0	#DIV/0!	#DIV/0!					0	#DIV/0!	#DIV/0!					0	#DIV/0!	#DIV/0!					0	#DIV/0!	#DIV/0!
				0	#DIV/0!																			0	#DIV/0!	#DIV/0!					0	#DIV/0!	#DIV/0!					0	#DIV/0!	#DIV/0!					0	#DIV/0!	#DIV/0!
				0	#DIV/0!																			0	#DIV/0!	#DIV/0!					0	#DIV/0!	#DIV/0!					0	#DIV/0!	#DIV/0!					0	#DIV/0!	#DIV/0!
				0	#DIV/0!																			0	#DIV/0!	#DIV/0!					0	#DIV/0!	#DIV/0!					0	#DIV/0!	#DIV/0!					0	#DIV/0!	#DIV/0!
				0	#DIV/0!																			0	#DIV/0!	#DIV/0!					0	#DIV/0!	#DIV/0!					0	#DIV/0!	#DIV/0!					0	#DIV/0!	#DIV/0!
				0	#DIV/0!																			0	#DIV/0!	#DIV/0!					0	#DIV/0!	#DIV/0!					0	#DIV/0!	#DIV/0!					0	#DIV/0!	#DIV/0!
				0	#DIV/0!																			0	#DIV/0!	#DIV/0!					0	#DIV/0!	#DIV/0!					0	#DIV/0!	#DIV/0!					0	#DIV/0!	#DIV/0!
				0	#DIV/0!																			0	#DIV/0!	#DIV/0!					0	#DIV/0!	#DIV/0!					0	#DIV/0!	#DIV/0!					0	#DIV/0!	#DIV/0!
				0	#DIV/0!																			0	#DIV/0!	#DIV/0!					0	#DIV/0!	#DIV/0!					0	#DIV/0!	#DIV/0!					0	#DIV/0!	#DIV/0!
				0	#DIV/0!																			0	#DIV/0!	#DIV/0!					0	#DIV/0!	#DIV/0!					0	#DIV/0!	#DIV/0!					0	#DIV/0!	#DIV/0!
				0	#DIV/0!																			0	#DIV/0!	#DIV/0!					0	#DIV/0!	#DIV/0!					0	#DIV/0!	#DIV/0!					0	#DIV/0!	#DIV/0!
				0	#DIV/0!																			0	#DIV/0!	#DIV/0!					0	#DIV/0!	#DIV/0!					0	#DIV/0!	#DIV/0!					0	#DIV/0!	#DIV/0!
				0	#DIV/0!																			0	#DIV/0!	#DIV/0!					0	#DIV/0!	#DIV/0!					0	#DIV/0!	#DIV/0!					0	#DIV/0!	#DIV/0!
				0	#DIV/0!																			0	#DIV/0!	#DIV/0!					0	#DIV/0!	#DIV/0!					0	#DIV/0!	#DIV/0!					0	#DIV/0!	#DIV/0!
				0	#DIV/0!																			0	#DIV/0!	#DIV/0!					0	#DIV/0!	#DIV/0!					0	#DIV/0!	#DIV/0!					0	#DIV/0!	#DIV/0!
				0	#DIV/0!																			0	#DIV/0!	#DIV/0!					0	#DIV/0!	#DIV/0!					0	#DIV/0!	#DIV/0!					0	#DIV/0!	#DIV/0!
				0	#DIV/0!																			0	#DIV/0!	#DIV/0!					0	#DIV/0!	#DIV/0!					0	#DIV/0!	#DIV/0!					0	#DIV/0!	#DIV/0!
				0	#DIV/0!																			0	#DIV/0!	#DIV/0!					0	#DIV/0!	#DIV/0!					0	#DIV/0!	#DIV/0!					0	#DIV/0!	#DIV/0!
				0	#DIV/0!																			0	#DIV/0!	#DIV/0!					0	#DIV/0!	#DIV/0!					0	#DIV/0!	#DIV/0!					0	#DIV/0!	#DIV/0!
				0	#DIV/0!																			0	#DIV/0!	#DIV/0!					0	#DIV/0!	#DIV/0!					0	#DIV/0!	#DIV/0!					0	#DIV/0!	#DIV/0!
				0	#DIV/0!																			0	#DIV/0!	#DIV/0!					0	#DIV/0!	#DIV/0!					0	#DIV/0!	#DIV/0!					0	#DIV/0!	#DIV/0!
				0	#DIV/0!																			0	#DIV/0!	#DIV/0!					0	#DIV/0!	#DIV/0!					0	#DIV/0!	#DIV/0!					0	#DIV/0!	#DIV/0!
				0	#DIV/0!																			0	#DIV/0!	#DIV/0!					0	#DIV/0!	#DIV/0!					0	#DIV/0!	#DIV/0!					0	#DIV/0!	#DIV/0!
				0	#DIV/0!																			0	#DIV/0!	#DIV/0!					0	#DIV/0!	#DIV/0!					0	#DIV/0!	#DIV/0!					0	#DIV/0!	#DIV/0!
				0	#DIV/0!																			0	#DIV/0!	#DIV/0!					0	#DIV/0!	#DIV/0!					0	#DIV/0!	#DIV/0!					0	#DIV/0!	#DIV/0!
				0	#DIV/0!																			0	#DIV/0!	#DIV/0!					0	#DIV/0!	#DIV/0!					0	#DIV/0!	#DIV/0!					0	#DIV/0!	#DIV/0!
				0	#DIV/0!																			0	#DIV/0!	#DIV/0!					0	#DIV/0!	#DIV/0!					0	#DIV/0!	#DIV/0!					0	#DIV/0!	#DIV/0!
				0	#DIV/0!																			0	#DIV/0!	#DIV/0!					0	#DIV/0!	#DIV/0!					0	#DIV/0!	#DIV/0!					0	#DIV/0!	#DIV/0!
				0	#DIV/0!																			0	#DIV/0!	#DIV/0!					0	#DIV/0!	#DIV/0!					0	#DIV/0!	#DIV/0!					0	#DIV/0!	#DIV/0!
				0	#DIV/0!																			0	#DIV/0!	#DIV/0!					0	#DIV/0!	#DIV/0!					0	#DIV/0!	#DIV/0!					0	#DIV/0!	#DIV/0!
				0	#DIV/0!																			0	#DIV/0!	#DIV/0!					0	#DIV/0!	#DIV/0!					0	#DIV/0!	#DIV/0!					0	#DIV/0!	#DIV/0!
				0	#DIV/0!																			0	#DIV/0!	#DIV/0!					0	#DIV/0!	#DIV/0!					0	#DIV/0!	#DIV/0!					0	#DIV/0!	#DIV/0!
				0	#DIV/0!																			0	#DIV/0!	#DIV/0!					0	#DIV/0!	#DIV/0!					0	#DIV/0!	#DIV/0!					0	#DIV/0!	#DIV/0!
				0	#DIV/0!																			0	#DIV/0!	#DIV/0!					0	#DIV/0!	#DIV/0!					0	#DIV/0!	#DIV/0!					0	#DIV/0!	#DIV/0!
				0	#DIV/0!																			0	#DIV/0!	#DIV/0!					0	#DIV/0!	#DIV/0!					0	#DIV/0!	#DIV/0!					0	#DIV/0!	#DIV/0!
				0	#DIV/0!																			0	#DIV/0!	#DIV/0!					0	#DIV/0!	#DIV/0!					0	#DIV/0!	#DIV/0!					0	#DIV/0!	#DIV/0!
				0	#DIV/0!																			0	#DIV/0!	#DIV/0!					0	#DIV/0!	#DIV/0!					0	#DIV/0!	#DIV/0!					0	#DIV/0!	#DIV/0!
				0	#DIV/0!																			0	#DIV/0!	#DIV/0!					0	#DIV/0!	#DIV/0!					0	#DIV/0!	#DIV/0!					0	#DIV/0!	#DIV/0!
				0	#DIV/0!																			0	#DIV/0!	#DIV/0!					0	#DIV/0!	#DIV/0!					0	#DIV/0!	#DIV/0!					0	#DIV/0!	#DIV/0!
				0	#DIV/0!																			0	#DIV/0!	#DIV/0!					0	#DIV/0!	#DIV/0!					0	#DIV/0!	#DIV/0!					0	#DIV/0!	#DIV/0!
				0	#DIV/0!																			0	#DIV/0!	#DIV/0!					0	#DIV/0!	#DIV/0!					0	#DIV/0!	#DIV/0!					0	#DIV/0!	#DIV/0!
				0	#DIV/0!																			0	#DIV/0!	#DIV/0!					0	#DIV/0!	#DIV/0!					0	#DIV/0!	#DIV/0!					0	#DIV/0!	#DIV/0!
				0	#DIV/0!																			0	#DIV/0!	#DIV/0!					0	#DIV/0!	#DIV/0!					0	#DIV/0!	#DIV/0!					0	#DIV/0!	#DIV/0!
				0	#DIV/0!																			0	#DIV/0!	#DIV/0!					0	#DIV/0!	#DIV/0!					0	#DIV/0!	#DIV/0!					0	#DIV/0!	#DIV/0!
				0	#DIV/0!																			0	#DIV/0!	#DIV/0!					0	#DIV/0!	#DIV/0!					0	#DIV/0!	#DIV/0!					0	#DIV/0!	#DIV/0!
				0	#DIV/0!																			0	#DIV/0!	#DIV/0!					0	#DIV/0!	#DIV/0!					0	#DIV/0!	#DIV/0!					0	#DIV/0!	#DIV/0!
				0	#DIV/0!																			0	#DIV/0!	#DIV/0!					0	#DIV/0!	#DIV/0!					0	#DIV/0!	#DIV/0!					0	#DIV/0!	#DIV/0!
				0	#DIV/0!																			0	#DIV/0!	#DIV/0!					0	#DIV/0!	#DIV/0!					0	#DIV/0!	#DIV/0!					0	#DIV/0!	#DIV/0!
				0	#DIV/0!																			0	#DIV/0!	#DIV/0!					0	#DIV/0!	#DIV/0!					0	#DIV/0!	#DIV/0!					0	#DIV/0!	#DIV/0!
				0	#DIV/0!																			0	#DIV/0!	#DIV/0!					0	#DIV/0!	#DIV/0!					0	#DIV/0!	#DIV/0!					0	#DIV/0!	#DIV/0!
				0	#DIV/0!																			0	#DIV/0!	#DIV/0!					0	#DIV/0!	#DIV/0!					0	#DIV/0!	#DIV/0!					0	#DIV/0!	#DIV/0!
				0	#DIV/0!																			0	#DIV/0!	#DIV/0!					0	#DIV/0!	#DIV/0!					0	#DIV/0!	#DIV/0!					0	#DIV/0!	#DIV/0!
				0	#DIV/0!																			0	#DIV/0!	#DIV/0!					0	#DIV/0!	#DIV/0!					0	#DIV/0!	#DIV/0!					0	#DIV/0!	#DIV/0!
				0	#DIV/0!																			0	#DIV/0!	#DIV/0!					0	#DIV/0!	#DIV/0!					0	#DIV/0!	#DIV/0!					0	#DIV/0!	#DIV/0!
				0	#DIV/0!																			0	#DIV/0!	#DIV/0!					0	#DIV/0!	#DIV/0!					0	#DIV/0!	#DIV/0!					0	#DIV/0!	#DIV/0!
				0	#DIV/0!																			0	#DIV/0!	#DIV/0!					0	#DIV/0!	#DIV/0!					0	#DIV/0!	#DIV/0!					0	#DIV/0!	#DIV/0!
				0	#DIV/0!																			0	#DIV/0!	#DIV/0!					0	#DIV/0!	#DIV/0!					0	#DIV/0!	#DIV/0!					0	#DIV/0!	#DIV/0!
				0	#DIV/0!																			0	#DIV/0!	#DIV/0!					0	#DIV/0!	#DIV/0!					0	#DIV/0!	#DIV/0!					0	#DIV/0!	#DIV/0!
				0	#DIV/0!																			0	#DIV/0!	#DIV/0!					0	#DIV/0!	#DIV/0!					0	#DIV/0!	#DIV/0!					0	#DIV/0!	#DIV/0!
				0	#DIV/0!																			0	#DIV/0!	#DIV/0!					0	#DIV/0!	#DIV/0!					0	#DIV/0!	#DIV/0!					0	#DIV/0!	#DIV/0!
				0	#DIV/0!																			0	#DIV/0!	#DIV/0!					0	#DIV/0!	#DIV/0!					0	#DIV/0!	#DIV/0!					0	#DIV/0!	#DIV/0!
				0	#DIV/0!																			0	#DIV/0!	#DIV/0!					0	#DIV/0!	#DIV/0!					0	#DIV/0!	#DIV/0!					0	#DIV/0!	#DIV/0!
				0	#DIV/0!																			0	#DIV/0!	#DIV/0!					0	#DIV/0!	#DIV/0!					0	#DIV/0!	#DIV/0!					0	#DIV/0!	#DIV/0!
				0	#DIV/0!																			0	#DIV/0!	#DIV/0!					0	#DIV/0!	#DIV/0!					0	#DIV/0!	#DIV/0!					0	#DIV/0!	#DIV/0!
				0	#DIV/0!																			0	#DIV/0!	#DIV/0!					0	#DIV/0!	#DIV/0!					0	#DIV/0!	#DIV/0!					0	#DIV/0!	#DIV/0!
				0	#DIV/0!																			0	#DIV/0!	#DIV/0!					0	#DIV/0!	#DIV/0!					0	#DIV/0!	#DIV/0!					0	#DIV/0!	#DIV/0!
				0	#DIV/0!																			0	#DIV/0!	#DIV/0!					0	#DIV/0!	#DIV/0!					0	#DIV/0!	#DIV/0!					0	#DIV/0!	#DIV/0!
				0	#DIV/0!																			0	#DIV/0!	#DIV/0!					0	#DIV/0!	#DIV/0!					0	#DIV/0!	#DIV/0!					0	#DIV/0!	#DIV/0!
				0	#DIV/0!																			0	#DIV/0!	#DIV/0!					0	#DIV/0!	#DIV/0!					0	#DIV/0!	#DIV/0!					0	#DIV/0!	#DIV/0!
				0	#DIV/0!																			0	#DIV/0!	#DIV/0!					0	#DIV/0!	#DIV/0!					0	#DIV/0!	#DIV/0!					0	#DIV/0!	#DIV/0!
				0	#DIV/0!																			0	#DIV/0!	#DIV/0!					0	#DIV/0!	#DIV/0!					0	#DIV/0!	#DIV/0!					0	#DIV/0!	#DIV/0!
				0	#DIV/0!																			0	#DIV/0!	#DIV/0!					0	#DIV/0!	#DIV/0!					0	#DIV/0!	#DIV/0!					0	#DIV/0!	#DIV/0!
				0	#DIV/0!																			0	#DIV/0!	#DIV/0!					0	#DIV/0!	#DIV/0!					0	#DIV/0!	#DIV/0!					0	#DIV/0!	#DIV/0!
				0	#DIV/0!																			0	#DIV/0!	#DIV/0!					0	#DIV/0!	#DIV/0!					0	#DIV/0!	#DIV/0!					0	#DIV/0!	#DIV/0!
				0	#DIV/0!																			0	#DIV/0!	#DIV/0!					0	#DIV/0!	#DIV/0!					0	#DIV/0!	#DIV/0!					0	#DIV/0!	#DIV/0!
				0	#DIV/0!																			0	#DIV/0!	#DIV/0!					0	#DIV/0!	#DIV/0!					0	#DIV/0!	#DIV/0!					0	#DIV/0!	#DIV/0!
				0	#DIV/0!																			0	#DIV/0!	#DIV/0!					0	#DIV/0!	#DIV/0!					0	#DIV/0!	#DIV/0!					0	#DIV/0!	#DIV/0!
				0	#DIV/0!																			0	#DIV/0!	#DIV/0!					0	#DIV/0!	#DIV/0!					0	#DIV/0!	#DIV/0!					0	#DIV/0!	#DIV/0!
				0	#DIV/0!																			0	#DIV/0!	#DIV/0!					0	#DIV/0!	#DIV/0!					0	#DIV/0!	#DIV/0!					0	#DIV/0!	#DIV/0!
				0	#DIV/0!																			0	#DIV/0!	#DIV/0!					0	#DIV/0!	#DIV/0!					0	#DIV/0!	#DIV/0!					0	#DIV/0!	#DIV/0!
				0	#DIV/0!																			0	#DIV/0!	#DIV/0!					0	#DIV/0!	#DIV/0!					0	#DIV/0!	#DIV/0!					0	#DIV/0!	#DIV/0!
				0	#DIV/0!																			0	#DIV/0!	#DIV/0!					0	#DIV/0!	#DIV/0!					0	#DIV/0!	#DIV/0!					0	#DIV/0!	#DIV/0!
				0	#DIV/0!																			0	#DIV/0!	#DIV/0!					0	#DIV/0!	#DIV/0!					0	#DIV/0!	#DIV/0!					0	#DIV/0!	#DIV/0!
				0	#DIV/0!																			0	#DIV/0!	#DIV/0!					0	#DIV/0!	#DIV/0!					0	#DIV/0!	#DIV/0!					0	#DIV/0!	#DIV/0!
				0	#DIV/0!																			0	#DIV/0!	#DIV/0!					0	#DIV/0!	#DIV/0!					0	#DIV/0!	#DIV/0!					0	#DIV/0!	#DIV/0!
				0	#DIV/0!																			0	#DIV/0!	#DIV/0!					0	#DIV/0!	#DIV/0!					0	#DIV/0!	#DIV/0!					0	#DIV/0!	#DIV/0!
				0	#DIV/0!																			0	#DIV/0!	#DIV/0!					0	#DIV/0!	#DIV/0!					0	#DIV/0!	#DIV/0!					0	#DIV/0!	#DIV/0!
				0	#DIV/0!																			0	#DIV/0!	#DIV/0!					0	#DIV/0!	#DIV/0!					0	#DIV/0!	#DIV/0!					0	#DIV/0!	#DIV/0!
				0	#DIV/0!																			0	#DIV/0!	#DIV/0!					0	#DIV/0!	#DIV/0!					0	#DIV/0!	#DIV/0!					0	#DIV/0!	#DIV/0!
				0	#DIV/0!																			0	#DIV/0!	#DIV/0!					0	#DIV/0!	#DIV/0!					0	#DIV/0!	#DIV/0!					0	#DIV/0!	#DIV/0!
				0	#DIV/0!																			0	#DIV/0!	#DIV/0!					0	#DIV/0!	#DIV/0!					0	#DIV/0!	#DIV/0!					0	#DIV/0!	#DIV/0!
				0	#DIV/0!																			0	#DIV/0!	#DIV/0!					0	#DIV/0!	#DIV/0!					0	#DIV/0!	#DIV/0!					0	#DIV/0!	#DIV/0!
				0	#DIV/0!																			0	#DIV/0!	#DIV/0!					0	#DIV/0!	#DIV/0!					0	#DIV/0!	#DIV/0!					0	#DIV/0!	#DIV/0!
				0	#DIV/0!																			0	#DIV/0!	#DIV/0!					0	#DIV/0!	#DIV/0!					0	#DIV/0!	#DIV/0!					0	#DIV/0!	#DIV/0!
				0	#DIV/0!																			0	#DIV/0!	#DIV/0!					0	#DIV/0!	#DIV/0!					0	#DIV/0!	#DIV/0!					0	#DIV/0!	#DIV/0!
				0	#DIV/0!																			0	#DIV/0!	#DIV/0!					0	#DIV/0!	#DIV/0!					0	#DIV/0!	#DIV/0!					0	#DIV/0!	#DIV/0!
				0	#DIV/0!																			0	#DIV/0!	#DIV/0!					0	#DIV/0!	#DIV/0!					0	#DIV/0!	#DIV/0!					0	#DIV/0!	#DIV/0!
				0	#DIV/0!																			0	#DIV/0!	#DIV/0!					0	#DIV/0!	#DIV/0!					0	#DIV/0!	#DIV/0!					0	#DIV/0!	#DIV/0!
				0	#DIV/0!																			0	#DIV/0!	#DIV/0!					0	#DIV/0!	#DIV/0!					0	#DIV/0!	#DIV/0!					0	#DIV/0!	#DIV/0!
				0	#DIV/0!																			0	#DIV/0!	#DIV/0!					0	#DIV/0!	#DIV/0!					0	#DIV/0!	#DIV/0!					0	#DIV/0!	#DIV/0!
				0	#DIV/0!																			0	#DIV/0!	#DIV/0!					0	#DIV/0!	#DIV/0!					0	#DIV/0!	#DIV/0!					0	#DIV/0!	#DIV/0!
				0	#DIV/0!																			0	#DIV/0!	#DIV/0!					0	#DIV/0!	#DIV/0!					0	#DIV/0!	#DIV/0!					0	#DIV/0!	#DIV/0!
				0	#DIV/0!																			0	#DIV/0!	#DIV/0!					0	#DIV/0!	#DIV/0!					0	#DIV/0!	#DIV/0!					0	#DIV/0!	#DIV/0!
				0	#DIV/0!																			0	#DIV/0!	#DIV/0!					0	#DIV/0!	#DIV/0!					0	#DIV/0!	#DIV/0!					0	#DIV/0!	#DIV/0!
				0	#DIV/0!																			0	#DIV/0!	#DIV/0!					0	#DIV/0!	#DIV/0!					0	#DIV/0!	#DIV/0!					0	#DIV/0!	#DIV/0!
				0	#DIV/0!																			0	#DIV/0!	#DIV/0!					0	#DIV/0!	#DIV/0!					0	#DIV/0!	#DIV/0!					0	#DIV/0!	#DIV/0!
				0	#DIV/0!																			0	#DIV/0!	#DIV/0!					0	#DIV/0!	#DIV/0!					0	#DIV/0!	#DIV/0!					0	#DIV/0!	#DIV/0!
				0	#DIV/0!																			0	#DIV/0!	#DIV/0!					0	#DIV/0!	#DIV/0!					0	#DIV/0!	#DIV/0!					0	#DIV/0!	#DIV/0!
				0	#DIV/0!																			0	#DIV/0!	#DIV/0!					0	#DIV/0!	#DIV/0!					0	#DIV/0!	#DIV/0!					0	#DIV/0!	#DIV/0!
repeat 3				0	#DIV/0!																			0	#DIV/0!	#DIV/0!					0	#DIV/0!	#DIV/0!					0	#DIV/0!	#DIV/0!					0	#DIV/0!	#DIV/0!
				0	#DIV/0!																			0	#DIV/0!	#DIV/0!					0	#DIV/0!	#DIV/0!					0	#DIV/0!	#DIV/0!					0	#DIV/0!	#DIV/0!
				0	#DIV/0!																			0	#DIV/0!	#DIV/0!					0	#DIV/0!	#DIV/0!					0	#DIV/0!	#DIV/0!					0	#DIV/0!	#DIV/0!
				0	#DIV/0!																			0	#DIV/0!	#DIV/0!					0	#DIV/0!	#DIV/0!					0	#DIV/0!	#DIV/0!					0	#DIV/0!	#DIV/0!
				0	#DIV/0!																			0	#DIV/0!	#DIV/0!					0	#DIV/0!	#DIV/0!					0	#DIV/0!	#DIV/0!					0	#DIV/0!	#DIV/0!
				0	#DIV/0!																			0	#DIV/0!	#DIV/0!					0	#DIV/0!	#DIV/0!					0	#DIV/0!	#DIV/0!					0	#DIV/0!	#DIV/0!
				0	#DIV/0!																			0	#DIV/0!	#DIV/0!					0	#DIV/0!	#DIV/0!					0	#DIV/0!	#DIV/0!					0	#DIV/0!	#DIV/0!
				0	#DIV/0!																			0	#DIV/0!	#DIV/0!					0	#DIV/0!	#DIV/0!					0	#DIV/0!	#DIV/0!					0	#DIV/0!	#DIV/0!
				0	#DIV/0!																			0	#DIV/0!	#DIV/0!					0	#DIV/0!	#DIV/0!					0	#DIV/0!	#DIV/0!					0	#DIV/0!	#DIV/0!
				0	#DIV/0!																			0	#DIV/0!	#DIV/0!					0	#DIV/0!	#DIV/0!					0	#DIV/0!	#DIV/0!					0	#DIV/0!	#DIV/0!
				0	#DIV/0!																			0	#DIV/0!	#DIV/0!					0	#DIV/0!	#DIV/0!					0	#DIV/0!	#DIV/0!					0	#DIV/0!	#DIV/0!
				0	#DIV/0!																			0	#DIV/0!	#DIV/0!					0	#DIV/0!	#DIV/0!					0	#DIV/0!	#DIV/0!					0	#DIV/0!	#DIV/0!
				0	#DIV/0!																			0	#DIV/0!	#DIV/0!					0	#DIV/0!	#DIV/0!					0	#DIV/0!	#DIV/0!					0	#DIV/0!	#DIV/0!
				0	#DIV/0!																			0	#DIV/0!	#DIV/0!					0	#DIV/0!	#DIV/0!					0	#DIV/0!	#DIV/0!					0	#DIV/0!	#DIV/0!
				0	#DIV/0!																			0	#DIV/0!	#DIV/0!					0	#DIV/0!	#DIV/0!					0	#DIV/0!	#DIV/0!					0	#DIV/0!	#DIV/0!
				0	#DIV/0!																			0	#DIV/0!	#DIV/0!					0	#DIV/0!	#DIV/0!					0	#DIV/0!	#DIV/0!					0	#DIV/0!	#DIV/0!
				0	#DIV/0!																			0	#DIV/0!	#DIV/0!					0	#DIV/0!	#DIV/0!					0	#DIV/0!	#DIV/0!					0	#DIV/0!	#DIV/0!
				0	#DIV/0!																			0	#DIV/0!	#DIV/0!					0	#DIV/0!	#DIV/0!					0	#DIV/0!	#DIV/0!					0	#DIV/0!	#DIV/0!
				0	#DIV/0!																			0	#DIV/0!	#DIV/0!					0	#DIV/0!	#DIV/0!					0	#DIV/0!	#DIV/0!					0	#DIV/0!	#DIV/0!
				0	#DIV/0!																			0	#DIV/0!	#DIV/0!					0	#DIV/0!	#DIV/0!					0	#DIV/0!	#DIV/0!					0	#DIV/0!	#DIV/0!
				0	#DIV/0!																			0	#DIV/0!	#DIV/0!					0	#DIV/0!	#DIV/0!					0	#DIV/0!	#DIV/0!					0	#DIV/0!	#DIV/0!
				0	#DIV/0!																			0	#DIV/0!	#DIV/0!					0	#DIV/0!	#DIV/0!					0	#DIV/0!	#DIV/0!					0	#DIV/0!	#DIV/0!
				0	#DIV/0!																			0	#DIV/0!	#DIV/0!					0	#DIV/0!	#DIV/0!					0	#DIV/0!	#DIV/0!					0	#DIV/0!	#DIV/0!
				0	#DIV/0!																			0	#DIV/0!	#DIV/0!					0	#DIV/0!	#DIV/0!					0	#DIV/0!	#DIV/0!					0	#DIV/0!	#DIV/0!
				0	#DIV/0!																			0	#DIV/0!	#DIV/0!					0	#DIV/0!	#DIV/0!					0	#DIV/0!	#DIV/0!					0	#DIV/0!	#DIV/0!
				0	#DIV/0!																			0	#DIV/0!	#DIV/0!					0	#DIV/0!	#DIV/0!					0	#DIV/0!	#DIV/0!					0	#DIV/0!	#DIV/0!
				0	#DIV/0!																			0	#DIV/0!	#DIV/0!					0	#DIV/0!	#DIV/0!					0	#DIV/0!	#DIV/0!					0	#DIV/0!	#DIV/0!
				0	#DIV/0!																			0	#DIV/0!	#DIV/0!					0	#DIV/0!	#DIV/0!					0	#DIV/0!	#DIV/0!					0	#DIV/0!	#DIV/0!
				0	#DIV/0!																			0	#DIV/0!	#DIV/0!					0	#DIV/0!	#DIV/0!					0	#DIV/0!	#DIV/0!					0	#DIV/0!	#DIV/0!
				0	#DIV/0!																			0	#DIV/0!	#DIV/0!					0	#DIV/0!	#DIV/0!					0	#DIV/0!	#DIV/0!					0	#DIV/0!	#DIV/0!
				0	#DIV/0!																			0	#DIV/0!	#DIV/0!					0	#DIV/0!	#DIV/0!					0	#DIV/0!	#DIV/0!					0	#DIV/0!	#DIV/0!
				0	#DIV/0!																			0	#DIV/0!	#DIV/0!					0	#DIV/0!	#DIV/0!					0	#DIV/0!	#DIV/0!					0	#DIV/0!	#DIV/0!
				0	#DIV/0!																			0	#DIV/0!	#DIV/0!					0	#DIV/0!	#DIV/0!					0	#DIV/0!	#DIV/0!					0	#DIV/0!	#DIV/0!
				0	#DIV/0!																			0	#DIV/0!	#DIV/0!					0	#DIV/0!	#DIV/0!					0	#DIV/0!	#DIV/0!					0	#DIV/0!	#DIV/0!
				0	#DIV/0!																			0	#DIV/0!	#DIV/0!					0	#DIV/0!	#DIV/0!					0	#DIV/0!	#DIV/0!					0	#DIV/0!	#DIV/0!
				0	#DIV/0!																			0	#DIV/0!	#DIV/0!					0	#DIV/0!	#DIV/0!					0	#DIV/0!	#DIV/0!					0	#DIV/0!	#DIV/0!
				0	#DIV/0!																			0	#DIV/0!	#DIV/0!					0	#DIV/0!	#DIV/0!					0	#DIV/0!	#DIV/0!					0	#DIV/0!	#DIV/0!
				0	#DIV/0!																			0	#DIV/0!	#DIV/0!					0	#DIV/0!	#DIV/0!					0	#DIV/0!	#DIV/0!					0	#DIV/0!	#DIV/0!
				0	#DIV/0!																			0	#DIV/0!	#DIV/0!					0	#DIV/0!	#DIV/0!					0	#DIV/0!	#DIV/0!					0	#DIV/0!	#DIV/0!
				0	#DIV/0!																			0	#DIV/0!	#DIV/0!					0	#DIV/0!	#DIV/0!					0	#DIV/0!	#DIV/0!					0	#DIV/0!	#DIV/0!
				0	#DIV/0!																			0	#DIV/0!	#DIV/0!					0	#DIV/0!	#DIV/0!					0	#DIV/0!	#DIV/0!					0	#DIV/0!	#DIV/0!
				0	#DIV/0!																			0	#DIV/0!	#DIV/0!					0	#DIV/0!	#DIV/0!					0	#DIV/0!	#DIV/0!					0	#DIV/0!	#DIV/0!
				0	#DIV/0!																			0	#DIV/0!	#DIV/0!					0	#DIV/0!	#DIV/0!					0	#DIV/0!	#DIV/0!					0	#DIV/0!	#DIV/0!
				0	#DIV/0!																			0	#DIV/0!	#DIV/0!					0	#DIV/0!	#DIV/0!					0	#DIV/0!	#DIV/0!					0	#DIV/0!	#DIV/0!
				0	#DIV/0!																			0	#DIV/0!	#DIV/0!					0	#DIV/0!	#DIV/0!					0	#DIV/0!	#DIV/0!					0	#DIV/0!	#DIV/0!
				0	#DIV/0!																			0	#DIV/0!	#DIV/0!					0	#DIV/0!	#DIV/0!					0	#DIV/0!	#DIV/0!					0	#DIV/0!	#DIV/0!
				0	#DIV/0!																			0	#DIV/0!	#DIV/0!					0	#DIV/0!	#DIV/0!					0	#DIV/0!	#DIV/0!					0	#DIV/0!	#DIV/0!
				0	#DIV/0!																			0	#DIV/0!	#DIV/0!					0	#DIV/0!	#DIV/0!					0	#DIV/0!	#DIV/0!					0	#DIV/0!	#DIV/0!
				0	#DIV/0!																			0	#DIV/0!	#DIV/0!					0	#DIV/0!	#DIV/0!					0	#DIV/0!	#DIV/0!					0	#DIV/0!	#DIV/0!
				0	#DIV/0!																			0	#DIV/0!	#DIV/0!					0	#DIV/0!	#DIV/0!					0	#DIV/0!	#DIV/0!					0	#DIV/0!	#DIV/0!
				0	#DIV/0!																			0	#DIV/0!	#DIV/0!					0	#DIV/0!	#DIV/0!					0	#DIV/0!	#DIV/0!					0	#DIV/0!	#DIV/0!
				0	#DIV/0!																			0	#DIV/0!	#DIV/0!					0	#DIV/0!	#DIV/0!					0	#DIV/0!	#DIV/0!					0	#DIV/0!	#DIV/0!
				0	#DIV/0!																			0	#DIV/0!	#DIV/0!					0	#DIV/0!	#DIV/0!					0	#DIV/0!	#DIV/0!					0	#DIV/0!	#DIV/0!
				0	#DIV/0!																			0	#DIV/0!	#DIV/0!					0	#DIV/0!	#DIV/0!					0	#DIV/0!	#DIV/0!					0	#DIV/0!	#DIV/0!
				0	#DIV/0!																			0	#DIV/0!	#DIV/0!					0	#DIV/0!	#DIV/0!					0	#DIV/0!	#DIV/0!					0	#DIV/0!	#DIV/0!
				0	#DIV/0!																			0	#DIV/0!	#DIV/0!					0	#DIV/0!	#DIV/0!					0	#DIV/0!	#DIV/0!					0	#DIV/0!	#DIV/0!
				0	#DIV/0!																			0	#DIV/0!	#DIV/0!					0	#DIV/0!	#DIV/0!					0	#DIV/0!	#DIV/0!					0	#DIV/0!	#DIV/0!
				0	#DIV/0!																			0	#DIV/0!	#DIV/0!					0	#DIV/0!	#DIV/0!					0	#DIV/0!	#DIV/0!					0	#DIV/0!	#DIV/0!
				0	#DIV/0!																			0	#DIV/0!	#DIV/0!					0	#DIV/0!	#DIV/0!					0	#DIV/0!	#DIV/0!					0	#DIV/0!	#DIV/0!
				0	#DIV/0!																			0	#DIV/0!	#DIV/0!					0	#DIV/0!	#DIV/0!					0	#DIV/0!	#DIV/0!					0	#DIV/0!	#DIV/0!
				0	#DIV/0!																			0	#DIV/0!	#DIV/0!					0	#DIV/0!	#DIV/0!					0	#DIV/0!	#DIV/0!					0	#DIV/0!	#DIV/0!
				0	#DIV/0!																			0	#DIV/0!	#DIV/0!					0	#DIV/0!	#DIV/0!					0	#DIV/0!	#DIV/0!					0	#DIV/0!	#DIV/0!
				0	#DIV/0!																			0	#DIV/0!	#DIV/0!					0	#DIV/0!	#DIV/0!					0	#DIV/0!	#DIV/0!					0	#DIV/0!	#DIV/0!
				0	#DIV/0!																			0	#DIV/0!	#DIV/0!					0	#DIV/0!	#DIV/0!					0	#DIV/0!	#DIV/0!					0	#DIV/0!	#DIV/0!
				0	#DIV/0!																			0	#DIV/0!	#DIV/0!					0	#DIV/0!	#DIV/0!					0	#DIV/0!	#DIV/0!					0	#DIV/0!	#DIV/0!
				0	#DIV/0!																			0	#DIV/0!	#DIV/0!					0	#DIV/0!	#DIV/0!					0	#DIV/0!	#DIV/0!					0	#DIV/0!	#DIV/0!
				0	#DIV/0!																			0	#DIV/0!	#DIV/0!					0	#DIV/0!	#DIV/0!					0	#DIV/0!	#DIV/0!					0	#DIV/0!	#DIV/0!
				0	#DIV/0!																			0	#DIV/0!	#DIV/0!					0	#DIV/0!	#DIV/0!					0	#DIV/0!	#DIV/0!					0	#DIV/0!	#DIV/0!
				0	#DIV/0!																			0	#DIV/0!	#DIV/0!					0	#DIV/0!	#DIV/0!					0	#DIV/0!	#DIV/0!					0	#DIV/0!	#DIV/0!
				0	#DIV/0!																			0	#DIV/0!	#DIV/0!					0	#DIV/0!	#DIV/0!					0	#DIV/0!	#DIV/0!					0	#DIV/0!	#DIV/0!
				0	#DIV/0!																			0	#DIV/0!	#DIV/0!					0	#DIV/0!	#DIV/0!					0	#DIV/0!	#DIV/0!					0	#DIV/0!	#DIV/0!
				0	#DIV/0!																			0	#DIV/0!	#DIV/0!					0	#DIV/0!	#DIV/0!					0	#DIV/0!	#DIV/0!					0	#DIV/0!	#DIV/0!
				0	#DIV/0!																			0	#DIV/0!	#DIV/0!					0	#DIV/0!	#DIV/0!					0	#DIV/0!	#DIV/0!					0	#DIV/0!	#DIV/0!
				0	#DIV/0!																			0	#DIV/0!	#DIV/0!					0	#DIV/0!	#DIV/0!					0	#DIV/0!	#DIV/0!					0	#DIV/0!	#DIV/0!
				0	#DIV/0!																			0	#DIV/0!	#DIV/0!					0	#DIV/0!	#DIV/0!					0	#DIV/0!	#DIV/0!					0	#DIV/0!	#DIV/0!
				0	#DIV/0!																			0	#DIV/0!	#DIV/0!					0	#DIV/0!	#DIV/0!					0	#DIV/0!	#DIV/0!					0	#DIV/0!	#DIV/0!
				0	#DIV/0!																			0	#DIV/0!	#DIV/0!					0	#DIV/0!	#DIV/0!					0	#DIV/0!	#DIV/0!					0	#DIV/0!	#DIV/0!
				0	#DIV/0!																			0	#DIV/0!	#DIV/0!					0	#DIV/0!	#DIV/0!					0	#DIV/0!	#DIV/0!					0	#DIV/0!	#DIV/0!
				0	#DIV/0!																			0	#DIV/0!	#DIV/0!					0	#DIV/0!	#DIV/0!					0	#DIV/0!	#DIV/0!					0	#DIV/0!	#DIV/0!
				0	#DIV/0!																			0	#DIV/0!	#DIV/0!					0	#DIV/0!	#DIV/0!					0	#DIV/0!	#DIV/0!					0	#DIV/0!	#DIV/0!
				0	#DIV/0!																			0	#DIV/0!	#DIV/0!					0	#DIV/0!	#DIV/0!					0	#DIV/0!	#DIV/0!					0	#DIV/0!	#DIV/0!
				0	#DIV/0!																			0	#DIV/0!	#DIV/0!					0	#DIV/0!	#DIV/0!					0	#DIV/0!	#DIV/0!					0	#DIV/0!	#DIV/0!
				0	#DIV/0!																			0	#DIV/0!	#DIV/0!					0	#DIV/0!	#DIV/0!					0	#DIV/0!	#DIV/0!					0	#DIV/0!	#DIV/0!
				0	#DIV/0!																			0	#DIV/0!	#DIV/0!					0	#DIV/0!	#DIV/0!					0	#DIV/0!	#DIV/0!					0	#DIV/0!	#DIV/0!
				0	#DIV/0!																			0	#DIV/0!	#DIV/0!					0	#DIV/0!	#DIV/0!					0	#DIV/0!	#DIV/0!					0	#DIV/0!	#DIV/0!
				0	#DIV/0!																			0	#DIV/0!	#DIV/0!					0	#DIV/0!	#DIV/0!					0	#DIV/0!	#DIV/0!					0	#DIV/0!	#DIV/0!
				0	#DIV/0!																			0	#DIV/0!	#DIV/0!					0	#DIV/0!	#DIV/0!					0	#DIV/0!	#DIV/0!					0	#DIV/0!	#DIV/0!
				0	#DIV/0!																			0	#DIV/0!	#DIV/0!					0	#DIV/0!	#DIV/0!					0	#DIV/0!	#DIV/0!					0	#DIV/0!	#DIV/0!
				0	#DIV/0!																			0	#DIV/0!	#DIV/0!					0	#DIV/0!	#DIV/0!					0	#DIV/0!	#DIV/0!					0	#DIV/0!	#DIV/0!
				0	#DIV/0!																			0	#DIV/0!	#DIV/0!					0	#DIV/0!	#DIV/0!					0	#DIV/0!	#DIV/0!					0	#DIV/0!	#DIV/0!
				0	#DIV/0!																			0	#DIV/0!	#DIV/0!					0	#DIV/0!	#DIV/0!					0	#DIV/0!	#DIV/0!					0	#DIV/0!	#DIV/0!
				0	#DIV/0!																			0	#DIV/0!	#DIV/0!					0	#DIV/0!	#DIV/0!					0	#DIV/0!	#DIV/0!					0	#DIV/0!	#DIV/0!
				0	#DIV/0!																			0	#DIV/0!	#DIV/0!					0	#DIV/0!	#DIV/0!					0	#DIV/0!	#DIV/0!					0	#DIV/0!	#DIV/0!
				0	#DIV/0!																			0	#DIV/0!	#DIV/0!					0	#DIV/0!	#DIV/0!					0	#DIV/0!	#DIV/0!					0	#DIV/0!	#DIV/0!
				0	#DIV/0!																			0	#DIV/0!	#DIV/0!					0	#DIV/0!	#DIV/0!					0	#DIV/0!	#DIV/0!					0	#DIV/0!	#DIV/0!
				0	#DIV/0!																			0	#DIV/0!	#DIV/0!					0	#DIV/0!	#DIV/0!					0	#DIV/0!	#DIV/0!					0	#DIV/0!	#DIV/0!
				0	#DIV/0!																			0	#DIV/0!	#DIV/0!					0	#DIV/0!	#DIV/0!					0	#DIV/0!	#DIV/0!					0	#DIV/0!	#DIV/0!
				0	#DIV/0!																			0	#DIV/0!	#DIV/0!					0	#DIV/0!	#DIV/0!					0	#DIV/0!	#DIV/0!					0	#DIV/0!	#DIV/0!
				0	#DIV/0!																			0	#DIV/0!	#DIV/0!					0	#DIV/0!	#DIV/0!					0	#DIV/0!	#DIV/0!					0	#DIV/0!	#DIV/0!
				0	#DIV/0!																			0	#DIV/0!	#DIV/0!					0	#DIV/0!	#DIV/0!					0	#DIV/0!	#DIV/0!					0	#DIV/0!	#DIV/0!
				0	#DIV/0!																			0	#DIV/0!	#DIV/0!					0	#DIV/0!	#DIV/0!					0	#DIV/0!	#DIV/0!					0	#DIV/0!	#DIV/0!
				0	#DIV/0!																			0	#DIV/0!	#DIV/0!					0	#DIV/0!	#DIV/0!					0	#DIV/0!	#DIV/0!					0	#DIV/0!	#DIV/0!
				0	#DIV/0!																			0	#DIV/0!	#DIV/0!					0	#DIV/0!	#DIV/0!					0	#DIV/0!	#DIV/0!					0	#DIV/0!	#DIV/0!
				0	#DIV/0!																			0	#DIV/0!	#DIV/0!					0	#DIV/0!	#DIV/0!					0	#DIV/0!	#DIV/0!					0	#DIV/0!	#DIV/0!
				0	#DIV/0!																			0	#DIV/0!	#DIV/0!					0	#DIV/0!	#DIV/0!					0	#DIV/0!	#DIV/0!					0	#DIV/0!	#DIV/0!
				0	#DIV/0!																			0	#DIV/0!	#DIV/0!					0	#DIV/0!	#DIV/0!					0	#DIV/0!	#DIV/0!					0	#DIV/0!	#DIV/0!
				0	#DIV/0!																			0	#DIV/0!	#DIV/0!					0	#DIV/0!	#DIV/0!					0	#DIV/0!	#DIV/0!					0	#DIV/0!	#DIV/0!
				0	#DIV/0!																			0	#DIV/0!	#DIV/0!					0	#DIV/0!	#DIV/0!					0	#DIV/0!	#DIV/0!					0	#DIV/0!	#DIV/0!
				0	#DIV/0!																			0	#DIV/0!	#DIV/0!					0	#DIV/0!	#DIV/0!					0	#DIV/0!	#DIV/0!					0	#DIV/0!	#DIV/0!
				0	#DIV/0!																			0	#DIV/0!	#DIV/0!					0	#DIV/0!	#DIV/0!					0	#DIV/0!	#DIV/0!					0	#DIV/0!	#DIV/0!
				0	#DIV/0!																			0	#DIV/0!	#DIV/0!					0	#DIV/0!	#DIV/0!					0	#DIV/0!	#DIV/0!					0	#DIV/0!	#DIV/0!
				0	#DIV/0!																			0	#DIV/0!	#DIV/0!					0	#DIV/0!	#DIV/0!					0	#DIV/0!	#DIV/0!					0	#DIV/0!	#DIV/0!
				0	#DIV/0!																			0	#DIV/0!	#DIV/0!					0	#DIV/0!	#DIV/0!					0	#DIV/0!	#DIV/0!					0	#DIV/0!	#DIV/0!
				0	#DIV/0!																			0	#DIV/0!	#DIV/0!					0	#DIV/0!	#DIV/0!					0	#DIV/0!	#DIV/0!					0	#DIV/0!	#DIV/0!
				0	#DIV/0!																			0	#DIV/0!	#DIV/0!					0	#DIV/0!	#DIV/0!					0	#DIV/0!	#DIV/0!					0	#DIV/0!	#DIV/0!
				0	#DIV/0!																			0	#DIV/0!	#DIV/0!					0	#DIV/0!	#DIV/0!					0	#DIV/0!	#DIV/0!					0	#DIV/0!	#DIV/0!
				0	#DIV/0!																			0	#DIV/0!	#DIV/0!					0	#DIV/0!	#DIV/0!					0	#DIV/0!	#DIV/0!					0	#DIV/0!	#DIV/0!
				0	#DIV/0!																			0	#DIV/0!	#DIV/0!					0	#DIV/0!	#DIV/0!					0	#DIV/0!	#DIV/0!					0	#DIV/0!	#DIV/0!
				0	#DIV/0!																			0	#DIV/0!	#DIV/0!					0	#DIV/0!	#DIV/0!					0	#DIV/0!	#DIV/0!					0	#DIV/0!	#DIV/0!
				0	#DIV/0!																			0	#DIV/0!	#DIV/0!					0	#DIV/0!	#DIV/0!					0	#DIV/0!	#DIV/0!					0	#DIV/0!	#DIV/0!
				0	#DIV/0!																			0	#DIV/0!	#DIV/0!					0	#DIV/0!	#DIV/0!					0	#DIV/0!	#DIV/0!					0	#DIV/0!	#DIV/0!
				0	#DIV/0!																			0	#DIV/0!	#DIV/0!					0	#DIV/0!	#DIV/0!					0	#DIV/0!	#DIV/0!					0	#DIV/0!	#DIV/0!
				0	#DIV/0!																			0	#DIV/0!	#DIV/0!					0	#DIV/0!	#DIV/0!					0	#DIV/0!	#DIV/0!					0	#DIV/0!	#DIV/0!
				0	#DIV/0!																			0	#DIV/0!	#DIV/0!					0	#DIV/0!	#DIV/0!					0	#DIV/0!	#DIV/0!					0	#DIV/0!	#DIV/0!
				0	#DIV/0!																			0	#DIV/0!	#DIV/0!					0	#DIV/0!	#DIV/0!					0	#DIV/0!	#DIV/0!					0	#DIV/0!	#DIV/0!
				0	#DIV/0!																			0	#DIV/0!	#DIV/0!					0	#DIV/0!	#DIV/0!					0	#DIV/0!	#DIV/0!					0	#DIV/0!	#DIV/0!
				0	#DIV/0!																			0	#DIV/0!	#DIV/0!					0	#DIV/0!	#DIV/0!					0	#DIV/0!	#DIV/0!					0	#DIV/0!	#DIV/0!
				0	#DIV/0!																			0	#DIV/0!	#DIV/0!					0	#DIV/0!	#DIV/0!					0	#DIV/0!	#DIV/0!					0	#DIV/0!	#DIV/0!
				0	#DIV/0!																			0	#DIV/0!	#DIV/0!					0	#DIV/0!	#DIV/0!					0	#DIV/0!	#DIV/0!					0	#DIV/0!	#DIV/0!
				0	#DIV/0!																			0	#DIV/0!	#DIV/0!					0	#DIV/0!	#DIV/0!					0	#DIV/0!	#DIV/0!					0	#DIV/0!	#DIV/0!
				0	#DIV/0!																			0	#DIV/0!	#DIV/0!					0	#DIV/0!	#DIV/0!					0	#DIV/0!	#DIV/0!					0	#DIV/0!	#DIV/0!
				0	#DIV/0!																			0	#DIV/0!	#DIV/0!					0	#DIV/0!	#DIV/0!					0	#DIV/0!	#DIV/0!					0	#DIV/0!	#DIV/0!
				0	#DIV/0!																			0	#DIV/0!	#DIV/0!					0	#DIV/0!	#DIV/0!					0	#DIV/0!	#DIV/0!					0	#DIV/0!	#DIV/0!
				0	#DIV/0!																			0	#DIV/0!	#DIV/0!					0	#DIV/0!	#DIV/0!					0	#DIV/0!	#DIV/0!					0	#DIV/0!	#DIV/0!
				0	#DIV/0!																			0	#DIV/0!	#DIV/0!					0	#DIV/0!	#DIV/0!					0	#DIV/0!	#DIV/0!					0	#DIV/0!	#DIV/0!
				0	#DIV/0!																			0	#DIV/0!	#DIV/0!					0	#DIV/0!	#DIV/0!					0	#DIV/0!	#DIV/0!					0	#DIV/0!	#DIV/0!
				0	#DIV/0!																			0	#DIV/0!	#DIV/0!					0	#DIV/0!	#DIV/0!					0	#DIV/0!	#DIV/0!					0	#DIV/0!	#DIV/0!
				0	#DIV/0!																			0	#DIV/0!	#DIV/0!					0	#DIV/0!	#DIV/0!					0	#DIV/0!	#DIV/0!					0	#DIV/0!	#DIV/0!
				0	#DIV/0!																			0	#DIV/0!	#DIV/0!					0	#DIV/0!	#DIV/0!					0	#DIV/0!	#DIV/0!					0	#DIV/0!	#DIV/0!
				0	#DIV/0!																			0	#DIV/0!	#DIV/0!					0	#DIV/0!	#DIV/0!					0	#DIV/0!	#DIV/0!					0	#DIV/0!	#DIV/0!
				0	#DIV/0!																			0	#DIV/0!	#DIV/0!					0	#DIV/0!	#DIV/0!					0	#DIV/0!	#DIV/0!					0	#DIV/0!	#DIV/0!
				0	#DIV/0!																			0	#DIV/0!	#DIV/0!					0	#DIV/0!	#DIV/0!					0	#DIV/0!	#DIV/0!					0	#DIV/0!	#DIV/0!
				0	#DIV/0!																			0	#DIV/0!	#DIV/0!					0	#DIV/0!	#DIV/0!					0	#DIV/0!	#DIV/0!					0	#DIV/0!	#DIV/0!
				0	#DIV/0!																			0	#DIV/0!	#DIV/0!					0	#DIV/0!	#DIV/0!					0	#DIV/0!	#DIV/0!					0	#DIV/0!	#DIV/0!
				0	#DIV/0!																			0	#DIV/0!	#DIV/0!					0	#DIV/0!	#DIV/0!					0	#DIV/0!	#DIV/0!					0	#DIV/0!	#DIV/0!
				0	#DIV/0!																			0	#DIV/0!	#DIV/0!					0	#DIV/0!	#DIV/0!					0	#DIV/0!	#DIV/0!					0	#DIV/0!	#DIV/0!
				0	#DIV/0!																			0	#DIV/0!	#DIV/0!					0	#DIV/0!	#DIV/0!					0	#DIV/0!	#DIV/0!					0	#DIV/0!	#DIV/0!
				0	#DIV/0!																			0	#DIV/0!	#DIV/0!					0	#DIV/0!	#DIV/0!					0	#DIV/0!	#DIV/0!					0	#DIV/0!	#DIV/0!
				0	#DIV/0!																			0	#DIV/0!	#DIV/0!					0	#DIV/0!	#DIV/0!					0	#DIV/0!	#DIV/0!					0	#DIV/0!	#DIV/0!
				0	#DIV/0!																			0	#DIV/0!	#DIV/0!					0	#DIV/0!	#DIV/0!					0	#DIV/0!	#DIV/0!					0	#DIV/0!	#DIV/0!
				0	#DIV/0!																			0	#DIV/0!	#DIV/0!					0	#DIV/0!	#DIV/0!					0	#DIV/0!	#DIV/0!					0	#DIV/0!	#DIV/0!
				0	#DIV/0!																			0	#DIV/0!	#DIV/0!					0	#DIV/0!	#DIV/0!					0	#DIV/0!	#DIV/0!					0	#DIV/0!	#DIV/0!
				0	#DIV/0!																			0	#DIV/0!	#DIV/0!					0	#DIV/0!	#DIV/0!					0	#DIV/0!	#DIV/0!					0	#DIV/0!	#DIV/0!
				0	#DIV/0!																			0	#DIV/0!	#DIV/0!					0	#DIV/0!	#DIV/0!					0	#DIV/0!	#DIV/0!					0	#DIV/0!	#DIV/0!
				0	#DIV/0!																			0	#DIV/0!	#DIV/0!					0	#DIV/0!	#DIV/0!					0	#DIV/0!	#DIV/0!					0	#DIV/0!	#DIV/0!
				0	#DIV/0!																			0	#DIV/0!	#DIV/0!					0	#DIV/0!	#DIV/0!					0	#DIV/0!	#DIV/0!					0	#DIV/0!	#DIV/0!
				0	#DIV/0!																			0	#DIV/0!	#DIV/0!					0	#DIV/0!	#DIV/0!					0	#DIV/0!	#DIV/0!					0	#DIV/0!	#DIV/0!
				0	#DIV/0!																			0	#DIV/0!	#DIV/0!					0	#DIV/0!	#DIV/0!					0	#DIV/0!	#DIV/0!					0	#DIV/0!	#DIV/0!
				0	#DIV/0!																			0	#DIV/0!	#DIV/0!					0	#DIV/0!	#DIV/0!					0	#DIV/0!	#DIV/0!					0	#DIV/0!	#DIV/0!
				0	#DIV/0!																			0	#DIV/0!	#DIV/0!					0	#DIV/0!	#DIV/0!					0	#DIV/0!	#DIV/0!					0	#DIV/0!	#DIV/0!
				0	#DIV/0!																			0	#DIV/0!	#DIV/0!					0	#DIV/0!	#DIV/0!					0	#DIV/0!	#DIV/0!					0	#DIV/0!	#DIV/0!
				0	#DIV/0!																			0	#DIV/0!	#DIV/0!					0	#DIV/0!	#DIV/0!					0	#DIV/0!	#DIV/0!					0	#DIV/0!	#DIV/0!
				0	#DIV/0!																			0	#DIV/0!	#DIV/0!					0	#DIV/0!	#DIV/0!					0	#DIV/0!	#DIV/0!					0	#DIV/0!	#DIV/0!
				0	#DIV/0!																			0	#DIV/0!	#DIV/0!					0	#DIV/0!	#DIV/0!					0	#DIV/0!	#DIV/0!					0	#DIV/0!	#DIV/0!
				0	#DIV/0!																			0	#DIV/0!	#DIV/0!					0	#DIV/0!	#DIV/0!					0	#DIV/0!	#DIV/0!					0	#DIV/0!	#DIV/0!
				0	#DIV/0!																			0	#DIV/0!	#DIV/0!					0	#DIV/0!	#DIV/0!					0	#DIV/0!	#DIV/0!					0	#DIV/0!	#DIV/0!
				0	#DIV/0!																			0	#DIV/0!	#DIV/0!					0	#DIV/0!	#DIV/0!					0	#DIV/0!	#DIV/0!					0	#DIV/0!	#DIV/0!
				0	#DIV/0!																			0	#DIV/0!	#DIV/0!					0	#DIV/0!	#DIV/0!					0	#DIV/0!	#DIV/0!					0	#DIV/0!	#DIV/0!
				0	#DIV/0!																			0	#DIV/0!	#DIV/0!					0	#DIV/0!	#DIV/0!					0	#DIV/0!	#DIV/0!					0	#DIV/0!	#DIV/0!
				0	#DIV/0!																			0	#DIV/0!	#DIV/0!					0	#DIV/0!	#DIV/0!					0	#DIV/0!	#DIV/0!					0	#DIV/0!	#DIV/0!
				0	#DIV/0!																			0	#DIV/0!	#DIV/0!					0	#DIV/0!	#DIV/0!					0	#DIV/0!	#DIV/0!					0	#DIV/0!	#DIV/0!
				0	#DIV/0!																			0	#DIV/0!	#DIV/0!					0	#DIV/0!	#DIV/0!					0	#DIV/0!	#DIV/0!					0	#DIV/0!	#DIV/0!
				0	#DIV/0!																			0	#DIV/0!	#DIV/0!					0	#DIV/0!	#DIV/0!					0	#DIV/0!	#DIV/0!					0	#DIV/0!	#DIV/0!
				0	#DIV/0!																			0	#DIV/0!	#DIV/0!					0	#DIV/0!	#DIV/0!					0	#DIV/0!	#DIV/0!					0	#DIV/0!	#DIV/0!
				0	#DIV/0!																			0	#DIV/0!	#DIV/0!					0	#DIV/0!	#DIV/0!					0	#DIV/0!	#DIV/0!					0	#DIV/0!	#DIV/0!
				0	#DIV/0!																			0	#DIV/0!	#DIV/0!					0	#DIV/0!	#DIV/0!					0	#DIV/0!	#DIV/0!					0	#DIV/0!	#DIV/0!
				0	#DIV/0!																			0	#DIV/0!	#DIV/0!					0	#DIV/0!	#DIV/0!					0	#DIV/0!	#DIV/0!					0	#DIV/0!	#DIV/0!
				0	#DIV/0!																			0	#DIV/0!	#DIV/0!					0	#DIV/0!	#DIV/0!					0	#DIV/0!	#DIV/0!					0	#DIV/0!	#DIV/0!
				0	#DIV/0!																			0	#DIV/0!	#DIV/0!					0	#DIV/0!	#DIV/0!					0	#DIV/0!	#DIV/0!					0	#DIV/0!	#DIV/0!
				0	#DIV/0!																			0	#DIV/0!	#DIV/0!					0	#DIV/0!	#DIV/0!					0	#DIV/0!	#DIV/0!					0	#DIV/0!	#DIV/0!
				0	#DIV/0!																			0	#DIV/0!	#DIV/0!					0	#DIV/0!	#DIV/0!					0	#DIV/0!	#DIV/0!					0	#DIV/0!	#DIV/0!
				0	#DIV/0!																			0	#DIV/0!	#DIV/0!					0	#DIV/0!	#DIV/0!					0	#DIV/0!	#DIV/0!					0	#DIV/0!	#DIV/0!
				0	#DIV/0!																			0	#DIV/0!	#DIV/0!					0	#DIV/0!	#DIV/0!					0	#DIV/0!	#DIV/0!					0	#DIV/0!	#DIV/0!
				0	#DIV/0!																			0	#DIV/0!	#DIV/0!					0	#DIV/0!	#DIV/0!					0	#DIV/0!	#DIV/0!					0	#DIV/0!	#DIV/0!
				0	#DIV/0!																			0	#DIV/0!	#DIV/0!					0	#DIV/0!	#DIV/0!					0	#DIV/0!	#DIV/0!					0	#DIV/0!	#DIV/0!
				0	#DIV/0!																			0	#DIV/0!	#DIV/0!					0	#DIV/0!	#DIV/0!					0	#DIV/0!	#DIV/0!					0	#DIV/0!	#DIV/0!
				0	#DIV/0!																			0	#DIV/0!	#DIV/0!					0	#DIV/0!	#DIV/0!					0	#DIV/0!	#DIV/0!					0	#DIV/0!	#DIV/0!
				0	#DIV/0!																			0	#DIV/0!	#DIV/0!					0	#DIV/0!	#DIV/0!					0	#DIV/0!	#DIV/0!					0	#DIV/0!	#DIV/0!
				0	#DIV/0!																			0	#DIV/0!	#DIV/0!					0	#DIV/0!	#DIV/0!					0	#DIV/0!	#DIV/0!					0	#DIV/0!	#DIV/0!
				0	#DIV/0!																			0	#DIV/0!	#DIV/0!					0	#DIV/0!	#DIV/0!					0	#DIV/0!	#DIV/0!					0	#DIV/0!	#DIV/0!
				0	#DIV/0!																			0	#DIV/0!	#DIV/0!					0	#DIV/0!	#DIV/0!					0	#DIV/0!	#DIV/0!					0	#DIV/0!	#DIV/0!
				0	#DIV/0!																			0	#DIV/0!	#DIV/0!					0	#DIV/0!	#DIV/0!					0	#DIV/0!	#DIV/0!					0	#DIV/0!	#DIV/0!
				0	#DIV/0!																			0	#DIV/0!	#DIV/0!					0	#DIV/0!	#DIV/0!					0	#DIV/0!	#DIV/0!					0	#DIV/0!	#DIV/0!
				0	#DIV/0!																			0	#DIV/0!	#DIV/0!					0	#DIV/0!	#DIV/0!					0	#DIV/0!	#DIV/0!					0	#DIV/0!	#DIV/0!
				0	#DIV/0!																			0	#DIV/0!	#DIV/0!					0	#DIV/0!	#DIV/0!					0	#DIV/0!	#DIV/0!					0	#DIV/0!	#DIV/0!
				0	#DIV/0!																			0	#DIV/0!	#DIV/0!					0	#DIV/0!	#DIV/0!					0	#DIV/0!	#DIV/0!					0	#DIV/0!	#DIV/0!
				0	#DIV/0!																			0	#DIV/0!	#DIV/0!					0	#DIV/0!	#DIV/0!					0	#DIV/0!	#DIV/0!					0	#DIV/0!	#DIV/0!
				0	#DIV/0!																			0	#DIV/0!	#DIV/0!					0	#DIV/0!	#DIV/0!					0	#DIV/0!	#DIV/0!					0	#DIV/0!	#DIV/0!
				0	#DIV/0!																			0	#DIV/0!	#DIV/0!					0	#DIV/0!	#DIV/0!					0	#DIV/0!	#DIV/0!					0	#DIV/0!	#DIV/0!
				0	#DIV/0!																			0	#DIV/0!	#DIV/0!					0	#DIV/0!	#DIV/0!					0	#DIV/0!	#DIV/0!					0	#DIV/0!	#DIV/0!
				0	#DIV/0!																			0	#DIV/0!	#DIV/0!					0	#DIV/0!	#DIV/0!					0	#DIV/0!	#DIV/0!					0	#DIV/0!	#DIV/0!
				0	#DIV/0!																			0	#DIV/0!	#DIV/0!					0	#DIV/0!	#DIV/0!					0	#DIV/0!	#DIV/0!					0	#DIV/0!	#DIV/0!
				0	#DIV/0!																			0	#DIV/0!	#DIV/0!					0	#DIV/0!	#DIV/0!					0	#DIV/0!	#DIV/0!					0	#DIV/0!	#DIV/0!
				0	#DIV/0!																			0	#DIV/0!	#DIV/0!					0	#DIV/0!	#DIV/0!					0	#DIV/0!	#DIV/0!					0	#DIV/0!	#DIV/0!
				0	#DIV/0!																			0	#DIV/0!	#DIV/0!					0	#DIV/0!	#DIV/0!					0	#DIV/0!	#DIV/0!					0	#DIV/0!	#DIV/0!
				0	#DIV/0!																			0	#DIV/0!	#DIV/0!					0	#DIV/0!	#DIV/0!					0	#DIV/0!	#DIV/0!					0	#DIV/0!	#DIV/0!
				0	#DIV/0!																			0	#DIV/0!	#DIV/0!					0	#DIV/0!	#DIV/0!					0	#DIV/0!	#DIV/0!					0	#DIV/0!	#DIV/0!
				0	#DIV/0!																			0	#DIV/0!	#DIV/0!					0	#DIV/0!	#DIV/0!					0	#DIV/0!	#DIV/0!					0	#DIV/0!	#DIV/0!
				0	#DIV/0!																			0	#DIV/0!	#DIV/0!					0	#DIV/0!	#DIV/0!					0	#DIV/0!	#DIV/0!					0	#DIV/0!	#DIV/0!
				0	#DIV/0!																			0	#DIV/0!	#DIV/0!					0	#DIV/0!	#DIV/0!					0	#DIV/0!	#DIV/0!					0	#DIV/0!	#DIV/0!
				0	#DIV/0!																			0	#DIV/0!	#DIV/0!					0	#DIV/0!	#DIV/0!					0	#DIV/0!	#DIV/0!					0	#DIV/0!	#DIV/0!
				0	#DIV/0!																			0	#DIV/0!	#DIV/0!					0	#DIV/0!	#DIV/0!					0	#DIV/0!	#DIV/0!					0	#DIV/0!	#DIV/0!
				0	#DIV/0!																			0	#DIV/0!	#DIV/0!					0	#DIV/0!	#DIV/0!					0	#DIV/0!	#DIV/0!					0	#DIV/0!	#DIV/0!
				0	#DIV/0!																			0	#DIV/0!	#DIV/0!					0	#DIV/0!	#DIV/0!					0	#DIV/0!	#DIV/0!					0	#DIV/0!	#DIV/0!
				0	#DIV/0!																			0	#DIV/0!	#DIV/0!					0	#DIV/0!	#DIV/0!					0	#DIV/0!	#DIV/0!					0	#DIV/0!	#DIV/0!
				0	#DIV/0!																			0	#DIV/0!	#DIV/0!					0	#DIV/0!	#DIV/0!					0	#DIV/0!	#DIV/0!					0	#DIV/0!	#DIV/0!
				0	#DIV/0!																			0	#DIV/0!	#DIV/0!					0	#DIV/0!	#DIV/0!					0	#DIV/0!	#DIV/0!					0	#DIV/0!	#DIV/0!
				0	#DIV/0!																			0	#DIV/0!	#DIV/0!					0	#DIV/0!	#DIV/0!					0	#DIV/0!	#DIV/0!					0	#DIV/0!	#DIV/0!
				0	#DIV/0!																			0	#DIV/0!	#DIV/0!					0	#DIV/0!	#DIV/0!					0	#DIV/0!	#DIV/0!					0	#DIV/0!	#DIV/0!
				0	#DIV/0!																			0	#DIV/0!	#DIV/0!					0	#DIV/0!	#DIV/0!					0	#DIV/0!	#DIV/0!					0	#DIV/0!	#DIV/0!
				0	#DIV/0!																			0	#DIV/0!	#DIV/0!					0	#DIV/0!	#DIV/0!					0	#DIV/0!	#DIV/0!					0	#DIV/0!	#DIV/0!
				0	#DIV/0!																			0	#DIV/0!	#DIV/0!					0	#DIV/0!	#DIV/0!					0	#DIV/0!	#DIV/0!					0	#DIV/0!	#DIV/0!
				0	#DIV/0!																			0	#DIV/0!	#DIV/0!					0	#DIV/0!	#DIV/0!					0	#DIV/0!	#DIV/0!					0	#DIV/0!	#DIV/0!
				0	#DIV/0!																			0	#DIV/0!	#DIV/0!					0	#DIV/0!	#DIV/0!					0	#DIV/0!	#DIV/0!					0	#DIV/0!	#DIV/0!
				0	#DIV/0!																			0	#DIV/0!	#DIV/0!					0	#DIV/0!	#DIV/0!					0	#DIV/0!	#DIV/0!					0	#DIV/0!	#DIV/0!
				0	#DIV/0!																			0	#DIV/0!	#DIV/0!					0	#DIV/0!	#DIV/0!					0	#DIV/0!	#DIV/0!					0	#DIV/0!	#DIV/0!
				0	#DIV/0!																			0	#DIV/0!	#DIV/0!					0	#DIV/0!	#DIV/0!					0	#DIV/0!	#DIV/0!					0	#DIV/0!	#DIV/0!
				0	#DIV/0!																			0	#DIV/0!	#DIV/0!					0	#DIV/0!	#DIV/0!					0	#DIV/0!	#DIV/0!					0	#DIV/0!	#DIV/0!
				0	#DIV/0!																			0	#DIV/0!	#DIV/0!					0	#DIV/0!	#DIV/0!					0	#DIV/0!	#DIV/0!					0	#DIV/0!	#DIV/0!
				0	#DIV/0!																			0	#DIV/0!	#DIV/0!					0	#DIV/0!	#DIV/0!					0	#DIV/0!	#DIV/0!					0	#DIV/0!	#DIV/0!
				0	#DIV/0!																			0	#DIV/0!	#DIV/0!					0	#DIV/0!	#DIV/0!					0	#DIV/0!	#DIV/0!					0	#DIV/0!	#DIV/0!
repeat 4				0	#DIV/0!																			0	#DIV/0!	#DIV/0!					0	#DIV/0!	#DIV/0!					0	#DIV/0!	#DIV/0!					0	#DIV/0!	#DIV/0!
				0	#DIV/0!																			0	#DIV/0!	#DIV/0!					0	#DIV/0!	#DIV/0!					0	#DIV/0!	#DIV/0!					0	#DIV/0!	#DIV/0!
				0	#DIV/0!																			0	#DIV/0!	#DIV/0!					0	#DIV/0!	#DIV/0!					0	#DIV/0!	#DIV/0!					0	#DIV/0!	#DIV/0!
				0	#DIV/0!																			0	#DIV/0!	#DIV/0!					0	#DIV/0!	#DIV/0!					0	#DIV/0!	#DIV/0!					0	#DIV/0!	#DIV/0!
				0	#DIV/0!																			0	#DIV/0!	#DIV/0!					0	#DIV/0!	#DIV/0!					0	#DIV/0!	#DIV/0!					0	#DIV/0!	#DIV/0!
				0	#DIV/0!																			0	#DIV/0!	#DIV/0!					0	#DIV/0!	#DIV/0!					0	#DIV/0!	#DIV/0!					0	#DIV/0!	#DIV/0!
				0	#DIV/0!																			0	#DIV/0!	#DIV/0!					0	#DIV/0!	#DIV/0!					0	#DIV/0!	#DIV/0!					0	#DIV/0!	#DIV/0!
				0	#DIV/0!																			0	#DIV/0!	#DIV/0!					0	#DIV/0!	#DIV/0!					0	#DIV/0!	#DIV/0!					0	#DIV/0!	#DIV/0!
				0	#DIV/0!																			0	#DIV/0!	#DIV/0!					0	#DIV/0!	#DIV/0!					0	#DIV/0!	#DIV/0!					0	#DIV/0!	#DIV/0!
				0	#DIV/0!																			0	#DIV/0!	#DIV/0!					0	#DIV/0!	#DIV/0!					0	#DIV/0!	#DIV/0!					0	#DIV/0!	#DIV/0!
				0	#DIV/0!																			0	#DIV/0!	#DIV/0!					0	#DIV/0!	#DIV/0!					0	#DIV/0!	#DIV/0!					0	#DIV/0!	#DIV/0!
				0	#DIV/0!																			0	#DIV/0!	#DIV/0!					0	#DIV/0!	#DIV/0!					0	#DIV/0!	#DIV/0!					0	#DIV/0!	#DIV/0!
				0	#DIV/0!																			0	#DIV/0!	#DIV/0!					0	#DIV/0!	#DIV/0!					0	#DIV/0!	#DIV/0!					0	#DIV/0!	#DIV/0!
				0	#DIV/0!																			0	#DIV/0!	#DIV/0!					0	#DIV/0!	#DIV/0!					0	#DIV/0!	#DIV/0!					0	#DIV/0!	#DIV/0!
				0	#DIV/0!																			0	#DIV/0!	#DIV/0!					0	#DIV/0!	#DIV/0!					0	#DIV/0!	#DIV/0!					0	#DIV/0!	#DIV/0!
				0	#DIV/0!																			0	#DIV/0!	#DIV/0!					0	#DIV/0!	#DIV/0!					0	#DIV/0!	#DIV/0!					0	#DIV/0!	#DIV/0!
				0	#DIV/0!																			0	#DIV/0!	#DIV/0!					0	#DIV/0!	#DIV/0!					0	#DIV/0!	#DIV/0!					0	#DIV/0!	#DIV/0!
				0	#DIV/0!																			0	#DIV/0!	#DIV/0!					0	#DIV/0!	#DIV/0!					0	#DIV/0!	#DIV/0!					0	#DIV/0!	#DIV/0!
				0	#DIV/0!																			0	#DIV/0!	#DIV/0!					0	#DIV/0!	#DIV/0!					0	#DIV/0!	#DIV/0!					0	#DIV/0!	#DIV/0!
				0	#DIV/0!																			0	#DIV/0!	#DIV/0!					0	#DIV/0!	#DIV/0!					0	#DIV/0!	#DIV/0!					0	#DIV/0!	#DIV/0!
				0	#DIV/0!																			0	#DIV/0!	#DIV/0!					0	#DIV/0!	#DIV/0!					0	#DIV/0!	#DIV/0!					0	#DIV/0!	#DIV/0!
				0	#DIV/0!																			0	#DIV/0!	#DIV/0!					0	#DIV/0!	#DIV/0!					0	#DIV/0!	#DIV/0!					0	#DIV/0!	#DIV/0!
				0	#DIV/0!																			0	#DIV/0!	#DIV/0!					0	#DIV/0!	#DIV/0!					0	#DIV/0!	#DIV/0!					0	#DIV/0!	#DIV/0!
				0	#DIV/0!																			0	#DIV/0!	#DIV/0!					0	#DIV/0!	#DIV/0!					0	#DIV/0!	#DIV/0!					0	#DIV/0!	#DIV/0!
				0	#DIV/0!																			0	#DIV/0!	#DIV/0!					0	#DIV/0!	#DIV/0!					0	#DIV/0!	#DIV/0!					0	#DIV/0!	#DIV/0!
				0	#DIV/0!																			0	#DIV/0!	#DIV/0!					0	#DIV/0!	#DIV/0!					0	#DIV/0!	#DIV/0!					0	#DIV/0!	#DIV/0!
				0	#DIV/0!																			0	#DIV/0!	#DIV/0!					0	#DIV/0!	#DIV/0!					0	#DIV/0!	#DIV/0!					0	#DIV/0!	#DIV/0!
				0	#DIV/0!																			0	#DIV/0!	#DIV/0!					0	#DIV/0!	#DIV/0!					0	#DIV/0!	#DIV/0!					0	#DIV/0!	#DIV/0!
				0	#DIV/0!																			0	#DIV/0!	#DIV/0!					0	#DIV/0!	#DIV/0!					0	#DIV/0!	#DIV/0!					0	#DIV/0!	#DIV/0!
				0	#DIV/0!																			0	#DIV/0!	#DIV/0!					0	#DIV/0!	#DIV/0!					0	#DIV/0!	#DIV/0!					0	#DIV/0!	#DIV/0!
				0	#DIV/0!																			0	#DIV/0!	#DIV/0!					0	#DIV/0!	#DIV/0!					0	#DIV/0!	#DIV/0!					0	#DIV/0!	#DIV/0!
				0	#DIV/0!																			0	#DIV/0!	#DIV/0!					0	#DIV/0!	#DIV/0!					0	#DIV/0!	#DIV/0!					0	#DIV/0!	#DIV/0!
				0	#DIV/0!																			0	#DIV/0!	#DIV/0!					0	#DIV/0!	#DIV/0!					0	#DIV/0!	#DIV/0!					0	#DIV/0!	#DIV/0!
				0	#DIV/0!																			0	#DIV/0!	#DIV/0!					0	#DIV/0!	#DIV/0!					0	#DIV/0!	#DIV/0!					0	#DIV/0!	#DIV/0!
				0	#DIV/0!																			0	#DIV/0!	#DIV/0!					0	#DIV/0!	#DIV/0!					0	#DIV/0!	#DIV/0!					0	#DIV/0!	#DIV/0!
				0	#DIV/0!																			0	#DIV/0!	#DIV/0!					0	#DIV/0!	#DIV/0!					0	#DIV/0!	#DIV/0!					0	#DIV/0!	#DIV/0!
				0	#DIV/0!																			0	#DIV/0!	#DIV/0!					0	#DIV/0!	#DIV/0!					0	#DIV/0!	#DIV/0!					0	#DIV/0!	#DIV/0!
				0	#DIV/0!																			0	#DIV/0!	#DIV/0!					0	#DIV/0!	#DIV/0!					0	#DIV/0!	#DIV/0!					0	#DIV/0!	#DIV/0!
				0	#DIV/0!																			0	#DIV/0!	#DIV/0!					0	#DIV/0!	#DIV/0!					0	#DIV/0!	#DIV/0!					0	#DIV/0!	#DIV/0!
				0	#DIV/0!																			0	#DIV/0!	#DIV/0!					0	#DIV/0!	#DIV/0!					0	#DIV/0!	#DIV/0!					0	#DIV/0!	#DIV/0!
				0	#DIV/0!																			0	#DIV/0!	#DIV/0!					0	#DIV/0!	#DIV/0!					0	#DIV/0!	#DIV/0!					0	#DIV/0!	#DIV/0!
				0	#DIV/0!																			0	#DIV/0!	#DIV/0!					0	#DIV/0!	#DIV/0!					0	#DIV/0!	#DIV/0!					0	#DIV/0!	#DIV/0!
				0	#DIV/0!																			0	#DIV/0!	#DIV/0!					0	#DIV/0!	#DIV/0!					0	#DIV/0!	#DIV/0!					0	#DIV/0!	#DIV/0!
				0	#DIV/0!																			0	#DIV/0!	#DIV/0!					0	#DIV/0!	#DIV/0!					0	#DIV/0!	#DIV/0!					0	#DIV/0!	#DIV/0!
				0	#DIV/0!																			0	#DIV/0!	#DIV/0!					0	#DIV/0!	#DIV/0!					0	#DIV/0!	#DIV/0!					0	#DIV/0!	#DIV/0!
				0	#DIV/0!																			0	#DIV/0!	#DIV/0!					0	#DIV/0!	#DIV/0!					0	#DIV/0!	#DIV/0!					0	#DIV/0!	#DIV/0!
				0	#DIV/0!																			0	#DIV/0!	#DIV/0!					0	#DIV/0!	#DIV/0!					0	#DIV/0!	#DIV/0!					0	#DIV/0!	#DIV/0!
				0	#DIV/0!																			0	#DIV/0!	#DIV/0!					0	#DIV/0!	#DIV/0!					0	#DIV/0!	#DIV/0!					0	#DIV/0!	#DIV/0!
				0	#DIV/0!																			0	#DIV/0!	#DIV/0!					0	#DIV/0!	#DIV/0!					0	#DIV/0!	#DIV/0!					0	#DIV/0!	#DIV/0!
				0	#DIV/0!																			0	#DIV/0!	#DIV/0!					0	#DIV/0!	#DIV/0!					0	#DIV/0!	#DIV/0!					0	#DIV/0!	#DIV/0!
				0	#DIV/0!																			0	#DIV/0!	#DIV/0!					0	#DIV/0!	#DIV/0!					0	#DIV/0!	#DIV/0!					0	#DIV/0!	#DIV/0!
				0	#DIV/0!																			0	#DIV/0!	#DIV/0!					0	#DIV/0!	#DIV/0!					0	#DIV/0!	#DIV/0!					0	#DIV/0!	#DIV/0!
				0	#DIV/0!																			0	#DIV/0!	#DIV/0!					0	#DIV/0!	#DIV/0!					0	#DIV/0!	#DIV/0!					0	#DIV/0!	#DIV/0!
				0	#DIV/0!																			0	#DIV/0!	#DIV/0!					0	#DIV/0!	#DIV/0!					0	#DIV/0!	#DIV/0!					0	#DIV/0!	#DIV/0!
				0	#DIV/0!																			0	#DIV/0!	#DIV/0!					0	#DIV/0!	#DIV/0!					0	#DIV/0!	#DIV/0!					0	#DIV/0!	#DIV/0!
				0	#DIV/0!																			0	#DIV/0!	#DIV/0!					0	#DIV/0!	#DIV/0!					0	#DIV/0!	#DIV/0!					0	#DIV/0!	#DIV/0!
				0	#DIV/0!																			0	#DIV/0!	#DIV/0!					0	#DIV/0!	#DIV/0!					0	#DIV/0!	#DIV/0!					0	#DIV/0!	#DIV/0!
				0	#DIV/0!																			0	#DIV/0!	#DIV/0!					0	#DIV/0!	#DIV/0!					0	#DIV/0!	#DIV/0!					0	#DIV/0!	#DIV/0!
				0	#DIV/0!																			0	#DIV/0!	#DIV/0!					0	#DIV/0!	#DIV/0!					0	#DIV/0!	#DIV/0!					0	#DIV/0!	#DIV/0!
				0	#DIV/0!																			0	#DIV/0!	#DIV/0!					0	#DIV/0!	#DIV/0!					0	#DIV/0!	#DIV/0!					0	#DIV/0!	#DIV/0!
				0	#DIV/0!																			0	#DIV/0!	#DIV/0!					0	#DIV/0!	#DIV/0!					0	#DIV/0!	#DIV/0!					0	#DIV/0!	#DIV/0!
				0	#DIV/0!																			0	#DIV/0!	#DIV/0!					0	#DIV/0!	#DIV/0!					0	#DIV/0!	#DIV/0!					0	#DIV/0!	#DIV/0!
				0	#DIV/0!																			0	#DIV/0!	#DIV/0!					0	#DIV/0!	#DIV/0!					0	#DIV/0!	#DIV/0!					0	#DIV/0!	#DIV/0!
				0	#DIV/0!																			0	#DIV/0!	#DIV/0!					0	#DIV/0!	#DIV/0!					0	#DIV/0!	#DIV/0!					0	#DIV/0!	#DIV/0!
				0	#DIV/0!																			0	#DIV/0!	#DIV/0!					0	#DIV/0!	#DIV/0!					0	#DIV/0!	#DIV/0!					0	#DIV/0!	#DIV/0!
				0	#DIV/0!																			0	#DIV/0!	#DIV/0!					0	#DIV/0!	#DIV/0!					0	#DIV/0!	#DIV/0!					0	#DIV/0!	#DIV/0!
				0	#DIV/0!																			0	#DIV/0!	#DIV/0!					0	#DIV/0!	#DIV/0!					0	#DIV/0!	#DIV/0!					0	#DIV/0!	#DIV/0!
				0	#DIV/0!																			0	#DIV/0!	#DIV/0!					0	#DIV/0!	#DIV/0!					0	#DIV/0!	#DIV/0!					0	#DIV/0!	#DIV/0!
				0	#DIV/0!																			0	#DIV/0!	#DIV/0!					0	#DIV/0!	#DIV/0!					0	#DIV/0!	#DIV/0!					0	#DIV/0!	#DIV/0!
				0	#DIV/0!																			0	#DIV/0!	#DIV/0!					0	#DIV/0!	#DIV/0!					0	#DIV/0!	#DIV/0!					0	#DIV/0!	#DIV/0!
				0	#DIV/0!																			0	#DIV/0!	#DIV/0!					0	#DIV/0!	#DIV/0!					0	#DIV/0!	#DIV/0!					0	#DIV/0!	#DIV/0!
				0	#DIV/0!																			0	#DIV/0!	#DIV/0!					0	#DIV/0!	#DIV/0!					0	#DIV/0!	#DIV/0!					0	#DIV/0!	#DIV/0!
				0	#DIV/0!																			0	#DIV/0!	#DIV/0!					0	#DIV/0!	#DIV/0!					0	#DIV/0!	#DIV/0!					0	#DIV/0!	#DIV/0!
				0	#DIV/0!																			0	#DIV/0!	#DIV/0!					0	#DIV/0!	#DIV/0!					0	#DIV/0!	#DIV/0!					0	#DIV/0!	#DIV/0!
				0	#DIV/0!																			0	#DIV/0!	#DIV/0!					0	#DIV/0!	#DIV/0!					0	#DIV/0!	#DIV/0!					0	#DIV/0!	#DIV/0!
				0	#DIV/0!																			0	#DIV/0!	#DIV/0!					0	#DIV/0!	#DIV/0!					0	#DIV/0!	#DIV/0!					0	#DIV/0!	#DIV/0!
				0	#DIV/0!																			0	#DIV/0!	#DIV/0!					0	#DIV/0!	#DIV/0!					0	#DIV/0!	#DIV/0!					0	#DIV/0!	#DIV/0!
				0	#DIV/0!																			0	#DIV/0!	#DIV/0!					0	#DIV/0!	#DIV/0!					0	#DIV/0!	#DIV/0!					0	#DIV/0!	#DIV/0!
				0	#DIV/0!																			0	#DIV/0!	#DIV/0!					0	#DIV/0!	#DIV/0!					0	#DIV/0!	#DIV/0!					0	#DIV/0!	#DIV/0!
				0	#DIV/0!																			0	#DIV/0!	#DIV/0!					0	#DIV/0!	#DIV/0!					0	#DIV/0!	#DIV/0!					0	#DIV/0!	#DIV/0!
				0	#DIV/0!																			0	#DIV/0!	#DIV/0!					0	#DIV/0!	#DIV/0!					0	#DIV/0!	#DIV/0!					0	#DIV/0!	#DIV/0!
				0	#DIV/0!																			0	#DIV/0!	#DIV/0!					0	#DIV/0!	#DIV/0!					0	#DIV/0!	#DIV/0!					0	#DIV/0!	#DIV/0!
				0	#DIV/0!																			0	#DIV/0!	#DIV/0!					0	#DIV/0!	#DIV/0!					0	#DIV/0!	#DIV/0!					0	#DIV/0!	#DIV/0!
				0	#DIV/0!																			0	#DIV/0!	#DIV/0!					0	#DIV/0!	#DIV/0!					0	#DIV/0!	#DIV/0!					0	#DIV/0!	#DIV/0!
				0	#DIV/0!																			0	#DIV/0!	#DIV/0!					0	#DIV/0!	#DIV/0!					0	#DIV/0!	#DIV/0!					0	#DIV/0!	#DIV/0!
				0	#DIV/0!																			0	#DIV/0!	#DIV/0!					0	#DIV/0!	#DIV/0!					0	#DIV/0!	#DIV/0!					0	#DIV/0!	#DIV/0!
				0	#DIV/0!																			0	#DIV/0!	#DIV/0!					0	#DIV/0!	#DIV/0!					0	#DIV/0!	#DIV/0!					0	#DIV/0!	#DIV/0!
				0	#DIV/0!																			0	#DIV/0!	#DIV/0!					0	#DIV/0!	#DIV/0!					0	#DIV/0!	#DIV/0!					0	#DIV/0!	#DIV/0!
				0	#DIV/0!																			0	#DIV/0!	#DIV/0!					0	#DIV/0!	#DIV/0!					0	#DIV/0!	#DIV/0!					0	#DIV/0!	#DIV/0!
				0	#DIV/0!																			0	#DIV/0!	#DIV/0!					0	#DIV/0!	#DIV/0!					0	#DIV/0!	#DIV/0!					0	#DIV/0!	#DIV/0!
				0	#DIV/0!																			0	#DIV/0!	#DIV/0!					0	#DIV/0!	#DIV/0!					0	#DIV/0!	#DIV/0!					0	#DIV/0!	#DIV/0!
				0	#DIV/0!																			0	#DIV/0!	#DIV/0!					0	#DIV/0!	#DIV/0!					0	#DIV/0!	#DIV/0!					0	#DIV/0!	#DIV/0!
				0	#DIV/0!																			0	#DIV/0!	#DIV/0!					0	#DIV/0!	#DIV/0!					0	#DIV/0!	#DIV/0!					0	#DIV/0!	#DIV/0!
				0	#DIV/0!																			0	#DIV/0!	#DIV/0!					0	#DIV/0!	#DIV/0!					0	#DIV/0!	#DIV/0!					0	#DIV/0!	#DIV/0!
				0	#DIV/0!																			0	#DIV/0!	#DIV/0!					0	#DIV/0!	#DIV/0!					0	#DIV/0!	#DIV/0!					0	#DIV/0!	#DIV/0!
				0	#DIV/0!																			0	#DIV/0!	#DIV/0!					0	#DIV/0!	#DIV/0!					0	#DIV/0!	#DIV/0!					0	#DIV/0!	#DIV/0!
				0	#DIV/0!																			0	#DIV/0!	#DIV/0!					0	#DIV/0!	#DIV/0!					0	#DIV/0!	#DIV/0!					0	#DIV/0!	#DIV/0!
				0	#DIV/0!																			0	#DIV/0!	#DIV/0!					0	#DIV/0!	#DIV/0!					0	#DIV/0!	#DIV/0!					0	#DIV/0!	#DIV/0!
				0	#DIV/0!																			0	#DIV/0!	#DIV/0!					0	#DIV/0!	#DIV/0!					0	#DIV/0!	#DIV/0!					0	#DIV/0!	#DIV/0!
				0	#DIV/0!																			0	#DIV/0!	#DIV/0!					0	#DIV/0!	#DIV/0!					0	#DIV/0!	#DIV/0!					0	#DIV/0!	#DIV/0!
				0	#DIV/0!																			0	#DIV/0!	#DIV/0!					0	#DIV/0!	#DIV/0!					0	#DIV/0!	#DIV/0!					0	#DIV/0!	#DIV/0!
				0	#DIV/0!																			0	#DIV/0!	#DIV/0!					0	#DIV/0!	#DIV/0!					0	#DIV/0!	#DIV/0!					0	#DIV/0!	#DIV/0!
				0	#DIV/0!																			0	#DIV/0!	#DIV/0!					0	#DIV/0!	#DIV/0!					0	#DIV/0!	#DIV/0!					0	#DIV/0!	#DIV/0!
				0	#DIV/0!																			0	#DIV/0!	#DIV/0!					0	#DIV/0!	#DIV/0!					0	#DIV/0!	#DIV/0!					0	#DIV/0!	#DIV/0!
				0	#DIV/0!																			0	#DIV/0!	#DIV/0!					0	#DIV/0!	#DIV/0!					0	#DIV/0!	#DIV/0!					0	#DIV/0!	#DIV/0!
				0	#DIV/0!																			0	#DIV/0!	#DIV/0!					0	#DIV/0!	#DIV/0!					0	#DIV/0!	#DIV/0!					0	#DIV/0!	#DIV/0!
				0	#DIV/0!																			0	#DIV/0!	#DIV/0!					0	#DIV/0!	#DIV/0!					0	#DIV/0!	#DIV/0!					0	#DIV/0!	#DIV/0!
				0	#DIV/0!																			0	#DIV/0!	#DIV/0!					0	#DIV/0!	#DIV/0!					0	#DIV/0!	#DIV/0!					0	#DIV/0!	#DIV/0!
				0	#DIV/0!																			0	#DIV/0!	#DIV/0!					0	#DIV/0!	#DIV/0!					0	#DIV/0!	#DIV/0!					0	#DIV/0!	#DIV/0!
				0	#DIV/0!																			0	#DIV/0!	#DIV/0!					0	#DIV/0!	#DIV/0!					0	#DIV/0!	#DIV/0!					0	#DIV/0!	#DIV/0!
				0	#DIV/0!																			0	#DIV/0!	#DIV/0!					0	#DIV/0!	#DIV/0!					0	#DIV/0!	#DIV/0!					0	#DIV/0!	#DIV/0!
				0	#DIV/0!																			0	#DIV/0!	#DIV/0!					0	#DIV/0!	#DIV/0!					0	#DIV/0!	#DIV/0!					0	#DIV/0!	#DIV/0!
				0	#DIV/0!																			0	#DIV/0!	#DIV/0!					0	#DIV/0!	#DIV/0!					0	#DIV/0!	#DIV/0!					0	#DIV/0!	#DIV/0!
				0	#DIV/0!																			0	#DIV/0!	#DIV/0!					0	#DIV/0!	#DIV/0!					0	#DIV/0!	#DIV/0!					0	#DIV/0!	#DIV/0!
				0	#DIV/0!																			0	#DIV/0!	#DIV/0!					0	#DIV/0!	#DIV/0!					0	#DIV/0!	#DIV/0!					0	#DIV/0!	#DIV/0!
				0	#DIV/0!																			0	#DIV/0!	#DIV/0!					0	#DIV/0!	#DIV/0!					0	#DIV/0!	#DIV/0!					0	#DIV/0!	#DIV/0!
				0	#DIV/0!																			0	#DIV/0!	#DIV/0!					0	#DIV/0!	#DIV/0!					0	#DIV/0!	#DIV/0!					0	#DIV/0!	#DIV/0!
				0	#DIV/0!																			0	#DIV/0!	#DIV/0!					0	#DIV/0!	#DIV/0!					0	#DIV/0!	#DIV/0!					0	#DIV/0!	#DIV/0!
				0	#DIV/0!																			0	#DIV/0!	#DIV/0!					0	#DIV/0!	#DIV/0!					0	#DIV/0!	#DIV/0!					0	#DIV/0!	#DIV/0!
				0	#DIV/0!																			0	#DIV/0!	#DIV/0!					0	#DIV/0!	#DIV/0!					0	#DIV/0!	#DIV/0!					0	#DIV/0!	#DIV/0!
				0	#DIV/0!																			0	#DIV/0!	#DIV/0!					0	#DIV/0!	#DIV/0!					0	#DIV/0!	#DIV/0!					0	#DIV/0!	#DIV/0!
				0	#DIV/0!																			0	#DIV/0!	#DIV/0!					0	#DIV/0!	#DIV/0!					0	#DIV/0!	#DIV/0!					0	#DIV/0!	#DIV/0!
				0	#DIV/0!																			0	#DIV/0!	#DIV/0!					0	#DIV/0!	#DIV/0!					0	#DIV/0!	#DIV/0!					0	#DIV/0!	#DIV/0!
				0	#DIV/0!																			0	#DIV/0!	#DIV/0!					0	#DIV/0!	#DIV/0!					0	#DIV/0!	#DIV/0!					0	#DIV/0!	#DIV/0!
				0	#DIV/0!																			0	#DIV/0!	#DIV/0!					0	#DIV/0!	#DIV/0!					0	#DIV/0!	#DIV/0!					0	#DIV/0!	#DIV/0!
				0	#DIV/0!																			0	#DIV/0!	#DIV/0!					0	#DIV/0!	#DIV/0!					0	#DIV/0!	#DIV/0!					0	#DIV/0!	#DIV/0!
				0	#DIV/0!																			0	#DIV/0!	#DIV/0!					0	#DIV/0!	#DIV/0!					0	#DIV/0!	#DIV/0!					0	#DIV/0!	#DIV/0!
				0	#DIV/0!																			0	#DIV/0!	#DIV/0!					0	#DIV/0!	#DIV/0!					0	#DIV/0!	#DIV/0!					0	#DIV/0!	#DIV/0!
				0	#DIV/0!																			0	#DIV/0!	#DIV/0!					0	#DIV/0!	#DIV/0!					0	#DIV/0!	#DIV/0!					0	#DIV/0!	#DIV/0!
				0	#DIV/0!																			0	#DIV/0!	#DIV/0!					0	#DIV/0!	#DIV/0!					0	#DIV/0!	#DIV/0!					0	#DIV/0!	#DIV/0!
				0	#DIV/0!																			0	#DIV/0!	#DIV/0!					0	#DIV/0!	#DIV/0!					0	#DIV/0!	#DIV/0!					0	#DIV/0!	#DIV/0!
				0	#DIV/0!																			0	#DIV/0!	#DIV/0!					0	#DIV/0!	#DIV/0!					0	#DIV/0!	#DIV/0!					0	#DIV/0!	#DIV/0!
				0	#DIV/0!																			0	#DIV/0!	#DIV/0!					0	#DIV/0!	#DIV/0!					0	#DIV/0!	#DIV/0!					0	#DIV/0!	#DIV/0!
				0	#DIV/0!																			0	#DIV/0!	#DIV/0!					0	#DIV/0!	#DIV/0!					0	#DIV/0!	#DIV/0!					0	#DIV/0!	#DIV/0!
				0	#DIV/0!																			0	#DIV/0!	#DIV/0!					0	#DIV/0!	#DIV/0!					0	#DIV/0!	#DIV/0!					0	#DIV/0!	#DIV/0!
				0	#DIV/0!																			0	#DIV/0!	#DIV/0!					0	#DIV/0!	#DIV/0!					0	#DIV/0!	#DIV/0!					0	#DIV/0!	#DIV/0!
				0	#DIV/0!																			0	#DIV/0!	#DIV/0!					0	#DIV/0!	#DIV/0!					0	#DIV/0!	#DIV/0!					0	#DIV/0!	#DIV/0!
				0	#DIV/0!																			0	#DIV/0!	#DIV/0!					0	#DIV/0!	#DIV/0!					0	#DIV/0!	#DIV/0!					0	#DIV/0!	#DIV/0!
				0	#DIV/0!																			0	#DIV/0!	#DIV/0!					0	#DIV/0!	#DIV/0!					0	#DIV/0!	#DIV/0!					0	#DIV/0!	#DIV/0!
				0	#DIV/0!																			0	#DIV/0!	#DIV/0!					0	#DIV/0!	#DIV/0!					0	#DIV/0!	#DIV/0!					0	#DIV/0!	#DIV/0!
				0	#DIV/0!																			0	#DIV/0!	#DIV/0!					0	#DIV/0!	#DIV/0!					0	#DIV/0!	#DIV/0!					0	#DIV/0!	#DIV/0!
				0	#DIV/0!																			0	#DIV/0!	#DIV/0!					0	#DIV/0!	#DIV/0!					0	#DIV/0!	#DIV/0!					0	#DIV/0!	#DIV/0!
				0	#DIV/0!																			0	#DIV/0!	#DIV/0!					0	#DIV/0!	#DIV/0!					0	#DIV/0!	#DIV/0!					0	#DIV/0!	#DIV/0!
				0	#DIV/0!																			0	#DIV/0!	#DIV/0!					0	#DIV/0!	#DIV/0!					0	#DIV/0!	#DIV/0!					0	#DIV/0!	#DIV/0!
				0	#DIV/0!																			0	#DIV/0!	#DIV/0!					0	#DIV/0!	#DIV/0!					0	#DIV/0!	#DIV/0!					0	#DIV/0!	#DIV/0!
				0	#DIV/0!																			0	#DIV/0!	#DIV/0!					0	#DIV/0!	#DIV/0!					0	#DIV/0!	#DIV/0!					0	#DIV/0!	#DIV/0!
				0	#DIV/0!																			0	#DIV/0!	#DIV/0!					0	#DIV/0!	#DIV/0!					0	#DIV/0!	#DIV/0!					0	#DIV/0!	#DIV/0!
				0	#DIV/0!																			0	#DIV/0!	#DIV/0!					0	#DIV/0!	#DIV/0!					0	#DIV/0!	#DIV/0!					0	#DIV/0!	#DIV/0!
				0	#DIV/0!																			0	#DIV/0!	#DIV/0!					0	#DIV/0!	#DIV/0!					0	#DIV/0!	#DIV/0!					0	#DIV/0!	#DIV/0!
				0	#DIV/0!																			0	#DIV/0!	#DIV/0!					0	#DIV/0!	#DIV/0!					0	#DIV/0!	#DIV/0!					0	#DIV/0!	#DIV/0!
				0	#DIV/0!																			0	#DIV/0!	#DIV/0!					0	#DIV/0!	#DIV/0!					0	#DIV/0!	#DIV/0!					0	#DIV/0!	#DIV/0!
				0	#DIV/0!																			0	#DIV/0!	#DIV/0!					0	#DIV/0!	#DIV/0!					0	#DIV/0!	#DIV/0!					0	#DIV/0!	#DIV/0!
				0	#DIV/0!																			0	#DIV/0!	#DIV/0!					0	#DIV/0!	#DIV/0!					0	#DIV/0!	#DIV/0!					0	#DIV/0!	#DIV/0!
				0	#DIV/0!																			0	#DIV/0!	#DIV/0!					0	#DIV/0!	#DIV/0!					0	#DIV/0!	#DIV/0!					0	#DIV/0!	#DIV/0!
				0	#DIV/0!																			0	#DIV/0!	#DIV/0!					0	#DIV/0!	#DIV/0!					0	#DIV/0!	#DIV/0!					0	#DIV/0!	#DIV/0!
				0	#DIV/0!																			0	#DIV/0!	#DIV/0!					0	#DIV/0!	#DIV/0!					0	#DIV/0!	#DIV/0!					0	#DIV/0!	#DIV/0!
				0	#DIV/0!																			0	#DIV/0!	#DIV/0!					0	#DIV/0!	#DIV/0!					0	#DIV/0!	#DIV/0!					0	#DIV/0!	#DIV/0!
				0	#DIV/0!																			0	#DIV/0!	#DIV/0!					0	#DIV/0!	#DIV/0!					0	#DIV/0!	#DIV/0!					0	#DIV/0!	#DIV/0!
				0	#DIV/0!																			0	#DIV/0!	#DIV/0!					0	#DIV/0!	#DIV/0!					0	#DIV/0!	#DIV/0!					0	#DIV/0!	#DIV/0!
				0	#DIV/0!																			0	#DIV/0!	#DIV/0!					0	#DIV/0!	#DIV/0!					0	#DIV/0!	#DIV/0!					0	#DIV/0!	#DIV/0!
				0	#DIV/0!																			0	#DIV/0!	#DIV/0!					0	#DIV/0!	#DIV/0!					0	#DIV/0!	#DIV/0!					0	#DIV/0!	#DIV/0!
				0	#DIV/0!																			0	#DIV/0!	#DIV/0!					0	#DIV/0!	#DIV/0!					0	#DIV/0!	#DIV/0!					0	#DIV/0!	#DIV/0!
				0	#DIV/0!																			0	#DIV/0!	#DIV/0!					0	#DIV/0!	#DIV/0!					0	#DIV/0!	#DIV/0!					0	#DIV/0!	#DIV/0!
				0	#DIV/0!																			0	#DIV/0!	#DIV/0!					0	#DIV/0!	#DIV/0!					0	#DIV/0!	#DIV/0!					0	#DIV/0!	#DIV/0!
				0	#DIV/0!																			0	#DIV/0!	#DIV/0!					0	#DIV/0!	#DIV/0!					0	#DIV/0!	#DIV/0!					0	#DIV/0!	#DIV/0!
				0	#DIV/0!																			0	#DIV/0!	#DIV/0!					0	#DIV/0!	#DIV/0!					0	#DIV/0!	#DIV/0!					0	#DIV/0!	#DIV/0!
				0	#DIV/0!																			0	#DIV/0!	#DIV/0!					0	#DIV/0!	#DIV/0!					0	#DIV/0!	#DIV/0!					0	#DIV/0!	#DIV/0!
				0	#DIV/0!																			0	#DIV/0!	#DIV/0!					0	#DIV/0!	#DIV/0!					0	#DIV/0!	#DIV/0!					0	#DIV/0!	#DIV/0!
				0	#DIV/0!																			0	#DIV/0!	#DIV/0!					0	#DIV/0!	#DIV/0!					0	#DIV/0!	#DIV/0!					0	#DIV/0!	#DIV/0!
				0	#DIV/0!																			0	#DIV/0!	#DIV/0!					0	#DIV/0!	#DIV/0!					0	#DIV/0!	#DIV/0!					0	#DIV/0!	#DIV/0!
				0	#DIV/0!																			0	#DIV/0!	#DIV/0!					0	#DIV/0!	#DIV/0!					0	#DIV/0!	#DIV/0!					0	#DIV/0!	#DIV/0!
				0	#DIV/0!																			0	#DIV/0!	#DIV/0!					0	#DIV/0!	#DIV/0!					0	#DIV/0!	#DIV/0!					0	#DIV/0!	#DIV/0!
				0	#DIV/0!																			0	#DIV/0!	#DIV/0!					0	#DIV/0!	#DIV/0!					0	#DIV/0!	#DIV/0!					0	#DIV/0!	#DIV/0!
				0	#DIV/0!																			0	#DIV/0!	#DIV/0!					0	#DIV/0!	#DIV/0!					0	#DIV/0!	#DIV/0!					0	#DIV/0!	#DIV/0!
				0	#DIV/0!																			0	#DIV/0!	#DIV/0!					0	#DIV/0!	#DIV/0!					0	#DIV/0!	#DIV/0!					0	#DIV/0!	#DIV/0!
				0	#DIV/0!																			0	#DIV/0!	#DIV/0!					0	#DIV/0!	#DIV/0!					0	#DIV/0!	#DIV/0!					0	#DIV/0!	#DIV/0!
				0	#DIV/0!																			0	#DIV/0!	#DIV/0!					0	#DIV/0!	#DIV/0!					0	#DIV/0!	#DIV/0!					0	#DIV/0!	#DIV/0!
				0	#DIV/0!																			0	#DIV/0!	#DIV/0!					0	#DIV/0!	#DIV/0!					0	#DIV/0!	#DIV/0!					0	#DIV/0!	#DIV/0!
				0	#DIV/0!																			0	#DIV/0!	#DIV/0!					0	#DIV/0!	#DIV/0!					0	#DIV/0!	#DIV/0!					0	#DIV/0!	#DIV/0!
				0	#DIV/0!																			0	#DIV/0!	#DIV/0!					0	#DIV/0!	#DIV/0!					0	#DIV/0!	#DIV/0!					0	#DIV/0!	#DIV/0!
				0	#DIV/0!																			0	#DIV/0!	#DIV/0!					0	#DIV/0!	#DIV/0!					0	#DIV/0!	#DIV/0!					0	#DIV/0!	#DIV/0!
				0	#DIV/0!																			0	#DIV/0!	#DIV/0!					0	#DIV/0!	#DIV/0!					0	#DIV/0!	#DIV/0!					0	#DIV/0!	#DIV/0!
				0	#DIV/0!																			0	#DIV/0!	#DIV/0!					0	#DIV/0!	#DIV/0!					0	#DIV/0!	#DIV/0!					0	#DIV/0!	#DIV/0!
				0	#DIV/0!																			0	#DIV/0!	#DIV/0!					0	#DIV/0!	#DIV/0!					0	#DIV/0!	#DIV/0!					0	#DIV/0!	#DIV/0!
				0	#DIV/0!																			0	#DIV/0!	#DIV/0!					0	#DIV/0!	#DIV/0!					0	#DIV/0!	#DIV/0!					0	#DIV/0!	#DIV/0!
				0	#DIV/0!																			0	#DIV/0!	#DIV/0!					0	#DIV/0!	#DIV/0!					0	#DIV/0!	#DIV/0!					0	#DIV/0!	#DIV/0!
				0	#DIV/0!																			0	#DIV/0!	#DIV/0!					0	#DIV/0!	#DIV/0!					0	#DIV/0!	#DIV/0!					0	#DIV/0!	#DIV/0!
				0	#DIV/0!																			0	#DIV/0!	#DIV/0!					0	#DIV/0!	#DIV/0!					0	#DIV/0!	#DIV/0!					0	#DIV/0!	#DIV/0!
				0	#DIV/0!																			0	#DIV/0!	#DIV/0!					0	#DIV/0!	#DIV/0!					0	#DIV/0!	#DIV/0!					0	#DIV/0!	#DIV/0!
				0	#DIV/0!																			0	#DIV/0!	#DIV/0!					0	#DIV/0!	#DIV/0!					0	#DIV/0!	#DIV/0!					0	#DIV/0!	#DIV/0!
				0	#DIV/0!																			0	#DIV/0!	#DIV/0!					0	#DIV/0!	#DIV/0!					0	#DIV/0!	#DIV/0!					0	#DIV/0!	#DIV/0!
				0	#DIV/0!																			0	#DIV/0!	#DIV/0!					0	#DIV/0!	#DIV/0!					0	#DIV/0!	#DIV/0!					0	#DIV/0!	#DIV/0!
				0	#DIV/0!																			0	#DIV/0!	#DIV/0!					0	#DIV/0!	#DIV/0!					0	#DIV/0!	#DIV/0!					0	#DIV/0!	#DIV/0!
				0	#DIV/0!																			0	#DIV/0!	#DIV/0!					0	#DIV/0!	#DIV/0!					0	#DIV/0!	#DIV/0!					0	#DIV/0!	#DIV/0!
				0	#DIV/0!																			0	#DIV/0!	#DIV/0!					0	#DIV/0!	#DIV/0!					0	#DIV/0!	#DIV/0!					0	#DIV/0!	#DIV/0!
				0	#DIV/0!																			0	#DIV/0!	#DIV/0!					0	#DIV/0!	#DIV/0!					0	#DIV/0!	#DIV/0!					0	#DIV/0!	#DIV/0!
				0	#DIV/0!																			0	#DIV/0!	#DIV/0!					0	#DIV/0!	#DIV/0!					0	#DIV/0!	#DIV/0!					0	#DIV/0!	#DIV/0!
				0	#DIV/0!																			0	#DIV/0!	#DIV/0!					0	#DIV/0!	#DIV/0!					0	#DIV/0!	#DIV/0!					0	#DIV/0!	#DIV/0!
				0	#DIV/0!																			0	#DIV/0!	#DIV/0!					0	#DIV/0!	#DIV/0!					0	#DIV/0!	#DIV/0!					0	#DIV/0!	#DIV/0!
				0	#DIV/0!																			0	#DIV/0!	#DIV/0!					0	#DIV/0!	#DIV/0!					0	#DIV/0!	#DIV/0!					0	#DIV/0!	#DIV/0!
				0	#DIV/0!																			0	#DIV/0!	#DIV/0!					0	#DIV/0!	#DIV/0!					0	#DIV/0!	#DIV/0!					0	#DIV/0!	#DIV/0!
				0	#DIV/0!																			0	#DIV/0!	#DIV/0!					0	#DIV/0!	#DIV/0!					0	#DIV/0!	#DIV/0!					0	#DIV/0!	#DIV/0!
				0	#DIV/0!																			0	#DIV/0!	#DIV/0!					0	#DIV/0!	#DIV/0!					0	#DIV/0!	#DIV/0!					0	#DIV/0!	#DIV/0!
				0	#DIV/0!																			0	#DIV/0!	#DIV/0!					0	#DIV/0!	#DIV/0!					0	#DIV/0!	#DIV/0!					0	#DIV/0!	#DIV/0!
				0	#DIV/0!																			0	#DIV/0!	#DIV/0!					0	#DIV/0!	#DIV/0!					0	#DIV/0!	#DIV/0!					0	#DIV/0!	#DIV/0!
				0	#DIV/0!																			0	#DIV/0!	#DIV/0!					0	#DIV/0!	#DIV/0!					0	#DIV/0!	#DIV/0!					0	#DIV/0!	#DIV/0!
				0	#DIV/0!																			0	#DIV/0!	#DIV/0!					0	#DIV/0!	#DIV/0!					0	#DIV/0!	#DIV/0!					0	#DIV/0!	#DIV/0!
				0	#DIV/0!																			0	#DIV/0!	#DIV/0!					0	#DIV/0!	#DIV/0!					0	#DIV/0!	#DIV/0!					0	#DIV/0!	#DIV/0!
				0	#DIV/0!																			0	#DIV/0!	#DIV/0!					0	#DIV/0!	#DIV/0!					0	#DIV/0!	#DIV/0!					0	#DIV/0!	#DIV/0!
				0	#DIV/0!																			0	#DIV/0!	#DIV/0!					0	#DIV/0!	#DIV/0!					0	#DIV/0!	#DIV/0!					0	#DIV/0!	#DIV/0!
				0	#DIV/0!																			0	#DIV/0!	#DIV/0!					0	#DIV/0!	#DIV/0!					0	#DIV/0!	#DIV/0!					0	#DIV/0!	#DIV/0!
				0	#DIV/0!																			0	#DIV/0!	#DIV/0!					0	#DIV/0!	#DIV/0!					0	#DIV/0!	#DIV/0!					0	#DIV/0!	#DIV/0!
				0	#DIV/0!																			0	#DIV/0!	#DIV/0!					0	#DIV/0!	#DIV/0!					0	#DIV/0!	#DIV/0!					0	#DIV/0!	#DIV/0!
				0	#DIV/0!																			0	#DIV/0!	#DIV/0!					0	#DIV/0!	#DIV/0!					0	#DIV/0!	#DIV/0!					0	#DIV/0!	#DIV/0!
				0	#DIV/0!																			0	#DIV/0!	#DIV/0!					0	#DIV/0!	#DIV/0!					0	#DIV/0!	#DIV/0!					0	#DIV/0!	#DIV/0!
				0	#DIV/0!																			0	#DIV/0!	#DIV/0!					0	#DIV/0!	#DIV/0!					0	#DIV/0!	#DIV/0!					0	#DIV/0!	#DIV/0!
				0	#DIV/0!																			0	#DIV/0!	#DIV/0!					0	#DIV/0!	#DIV/0!					0	#DIV/0!	#DIV/0!					0	#DIV/0!	#DIV/0!
				0	#DIV/0!																			0	#DIV/0!	#DIV/0!					0	#DIV/0!	#DIV/0!					0	#DIV/0!	#DIV/0!					0	#DIV/0!	#DIV/0!
				0	#DIV/0!																			0	#DIV/0!	#DIV/0!					0	#DIV/0!	#DIV/0!					0	#DIV/0!	#DIV/0!					0	#DIV/0!	#DIV/0!
				0	#DIV/0!																			0	#DIV/0!	#DIV/0!					0	#DIV/0!	#DIV/0!					0	#DIV/0!	#DIV/0!					0	#DIV/0!	#DIV/0!
				0	#DIV/0!																			0	#DIV/0!	#DIV/0!					0	#DIV/0!	#DIV/0!					0	#DIV/0!	#DIV/0!					0	#DIV/0!	#DIV/0!
				0	#DIV/0!																			0	#DIV/0!	#DIV/0!					0	#DIV/0!	#DIV/0!					0	#DIV/0!	#DIV/0!					0	#DIV/0!	#DIV/0!
				0	#DIV/0!																			0	#DIV/0!	#DIV/0!					0	#DIV/0!	#DIV/0!					0	#DIV/0!	#DIV/0!					0	#DIV/0!	#DIV/0!
				0	#DIV/0!																			0	#DIV/0!	#DIV/0!					0	#DIV/0!	#DIV/0!					0	#DIV/0!	#DIV/0!					0	#DIV/0!	#DIV/0!
				0	#DIV/0!																			0	#DIV/0!	#DIV/0!					0	#DIV/0!	#DIV/0!					0	#DIV/0!	#DIV/0!					0	#DIV/0!	#DIV/0!
				0	#DIV/0!																			0	#DIV/0!	#DIV/0!					0	#DIV/0!	#DIV/0!					0	#DIV/0!	#DIV/0!					0	#DIV/0!	#DIV/0!
				0	#DIV/0!																			0	#DIV/0!	#DIV/0!					0	#DIV/0!	#DIV/0!					0	#DIV/0!	#DIV/0!					0	#DIV/0!	#DIV/0!
				0	#DIV/0!																			0	#DIV/0!	#DIV/0!					0	#DIV/0!	#DIV/0!					0	#DIV/0!	#DIV/0!					0	#DIV/0!	#DIV/0!
				0	#DIV/0!																			0	#DIV/0!	#DIV/0!					0	#DIV/0!	#DIV/0!					0	#DIV/0!	#DIV/0!					0	#DIV/0!	#DIV/0!
				0	#DIV/0!																			0	#DIV/0!	#DIV/0!					0	#DIV/0!	#DIV/0!					0	#DIV/0!	#DIV/0!					0	#DIV/0!	#DIV/0!
				0	#DIV/0!																			0	#DIV/0!	#DIV/0!					0	#DIV/0!	#DIV/0!					0	#DIV/0!	#DIV/0!					0	#DIV/0!	#DIV/0!
repeat 5				0	#DIV/0!																			0	#DIV/0!	#DIV/0!					0	#DIV/0!	#DIV/0!					0	#DIV/0!	#DIV/0!					0	#DIV/0!	#DIV/0!
				0	#DIV/0!																			0	#DIV/0!	#DIV/0!					0	#DIV/0!	#DIV/0!					0	#DIV/0!	#DIV/0!					0	#DIV/0!	#DIV/0!
				0	#DIV/0!																			0	#DIV/0!	#DIV/0!					0	#DIV/0!	#DIV/0!					0	#DIV/0!	#DIV/0!					0	#DIV/0!	#DIV/0!
				0	#DIV/0!																			0	#DIV/0!	#DIV/0!					0	#DIV/0!	#DIV/0!					0	#DIV/0!	#DIV/0!					0	#DIV/0!	#DIV/0!
				0	#DIV/0!																			0	#DIV/0!	#DIV/0!					0	#DIV/0!	#DIV/0!					0	#DIV/0!	#DIV/0!					0	#DIV/0!	#DIV/0!
				0	#DIV/0!																			0	#DIV/0!	#DIV/0!					0	#DIV/0!	#DIV/0!					0	#DIV/0!	#DIV/0!					0	#DIV/0!	#DIV/0!
				0	#DIV/0!																			0	#DIV/0!	#DIV/0!					0	#DIV/0!	#DIV/0!					0	#DIV/0!	#DIV/0!					0	#DIV/0!	#DIV/0!
				0	#DIV/0!																			0	#DIV/0!	#DIV/0!					0	#DIV/0!	#DIV/0!					0	#DIV/0!	#DIV/0!					0	#DIV/0!	#DIV/0!
				0	#DIV/0!																			0	#DIV/0!	#DIV/0!					0	#DIV/0!	#DIV/0!					0	#DIV/0!	#DIV/0!					0	#DIV/0!	#DIV/0!
				0	#DIV/0!																			0	#DIV/0!	#DIV/0!					0	#DIV/0!	#DIV/0!					0	#DIV/0!	#DIV/0!					0	#DIV/0!	#DIV/0!
				0	#DIV/0!																			0	#DIV/0!	#DIV/0!					0	#DIV/0!	#DIV/0!					0	#DIV/0!	#DIV/0!					0	#DIV/0!	#DIV/0!
				0	#DIV/0!																			0	#DIV/0!	#DIV/0!					0	#DIV/0!	#DIV/0!					0	#DIV/0!	#DIV/0!					0	#DIV/0!	#DIV/0!
				0	#DIV/0!																			0	#DIV/0!	#DIV/0!					0	#DIV/0!	#DIV/0!					0	#DIV/0!	#DIV/0!					0	#DIV/0!	#DIV/0!
				0	#DIV/0!																			0	#DIV/0!	#DIV/0!					0	#DIV/0!	#DIV/0!					0	#DIV/0!	#DIV/0!					0	#DIV/0!	#DIV/0!
				0	#DIV/0!																			0	#DIV/0!	#DIV/0!					0	#DIV/0!	#DIV/0!					0	#DIV/0!	#DIV/0!					0	#DIV/0!	#DIV/0!
				0	#DIV/0!																			0	#DIV/0!	#DIV/0!					0	#DIV/0!	#DIV/0!					0	#DIV/0!	#DIV/0!					0	#DIV/0!	#DIV/0!
				0	#DIV/0!																			0	#DIV/0!	#DIV/0!					0	#DIV/0!	#DIV/0!					0	#DIV/0!	#DIV/0!					0	#DIV/0!	#DIV/0!
				0	#DIV/0!																			0	#DIV/0!	#DIV/0!					0	#DIV/0!	#DIV/0!					0	#DIV/0!	#DIV/0!					0	#DIV/0!	#DIV/0!
				0	#DIV/0!																			0	#DIV/0!	#DIV/0!					0	#DIV/0!	#DIV/0!					0	#DIV/0!	#DIV/0!					0	#DIV/0!	#DIV/0!
				0	#DIV/0!																			0	#DIV/0!	#DIV/0!					0	#DIV/0!	#DIV/0!					0	#DIV/0!	#DIV/0!					0	#DIV/0!	#DIV/0!
				0	#DIV/0!																			0	#DIV/0!	#DIV/0!					0	#DIV/0!	#DIV/0!					0	#DIV/0!	#DIV/0!					0	#DIV/0!	#DIV/0!
				0	#DIV/0!																			0	#DIV/0!	#DIV/0!					0	#DIV/0!	#DIV/0!					0	#DIV/0!	#DIV/0!					0	#DIV/0!	#DIV/0!
				0	#DIV/0!																			0	#DIV/0!	#DIV/0!					0	#DIV/0!	#DIV/0!					0	#DIV/0!	#DIV/0!					0	#DIV/0!	#DIV/0!
				0	#DIV/0!																			0	#DIV/0!	#DIV/0!					0	#DIV/0!	#DIV/0!					0	#DIV/0!	#DIV/0!					0	#DIV/0!	#DIV/0!
				0	#DIV/0!																			0	#DIV/0!	#DIV/0!					0	#DIV/0!	#DIV/0!					0	#DIV/0!	#DIV/0!					0	#DIV/0!	#DIV/0!
				0	#DIV/0!																			0	#DIV/0!	#DIV/0!					0	#DIV/0!	#DIV/0!					0	#DIV/0!	#DIV/0!					0	#DIV/0!	#DIV/0!
				0	#DIV/0!																			0	#DIV/0!	#DIV/0!					0	#DIV/0!	#DIV/0!					0	#DIV/0!	#DIV/0!					0	#DIV/0!	#DIV/0!
				0	#DIV/0!																			0	#DIV/0!	#DIV/0!					0	#DIV/0!	#DIV/0!					0	#DIV/0!	#DIV/0!					0	#DIV/0!	#DIV/0!
				0	#DIV/0!																			0	#DIV/0!	#DIV/0!					0	#DIV/0!	#DIV/0!					0	#DIV/0!	#DIV/0!					0	#DIV/0!	#DIV/0!
				0	#DIV/0!																			0	#DIV/0!	#DIV/0!					0	#DIV/0!	#DIV/0!					0	#DIV/0!	#DIV/0!					0	#DIV/0!	#DIV/0!
				0	#DIV/0!																			0	#DIV/0!	#DIV/0!					0	#DIV/0!	#DIV/0!					0	#DIV/0!	#DIV/0!					0	#DIV/0!	#DIV/0!
				0	#DIV/0!																			0	#DIV/0!	#DIV/0!					0	#DIV/0!	#DIV/0!					0	#DIV/0!	#DIV/0!					0	#DIV/0!	#DIV/0!
				0	#DIV/0!																			0	#DIV/0!	#DIV/0!					0	#DIV/0!	#DIV/0!					0	#DIV/0!	#DIV/0!					0	#DIV/0!	#DIV/0!
				0	#DIV/0!																			0	#DIV/0!	#DIV/0!					0	#DIV/0!	#DIV/0!					0	#DIV/0!	#DIV/0!					0	#DIV/0!	#DIV/0!
				0	#DIV/0!																			0	#DIV/0!	#DIV/0!					0	#DIV/0!	#DIV/0!					0	#DIV/0!	#DIV/0!					0	#DIV/0!	#DIV/0!
				0	#DIV/0!																			0	#DIV/0!	#DIV/0!					0	#DIV/0!	#DIV/0!					0	#DIV/0!	#DIV/0!					0	#DIV/0!	#DIV/0!
				0	#DIV/0!																			0	#DIV/0!	#DIV/0!					0	#DIV/0!	#DIV/0!					0	#DIV/0!	#DIV/0!					0	#DIV/0!	#DIV/0!
				0	#DIV/0!																			0	#DIV/0!	#DIV/0!					0	#DIV/0!	#DIV/0!					0	#DIV/0!	#DIV/0!					0	#DIV/0!	#DIV/0!
				0	#DIV/0!																			0	#DIV/0!	#DIV/0!					0	#DIV/0!	#DIV/0!					0	#DIV/0!	#DIV/0!					0	#DIV/0!	#DIV/0!
				0	#DIV/0!																			0	#DIV/0!	#DIV/0!					0	#DIV/0!	#DIV/0!					0	#DIV/0!	#DIV/0!					0	#DIV/0!	#DIV/0!
				0	#DIV/0!																			0	#DIV/0!	#DIV/0!					0	#DIV/0!	#DIV/0!					0	#DIV/0!	#DIV/0!					0	#DIV/0!	#DIV/0!
				0	#DIV/0!																			0	#DIV/0!	#DIV/0!					0	#DIV/0!	#DIV/0!					0	#DIV/0!	#DIV/0!					0	#DIV/0!	#DIV/0!
				0	#DIV/0!																			0	#DIV/0!	#DIV/0!					0	#DIV/0!	#DIV/0!					0	#DIV/0!	#DIV/0!					0	#DIV/0!	#DIV/0!
				0	#DIV/0!																			0	#DIV/0!	#DIV/0!					0	#DIV/0!	#DIV/0!					0	#DIV/0!	#DIV/0!					0	#DIV/0!	#DIV/0!
				0	#DIV/0!																			0	#DIV/0!	#DIV/0!					0	#DIV/0!	#DIV/0!					0	#DIV/0!	#DIV/0!					0	#DIV/0!	#DIV/0!
				0	#DIV/0!																			0	#DIV/0!	#DIV/0!					0	#DIV/0!	#DIV/0!					0	#DIV/0!	#DIV/0!					0	#DIV/0!	#DIV/0!
				0	#DIV/0!																			0	#DIV/0!	#DIV/0!					0	#DIV/0!	#DIV/0!					0	#DIV/0!	#DIV/0!					0	#DIV/0!	#DIV/0!
				0	#DIV/0!																			0	#DIV/0!	#DIV/0!					0	#DIV/0!	#DIV/0!					0	#DIV/0!	#DIV/0!					0	#DIV/0!	#DIV/0!
				0	#DIV/0!																			0	#DIV/0!	#DIV/0!					0	#DIV/0!	#DIV/0!					0	#DIV/0!	#DIV/0!					0	#DIV/0!	#DIV/0!
				0	#DIV/0!																			0	#DIV/0!	#DIV/0!					0	#DIV/0!	#DIV/0!					0	#DIV/0!	#DIV/0!					0	#DIV/0!	#DIV/0!
				0	#DIV/0!																			0	#DIV/0!	#DIV/0!					0	#DIV/0!	#DIV/0!					0	#DIV/0!	#DIV/0!					0	#DIV/0!	#DIV/0!
				0	#DIV/0!																			0	#DIV/0!	#DIV/0!					0	#DIV/0!	#DIV/0!					0	#DIV/0!	#DIV/0!					0	#DIV/0!	#DIV/0!
				0	#DIV/0!																			0	#DIV/0!	#DIV/0!					0	#DIV/0!	#DIV/0!					0	#DIV/0!	#DIV/0!					0	#DIV/0!	#DIV/0!
				0	#DIV/0!																			0	#DIV/0!	#DIV/0!					0	#DIV/0!	#DIV/0!					0	#DIV/0!	#DIV/0!					0	#DIV/0!	#DIV/0!
				0	#DIV/0!																			0	#DIV/0!	#DIV/0!					0	#DIV/0!	#DIV/0!					0	#DIV/0!	#DIV/0!					0	#DIV/0!	#DIV/0!
				0	#DIV/0!																			0	#DIV/0!	#DIV/0!					0	#DIV/0!	#DIV/0!					0	#DIV/0!	#DIV/0!					0	#DIV/0!	#DIV/0!
				0	#DIV/0!																			0	#DIV/0!	#DIV/0!					0	#DIV/0!	#DIV/0!					0	#DIV/0!	#DIV/0!					0	#DIV/0!	#DIV/0!
				0	#DIV/0!																			0	#DIV/0!	#DIV/0!					0	#DIV/0!	#DIV/0!					0	#DIV/0!	#DIV/0!					0	#DIV/0!	#DIV/0!
				0	#DIV/0!																			0	#DIV/0!	#DIV/0!					0	#DIV/0!	#DIV/0!					0	#DIV/0!	#DIV/0!					0	#DIV/0!	#DIV/0!
				0	#DIV/0!																			0	#DIV/0!	#DIV/0!					0	#DIV/0!	#DIV/0!					0	#DIV/0!	#DIV/0!					0	#DIV/0!	#DIV/0!
				0	#DIV/0!																			0	#DIV/0!	#DIV/0!					0	#DIV/0!	#DIV/0!					0	#DIV/0!	#DIV/0!					0	#DIV/0!	#DIV/0!
				0	#DIV/0!																			0	#DIV/0!	#DIV/0!					0	#DIV/0!	#DIV/0!					0	#DIV/0!	#DIV/0!					0	#DIV/0!	#DIV/0!
				0	#DIV/0!																			0	#DIV/0!	#DIV/0!					0	#DIV/0!	#DIV/0!					0	#DIV/0!	#DIV/0!					0	#DIV/0!	#DIV/0!
				0	#DIV/0!																			0	#DIV/0!	#DIV/0!					0	#DIV/0!	#DIV/0!					0	#DIV/0!	#DIV/0!					0	#DIV/0!	#DIV/0!
				0	#DIV/0!																			0	#DIV/0!	#DIV/0!					0	#DIV/0!	#DIV/0!					0	#DIV/0!	#DIV/0!					0	#DIV/0!	#DIV/0!
				0	#DIV/0!																			0	#DIV/0!	#DIV/0!					0	#DIV/0!	#DIV/0!					0	#DIV/0!	#DIV/0!					0	#DIV/0!	#DIV/0!
				0	#DIV/0!																			0	#DIV/0!	#DIV/0!					0	#DIV/0!	#DIV/0!					0	#DIV/0!	#DIV/0!					0	#DIV/0!	#DIV/0!
				0	#DIV/0!																			0	#DIV/0!	#DIV/0!					0	#DIV/0!	#DIV/0!					0	#DIV/0!	#DIV/0!					0	#DIV/0!	#DIV/0!
				0	#DIV/0!																			0	#DIV/0!	#DIV/0!					0	#DIV/0!	#DIV/0!					0	#DIV/0!	#DIV/0!					0	#DIV/0!	#DIV/0!
				0	#DIV/0!																			0	#DIV/0!	#DIV/0!					0	#DIV/0!	#DIV/0!					0	#DIV/0!	#DIV/0!					0	#DIV/0!	#DIV/0!
				0	#DIV/0!																			0	#DIV/0!	#DIV/0!					0	#DIV/0!	#DIV/0!					0	#DIV/0!	#DIV/0!					0	#DIV/0!	#DIV/0!
				0	#DIV/0!																			0	#DIV/0!	#DIV/0!					0	#DIV/0!	#DIV/0!					0	#DIV/0!	#DIV/0!					0	#DIV/0!	#DIV/0!
				0	#DIV/0!																			0	#DIV/0!	#DIV/0!					0	#DIV/0!	#DIV/0!					0	#DIV/0!	#DIV/0!					0	#DIV/0!	#DIV/0!
				0	#DIV/0!																			0	#DIV/0!	#DIV/0!					0	#DIV/0!	#DIV/0!					0	#DIV/0!	#DIV/0!					0	#DIV/0!	#DIV/0!
				0	#DIV/0!																			0	#DIV/0!	#DIV/0!					0	#DIV/0!	#DIV/0!					0	#DIV/0!	#DIV/0!					0	#DIV/0!	#DIV/0!
				0	#DIV/0!																			0	#DIV/0!	#DIV/0!					0	#DIV/0!	#DIV/0!					0	#DIV/0!	#DIV/0!					0	#DIV/0!	#DIV/0!
				0	#DIV/0!																			0	#DIV/0!	#DIV/0!					0	#DIV/0!	#DIV/0!					0	#DIV/0!	#DIV/0!					0	#DIV/0!	#DIV/0!
				0	#DIV/0!																			0	#DIV/0!	#DIV/0!					0	#DIV/0!	#DIV/0!					0	#DIV/0!	#DIV/0!					0	#DIV/0!	#DIV/0!
				0	#DIV/0!																			0	#DIV/0!	#DIV/0!					0	#DIV/0!	#DIV/0!					0	#DIV/0!	#DIV/0!					0	#DIV/0!	#DIV/0!
				0	#DIV/0!																			0	#DIV/0!	#DIV/0!					0	#DIV/0!	#DIV/0!					0	#DIV/0!	#DIV/0!					0	#DIV/0!	#DIV/0!
				0	#DIV/0!																			0	#DIV/0!	#DIV/0!					0	#DIV/0!	#DIV/0!					0	#DIV/0!	#DIV/0!					0	#DIV/0!	#DIV/0!
				0	#DIV/0!																			0	#DIV/0!	#DIV/0!					0	#DIV/0!	#DIV/0!					0	#DIV/0!	#DIV/0!					0	#DIV/0!	#DIV/0!
				0	#DIV/0!																			0	#DIV/0!	#DIV/0!					0	#DIV/0!	#DIV/0!					0	#DIV/0!	#DIV/0!					0	#DIV/0!	#DIV/0!
				0	#DIV/0!																			0	#DIV/0!	#DIV/0!					0	#DIV/0!	#DIV/0!					0	#DIV/0!	#DIV/0!					0	#DIV/0!	#DIV/0!
				0	#DIV/0!																			0	#DIV/0!	#DIV/0!					0	#DIV/0!	#DIV/0!					0	#DIV/0!	#DIV/0!					0	#DIV/0!	#DIV/0!
				0	#DIV/0!																			0	#DIV/0!	#DIV/0!					0	#DIV/0!	#DIV/0!					0	#DIV/0!	#DIV/0!					0	#DIV/0!	#DIV/0!
				0	#DIV/0!																			0	#DIV/0!	#DIV/0!					0	#DIV/0!	#DIV/0!					0	#DIV/0!	#DIV/0!					0	#DIV/0!	#DIV/0!
				0	#DIV/0!																			0	#DIV/0!	#DIV/0!					0	#DIV/0!	#DIV/0!					0	#DIV/0!	#DIV/0!					0	#DIV/0!	#DIV/0!
				0	#DIV/0!																			0	#DIV/0!	#DIV/0!					0	#DIV/0!	#DIV/0!					0	#DIV/0!	#DIV/0!					0	#DIV/0!	#DIV/0!
				0	#DIV/0!																			0	#DIV/0!	#DIV/0!					0	#DIV/0!	#DIV/0!					0	#DIV/0!	#DIV/0!					0	#DIV/0!	#DIV/0!
				0	#DIV/0!																			0	#DIV/0!	#DIV/0!					0	#DIV/0!	#DIV/0!					0	#DIV/0!	#DIV/0!					0	#DIV/0!	#DIV/0!
				0	#DIV/0!																			0	#DIV/0!	#DIV/0!					0	#DIV/0!	#DIV/0!					0	#DIV/0!	#DIV/0!					0	#DIV/0!	#DIV/0!
				0	#DIV/0!																			0	#DIV/0!	#DIV/0!					0	#DIV/0!	#DIV/0!					0	#DIV/0!	#DIV/0!					0	#DIV/0!	#DIV/0!
				0	#DIV/0!																			0	#DIV/0!	#DIV/0!					0	#DIV/0!	#DIV/0!					0	#DIV/0!	#DIV/0!					0	#DIV/0!	#DIV/0!
				0	#DIV/0!																			0	#DIV/0!	#DIV/0!					0	#DIV/0!	#DIV/0!					0	#DIV/0!	#DIV/0!					0	#DIV/0!	#DIV/0!
				0	#DIV/0!																			0	#DIV/0!	#DIV/0!					0	#DIV/0!	#DIV/0!					0	#DIV/0!	#DIV/0!					0	#DIV/0!	#DIV/0!
				0	#DIV/0!																			0	#DIV/0!	#DIV/0!					0	#DIV/0!	#DIV/0!					0	#DIV/0!	#DIV/0!					0	#DIV/0!	#DIV/0!
				0	#DIV/0!																			0	#DIV/0!	#DIV/0!					0	#DIV/0!	#DIV/0!					0	#DIV/0!	#DIV/0!					0	#DIV/0!	#DIV/0!
				0	#DIV/0!																			0	#DIV/0!	#DIV/0!					0	#DIV/0!	#DIV/0!					0	#DIV/0!	#DIV/0!					0	#DIV/0!	#DIV/0!
				0	#DIV/0!																			0	#DIV/0!	#DIV/0!					0	#DIV/0!	#DIV/0!					0	#DIV/0!	#DIV/0!					0	#DIV/0!	#DIV/0!
				0	#DIV/0!																			0	#DIV/0!	#DIV/0!					0	#DIV/0!	#DIV/0!					0	#DIV/0!	#DIV/0!					0	#DIV/0!	#DIV/0!
				0	#DIV/0!																			0	#DIV/0!	#DIV/0!					0	#DIV/0!	#DIV/0!					0	#DIV/0!	#DIV/0!					0	#DIV/0!	#DIV/0!
				0	#DIV/0!																			0	#DIV/0!	#DIV/0!					0	#DIV/0!	#DIV/0!					0	#DIV/0!	#DIV/0!					0	#DIV/0!	#DIV/0!
				0	#DIV/0!																			0	#DIV/0!	#DIV/0!					0	#DIV/0!	#DIV/0!					0	#DIV/0!	#DIV/0!					0	#DIV/0!	#DIV/0!
				0	#DIV/0!																			0	#DIV/0!	#DIV/0!					0	#DIV/0!	#DIV/0!					0	#DIV/0!	#DIV/0!					0	#DIV/0!	#DIV/0!
				0	#DIV/0!																			0	#DIV/0!	#DIV/0!					0	#DIV/0!	#DIV/0!					0	#DIV/0!	#DIV/0!					0	#DIV/0!	#DIV/0!
				0	#DIV/0!																			0	#DIV/0!	#DIV/0!					0	#DIV/0!	#DIV/0!					0	#DIV/0!	#DIV/0!					0	#DIV/0!	#DIV/0!
				0	#DIV/0!																			0	#DIV/0!	#DIV/0!					0	#DIV/0!	#DIV/0!					0	#DIV/0!	#DIV/0!					0	#DIV/0!	#DIV/0!
				0	#DIV/0!																			0	#DIV/0!	#DIV/0!					0	#DIV/0!	#DIV/0!					0	#DIV/0!	#DIV/0!					0	#DIV/0!	#DIV/0!
				0	#DIV/0!																			0	#DIV/0!	#DIV/0!					0	#DIV/0!	#DIV/0!					0	#DIV/0!	#DIV/0!					0	#DIV/0!	#DIV/0!
				0	#DIV/0!																			0	#DIV/0!	#DIV/0!					0	#DIV/0!	#DIV/0!					0	#DIV/0!	#DIV/0!					0	#DIV/0!	#DIV/0!
				0	#DIV/0!																			0	#DIV/0!	#DIV/0!					0	#DIV/0!	#DIV/0!					0	#DIV/0!	#DIV/0!					0	#DIV/0!	#DIV/0!
				0	#DIV/0!																			0	#DIV/0!	#DIV/0!					0	#DIV/0!	#DIV/0!					0	#DIV/0!	#DIV/0!					0	#DIV/0!	#DIV/0!
				0	#DIV/0!																			0	#DIV/0!	#DIV/0!					0	#DIV/0!	#DIV/0!					0	#DIV/0!	#DIV/0!					0	#DIV/0!	#DIV/0!
				0	#DIV/0!																			0	#DIV/0!	#DIV/0!					0	#DIV/0!	#DIV/0!					0	#DIV/0!	#DIV/0!					0	#DIV/0!	#DIV/0!
				0	#DIV/0!																			0	#DIV/0!	#DIV/0!					0	#DIV/0!	#DIV/0!					0	#DIV/0!	#DIV/0!					0	#DIV/0!	#DIV/0!
				0	#DIV/0!																			0	#DIV/0!	#DIV/0!					0	#DIV/0!	#DIV/0!					0	#DIV/0!	#DIV/0!					0	#DIV/0!	#DIV/0!
				0	#DIV/0!																			0	#DIV/0!	#DIV/0!					0	#DIV/0!	#DIV/0!					0	#DIV/0!	#DIV/0!					0	#DIV/0!	#DIV/0!
				0	#DIV/0!																			0	#DIV/0!	#DIV/0!					0	#DIV/0!	#DIV/0!					0	#DIV/0!	#DIV/0!					0	#DIV/0!	#DIV/0!
				0	#DIV/0!																			0	#DIV/0!	#DIV/0!					0	#DIV/0!	#DIV/0!					0	#DIV/0!	#DIV/0!					0	#DIV/0!	#DIV/0!
				0	#DIV/0!																			0	#DIV/0!	#DIV/0!					0	#DIV/0!	#DIV/0!					0	#DIV/0!	#DIV/0!					0	#DIV/0!	#DIV/0!
				0	#DIV/0!																			0	#DIV/0!	#DIV/0!					0	#DIV/0!	#DIV/0!					0	#DIV/0!	#DIV/0!					0	#DIV/0!	#DIV/0!
				0	#DIV/0!																			0	#DIV/0!	#DIV/0!					0	#DIV/0!	#DIV/0!					0	#DIV/0!	#DIV/0!					0	#DIV/0!	#DIV/0!
				0	#DIV/0!																			0	#DIV/0!	#DIV/0!					0	#DIV/0!	#DIV/0!					0	#DIV/0!	#DIV/0!					0	#DIV/0!	#DIV/0!
				0	#DIV/0!																			0	#DIV/0!	#DIV/0!					0	#DIV/0!	#DIV/0!					0	#DIV/0!	#DIV/0!					0	#DIV/0!	#DIV/0!
				0	#DIV/0!																			0	#DIV/0!	#DIV/0!					0	#DIV/0!	#DIV/0!					0	#DIV/0!	#DIV/0!					0	#DIV/0!	#DIV/0!
				0	#DIV/0!																			0	#DIV/0!	#DIV/0!					0	#DIV/0!	#DIV/0!					0	#DIV/0!	#DIV/0!					0	#DIV/0!	#DIV/0!
				0	#DIV/0!																			0	#DIV/0!	#DIV/0!					0	#DIV/0!	#DIV/0!					0	#DIV/0!	#DIV/0!					0	#DIV/0!	#DIV/0!
				0	#DIV/0!																			0	#DIV/0!	#DIV/0!					0	#DIV/0!	#DIV/0!					0	#DIV/0!	#DIV/0!					0	#DIV/0!	#DIV/0!
				0	#DIV/0!																			0	#DIV/0!	#DIV/0!					0	#DIV/0!	#DIV/0!					0	#DIV/0!	#DIV/0!					0	#DIV/0!	#DIV/0!
				0	#DIV/0!																			0	#DIV/0!	#DIV/0!					0	#DIV/0!	#DIV/0!					0	#DIV/0!	#DIV/0!					0	#DIV/0!	#DIV/0!
				0	#DIV/0!																			0	#DIV/0!	#DIV/0!					0	#DIV/0!	#DIV/0!					0	#DIV/0!	#DIV/0!					0	#DIV/0!	#DIV/0!
				0	#DIV/0!																			0	#DIV/0!	#DIV/0!					0	#DIV/0!	#DIV/0!					0	#DIV/0!	#DIV/0!					0	#DIV/0!	#DIV/0!
				0	#DIV/0!																			0	#DIV/0!	#DIV/0!					0	#DIV/0!	#DIV/0!					0	#DIV/0!	#DIV/0!					0	#DIV/0!	#DIV/0!
				0	#DIV/0!																			0	#DIV/0!	#DIV/0!					0	#DIV/0!	#DIV/0!					0	#DIV/0!	#DIV/0!					0	#DIV/0!	#DIV/0!
				0	#DIV/0!																			0	#DIV/0!	#DIV/0!					0	#DIV/0!	#DIV/0!					0	#DIV/0!	#DIV/0!					0	#DIV/0!	#DIV/0!
				0	#DIV/0!																			0	#DIV/0!	#DIV/0!					0	#DIV/0!	#DIV/0!					0	#DIV/0!	#DIV/0!					0	#DIV/0!	#DIV/0!
				0	#DIV/0!																			0	#DIV/0!	#DIV/0!					0	#DIV/0!	#DIV/0!					0	#DIV/0!	#DIV/0!					0	#DIV/0!	#DIV/0!
				0	#DIV/0!																			0	#DIV/0!	#DIV/0!					0	#DIV/0!	#DIV/0!					0	#DIV/0!	#DIV/0!					0	#DIV/0!	#DIV/0!
				0	#DIV/0!																			0	#DIV/0!	#DIV/0!					0	#DIV/0!	#DIV/0!					0	#DIV/0!	#DIV/0!					0	#DIV/0!	#DIV/0!
				0	#DIV/0!																			0	#DIV/0!	#DIV/0!					0	#DIV/0!	#DIV/0!					0	#DIV/0!	#DIV/0!					0	#DIV/0!	#DIV/0!
				0	#DIV/0!																			0	#DIV/0!	#DIV/0!					0	#DIV/0!	#DIV/0!					0	#DIV/0!	#DIV/0!					0	#DIV/0!	#DIV/0!
				0	#DIV/0!																			0	#DIV/0!	#DIV/0!					0	#DIV/0!	#DIV/0!					0	#DIV/0!	#DIV/0!					0	#DIV/0!	#DIV/0!
				0	#DIV/0!																			0	#DIV/0!	#DIV/0!					0	#DIV/0!	#DIV/0!					0	#DIV/0!	#DIV/0!					0	#DIV/0!	#DIV/0!
				0	#DIV/0!																			0	#DIV/0!	#DIV/0!					0	#DIV/0!	#DIV/0!					0	#DIV/0!	#DIV/0!					0	#DIV/0!	#DIV/0!
				0	#DIV/0!																			0	#DIV/0!	#DIV/0!					0	#DIV/0!	#DIV/0!					0	#DIV/0!	#DIV/0!					0	#DIV/0!	#DIV/0!
				0	#DIV/0!																			0	#DIV/0!	#DIV/0!					0	#DIV/0!	#DIV/0!					0	#DIV/0!	#DIV/0!					0	#DIV/0!	#DIV/0!
				0	#DIV/0!																			0	#DIV/0!	#DIV/0!					0	#DIV/0!	#DIV/0!					0	#DIV/0!	#DIV/0!					0	#DIV/0!	#DIV/0!
				0	#DIV/0!																			0	#DIV/0!	#DIV/0!					0	#DIV/0!	#DIV/0!					0	#DIV/0!	#DIV/0!					0	#DIV/0!	#DIV/0!
				0	#DIV/0!																			0	#DIV/0!	#DIV/0!					0	#DIV/0!	#DIV/0!					0	#DIV/0!	#DIV/0!					0	#DIV/0!	#DIV/0!
				0	#DIV/0!																			0	#DIV/0!	#DIV/0!					0	#DIV/0!	#DIV/0!					0	#DIV/0!	#DIV/0!					0	#DIV/0!	#DIV/0!
				0	#DIV/0!																			0	#DIV/0!	#DIV/0!					0	#DIV/0!	#DIV/0!					0	#DIV/0!	#DIV/0!					0	#DIV/0!	#DIV/0!
				0	#DIV/0!																			0	#DIV/0!	#DIV/0!					0	#DIV/0!	#DIV/0!					0	#DIV/0!	#DIV/0!					0	#DIV/0!	#DIV/0!
				0	#DIV/0!																			0	#DIV/0!	#DIV/0!					0	#DIV/0!	#DIV/0!					0	#DIV/0!	#DIV/0!					0	#DIV/0!	#DIV/0!
				0	#DIV/0!																			0	#DIV/0!	#DIV/0!					0	#DIV/0!	#DIV/0!					0	#DIV/0!	#DIV/0!					0	#DIV/0!	#DIV/0!
				0	#DIV/0!																			0	#DIV/0!	#DIV/0!					0	#DIV/0!	#DIV/0!					0	#DIV/0!	#DIV/0!					0	#DIV/0!	#DIV/0!
				0	#DIV/0!																			0	#DIV/0!	#DIV/0!					0	#DIV/0!	#DIV/0!					0	#DIV/0!	#DIV/0!					0	#DIV/0!	#DIV/0!
				0	#DIV/0!																			0	#DIV/0!	#DIV/0!					0	#DIV/0!	#DIV/0!					0	#DIV/0!	#DIV/0!					0	#DIV/0!	#DIV/0!
				0	#DIV/0!																			0	#DIV/0!	#DIV/0!					0	#DIV/0!	#DIV/0!					0	#DIV/0!	#DIV/0!					0	#DIV/0!	#DIV/0!
				0	#DIV/0!																			0	#DIV/0!	#DIV/0!					0	#DIV/0!	#DIV/0!					0	#DIV/0!	#DIV/0!					0	#DIV/0!	#DIV/0!
				0	#DIV/0!																			0	#DIV/0!	#DIV/0!					0	#DIV/0!	#DIV/0!					0	#DIV/0!	#DIV/0!					0	#DIV/0!	#DIV/0!
				0	#DIV/0!																			0	#DIV/0!	#DIV/0!					0	#DIV/0!	#DIV/0!					0	#DIV/0!	#DIV/0!					0	#DIV/0!	#DIV/0!
				0	#DIV/0!																			0	#DIV/0!	#DIV/0!					0	#DIV/0!	#DIV/0!					0	#DIV/0!	#DIV/0!					0	#DIV/0!	#DIV/0!
				0	#DIV/0!																			0	#DIV/0!	#DIV/0!					0	#DIV/0!	#DIV/0!					0	#DIV/0!	#DIV/0!					0	#DIV/0!	#DIV/0!
				0	#DIV/0!																			0	#DIV/0!	#DIV/0!					0	#DIV/0!	#DIV/0!					0	#DIV/0!	#DIV/0!					0	#DIV/0!	#DIV/0!
				0	#DIV/0!																			0	#DIV/0!	#DIV/0!					0	#DIV/0!	#DIV/0!					0	#DIV/0!	#DIV/0!					0	#DIV/0!	#DIV/0!
				0	#DIV/0!																			0	#DIV/0!	#DIV/0!					0	#DIV/0!	#DIV/0!					0	#DIV/0!	#DIV/0!					0	#DIV/0!	#DIV/0!
				0	#DIV/0!																			0	#DIV/0!	#DIV/0!					0	#DIV/0!	#DIV/0!					0	#DIV/0!	#DIV/0!					0	#DIV/0!	#DIV/0!
				0	#DIV/0!																			0	#DIV/0!	#DIV/0!					0	#DIV/0!	#DIV/0!					0	#DIV/0!	#DIV/0!					0	#DIV/0!	#DIV/0!
				0	#DIV/0!																			0	#DIV/0!	#DIV/0!					0	#DIV/0!	#DIV/0!					0	#DIV/0!	#DIV/0!					0	#DIV/0!	#DIV/0!
				0	#DIV/0!																			0	#DIV/0!	#DIV/0!					0	#DIV/0!	#DIV/0!					0	#DIV/0!	#DIV/0!					0	#DIV/0!	#DIV/0!
				0	#DIV/0!																			0	#DIV/0!	#DIV/0!					0	#DIV/0!	#DIV/0!					0	#DIV/0!	#DIV/0!					0	#DIV/0!	#DIV/0!
				0	#DIV/0!																			0	#DIV/0!	#DIV/0!					0	#DIV/0!	#DIV/0!					0	#DIV/0!	#DIV/0!					0	#DIV/0!	#DIV/0!
				0	#DIV/0!																			0	#DIV/0!	#DIV/0!					0	#DIV/0!	#DIV/0!					0	#DIV/0!	#DIV/0!					0	#DIV/0!	#DIV/0!
				0	#DIV/0!																			0	#DIV/0!	#DIV/0!					0	#DIV/0!	#DIV/0!					0	#DIV/0!	#DIV/0!					0	#DIV/0!	#DIV/0!
				0	#DIV/0!																			0	#DIV/0!	#DIV/0!					0	#DIV/0!	#DIV/0!					0	#DIV/0!	#DIV/0!					0	#DIV/0!	#DIV/0!
				0	#DIV/0!																			0	#DIV/0!	#DIV/0!					0	#DIV/0!	#DIV/0!					0	#DIV/0!	#DIV/0!					0	#DIV/0!	#DIV/0!
				0	#DIV/0!																			0	#DIV/0!	#DIV/0!					0	#DIV/0!	#DIV/0!					0	#DIV/0!	#DIV/0!					0	#DIV/0!	#DIV/0!
				0	#DIV/0!																			0	#DIV/0!	#DIV/0!					0	#DIV/0!	#DIV/0!					0	#DIV/0!	#DIV/0!					0	#DIV/0!	#DIV/0!
				0	#DIV/0!																			0	#DIV/0!	#DIV/0!					0	#DIV/0!	#DIV/0!					0	#DIV/0!	#DIV/0!					0	#DIV/0!	#DIV/0!
				0	#DIV/0!																			0	#DIV/0!	#DIV/0!					0	#DIV/0!	#DIV/0!					0	#DIV/0!	#DIV/0!					0	#DIV/0!	#DIV/0!
				0	#DIV/0!																			0	#DIV/0!	#DIV/0!					0	#DIV/0!	#DIV/0!					0	#DIV/0!	#DIV/0!					0	#DIV/0!	#DIV/0!
				0	#DIV/0!																			0	#DIV/0!	#DIV/0!					0	#DIV/0!	#DIV/0!					0	#DIV/0!	#DIV/0!					0	#DIV/0!	#DIV/0!
				0	#DIV/0!																			0	#DIV/0!	#DIV/0!					0	#DIV/0!	#DIV/0!					0	#DIV/0!	#DIV/0!					0	#DIV/0!	#DIV/0!
				0	#DIV/0!																			0	#DIV/0!	#DIV/0!					0	#DIV/0!	#DIV/0!					0	#DIV/0!	#DIV/0!					0	#DIV/0!	#DIV/0!
				0	#DIV/0!																			0	#DIV/0!	#DIV/0!					0	#DIV/0!	#DIV/0!					0	#DIV/0!	#DIV/0!					0	#DIV/0!	#DIV/0!
				0	#DIV/0!																			0	#DIV/0!	#DIV/0!					0	#DIV/0!	#DIV/0!					0	#DIV/0!	#DIV/0!					0	#DIV/0!	#DIV/0!
				0	#DIV/0!																			0	#DIV/0!	#DIV/0!					0	#DIV/0!	#DIV/0!					0	#DIV/0!	#DIV/0!					0	#DIV/0!	#DIV/0!
				0	#DIV/0!																			0	#DIV/0!	#DIV/0!					0	#DIV/0!	#DIV/0!					0	#DIV/0!	#DIV/0!					0	#DIV/0!	#DIV/0!
				0	#DIV/0!																			0	#DIV/0!	#DIV/0!					0	#DIV/0!	#DIV/0!					0	#DIV/0!	#DIV/0!					0	#DIV/0!	#DIV/0!
				0	#DIV/0!																			0	#DIV/0!	#DIV/0!					0	#DIV/0!	#DIV/0!					0	#DIV/0!	#DIV/0!					0	#DIV/0!	#DIV/0!
				0	#DIV/0!																			0	#DIV/0!	#DIV/0!					0	#DIV/0!	#DIV/0!					0	#DIV/0!	#DIV/0!					0	#DIV/0!	#DIV/0!
				0	#DIV/0!																			0	#DIV/0!	#DIV/0!					0	#DIV/0!	#DIV/0!					0	#DIV/0!	#DIV/0!					0	#DIV/0!	#DIV/0!
				0	#DIV/0!																			0	#DIV/0!	#DIV/0!					0	#DIV/0!	#DIV/0!					0	#DIV/0!	#DIV/0!					0	#DIV/0!	#DIV/0!
				0	#DIV/0!																			0	#DIV/0!	#DIV/0!					0	#DIV/0!	#DIV/0!					0	#DIV/0!	#DIV/0!					0	#DIV/0!	#DIV/0!
				0	#DIV/0!																			0	#DIV/0!	#DIV/0!					0	#DIV/0!	#DIV/0!					0	#DIV/0!	#DIV/0!					0	#DIV/0!	#DIV/0!
				0	#DIV/0!																			0	#DIV/0!	#DIV/0!					0	#DIV/0!	#DIV/0!					0	#DIV/0!	#DIV/0!					0	#DIV/0!	#DIV/0!
				0	#DIV/0!																			0	#DIV/0!	#DIV/0!					0	#DIV/0!	#DIV/0!					0	#DIV/0!	#DIV/0!					0	#DIV/0!	#DIV/0!
				0	#DIV/0!																			0	#DIV/0!	#DIV/0!					0	#DIV/0!	#DIV/0!					0	#DIV/0!	#DIV/0!					0	#DIV/0!	#DIV/0!
				0	#DIV/0!																			0	#DIV/0!	#DIV/0!					0	#DIV/0!	#DIV/0!					0	#DIV/0!	#DIV/0!					0	#DIV/0!	#DIV/0!
				0	#DIV/0!																			0	#DIV/0!	#DIV/0!					0	#DIV/0!	#DIV/0!					0	#DIV/0!	#DIV/0!					0	#DIV/0!	#DIV/0!
				0	#DIV/0!																			0	#DIV/0!	#DIV/0!					0	#DIV/0!	#DIV/0!					0	#DIV/0!	#DIV/0!					0	#DIV/0!	#DIV/0!
				0	#DIV/0!																			0	#DIV/0!	#DIV/0!					0	#DIV/0!	#DIV/0!					0	#DIV/0!	#DIV/0!					0	#DIV/0!	#DIV/0!
				0	#DIV/0!																			0	#DIV/0!	#DIV/0!					0	#DIV/0!	#DIV/0!					0	#DIV/0!	#DIV/0!					0	#DIV/0!	#DIV/0!
				0	#DIV/0!																			0	#DIV/0!	#DIV/0!					0	#DIV/0!	#DIV/0!					0	#DIV/0!	#DIV/0!					0	#DIV/0!	#DIV/0!
				0	#DIV/0!																			0	#DIV/0!	#DIV/0!					0	#DIV/0!	#DIV/0!					0	#DIV/0!	#DIV/0!					0	#DIV/0!	#DIV/0!
				0	#DIV/0!																			0	#DIV/0!	#DIV/0!					0	#DIV/0!	#DIV/0!					0	#DIV/0!	#DIV/0!					0	#DIV/0!	#DIV/0!
				0	#DIV/0!																			0	#DIV/0!	#DIV/0!					0	#DIV/0!	#DIV/0!					0	#DIV/0!	#DIV/0!					0	#DIV/0!	#DIV/0!
				0	#DIV/0!																			0	#DIV/0!	#DIV/0!					0	#DIV/0!	#DIV/0!					0	#DIV/0!	#DIV/0!					0	#DIV/0!	#DIV/0!
				0	#DIV/0!																			0	#DIV/0!	#DIV/0!					0	#DIV/0!	#DIV/0!					0	#DIV/0!	#DIV/0!					0	#DIV/0!	#DIV/0!
				0	#DIV/0!																			0	#DIV/0!	#DIV/0!					0	#DIV/0!	#DIV/0!					0	#DIV/0!	#DIV/0!					0	#DIV/0!	#DIV/0!
				0	#DIV/0!																			0	#DIV/0!	#DIV/0!					0	#DIV/0!	#DIV/0!					0	#DIV/0!	#DIV/0!					0	#DIV/0!	#DIV/0!
				0	#DIV/0!																			0	#DIV/0!	#DIV/0!					0	#DIV/0!	#DIV/0!					0	#DIV/0!	#DIV/0!					0	#DIV/0!	#DIV/0!
				0	#DIV/0!																			0	#DIV/0!	#DIV/0!					0	#DIV/0!	#DIV/0!					0	#DIV/0!	#DIV/0!					0	#DIV/0!	#DIV/0!
				0	#DIV/0!																			0	#DIV/0!	#DIV/0!					0	#DIV/0!	#DIV/0!					0	#DIV/0!	#DIV/0!					0	#DIV/0!	#DIV/0!
				0	#DIV/0!																			0	#DIV/0!	#DIV/0!					0	#DIV/0!	#DIV/0!					0	#DIV/0!	#DIV/0!					0	#DIV/0!	#DIV/0!
				0	#DIV/0!																			0	#DIV/0!	#DIV/0!					0	#DIV/0!	#DIV/0!					0	#DIV/0!	#DIV/0!					0	#DIV/0!	#DIV/0!
				0	#DIV/0!																			0	#DIV/0!	#DIV/0!					0	#DIV/0!	#DIV/0!					0	#DIV/0!	#DIV/0!					0	#DIV/0!	#DIV/0!
				0	#DIV/0!																			0	#DIV/0!	#DIV/0!					0	#DIV/0!	#DIV/0!					0	#DIV/0!	#DIV/0!					0	#DIV/0!	#DIV/0!
				0	#DIV/0!																			0	#DIV/0!	#DIV/0!					0	#DIV/0!	#DIV/0!					0	#DIV/0!	#DIV/0!					0	#DIV/0!	#DIV/0!
				0	#DIV/0!																			0	#DIV/0!	#DIV/0!					0	#DIV/0!	#DIV/0!					0	#DIV/0!	#DIV/0!					0	#DIV/0!	#DIV/0!
				0	#DIV/0!																			0	#DIV/0!	#DIV/0!					0	#DIV/0!	#DIV/0!					0	#DIV/0!	#DIV/0!					0	#DIV/0!	#DIV/0!
				0	#DIV/0!																			0	#DIV/0!	#DIV/0!					0	#DIV/0!	#DIV/0!					0	#DIV/0!	#DIV/0!					0	#DIV/0!	#DIV/0!
				0	#DIV/0!																			0	#DIV/0!	#DIV/0!					0	#DIV/0!	#DIV/0!					0	#DIV/0!	#DIV/0!					0	#DIV/0!	#DIV/0!
				0	#DIV/0!																			0	#DIV/0!	#DIV/0!					0	#DIV/0!	#DIV/0!					0	#DIV/0!	#DIV/0!					0	#DIV/0!	#DIV/0!
				0	#DIV/0!																			0	#DIV/0!	#DIV/0!					0	#DIV/0!	#DIV/0!					0	#DIV/0!	#DIV/0!					0	#DIV/0!	#DIV/0!
				0	#DIV/0!																			0	#DIV/0!	#DIV/0!					0	#DIV/0!	#DIV/0!					0	#DIV/0!	#DIV/0!					0	#DIV/0!	#DIV/0!
				0	#DIV/0!																			0	#DIV/0!	#DIV/0!					0	#DIV/0!	#DIV/0!					0	#DIV/0!	#DIV/0!					0	#DIV/0!	#DIV/0!
				0	#DIV/0!																			0	#DIV/0!	#DIV/0!					0	#DIV/0!	#DIV/0!					0	#DIV/0!	#DIV/0!					0	#DIV/0!	#DIV/0!
				0	#DIV/0!																			0	#DIV/0!	#DIV/0!					0	#DIV/0!	#DIV/0!					0	#DIV/0!	#DIV/0!					0	#DIV/0!	#DIV/0!
				0	#DIV/0!																			0	#DIV/0!	#DIV/0!					0	#DIV/0!	#DIV/0!					0	#DIV/0!	#DIV/0!					0	#DIV/0!	#DIV/0!
repeat 6				0	#DIV/0!																			0	#DIV/0!	#DIV/0!					0	#DIV/0!	#DIV/0!					0	#DIV/0!	#DIV/0!					0	#DIV/0!	#DIV/0!
				0	#DIV/0!																			0	#DIV/0!	#DIV/0!					0	#DIV/0!	#DIV/0!					0	#DIV/0!	#DIV/0!					0	#DIV/0!	#DIV/0!
				0	#DIV/0!																			0	#DIV/0!	#DIV/0!					0	#DIV/0!	#DIV/0!					0	#DIV/0!	#DIV/0!					0	#DIV/0!	#DIV/0!
				0	#DIV/0!																			0	#DIV/0!	#DIV/0!					0	#DIV/0!	#DIV/0!					0	#DIV/0!	#DIV/0!					0	#DIV/0!	#DIV/0!
				0	#DIV/0!																			0	#DIV/0!	#DIV/0!					0	#DIV/0!	#DIV/0!					0	#DIV/0!	#DIV/0!					0	#DIV/0!	#DIV/0!
				0	#DIV/0!																			0	#DIV/0!	#DIV/0!					0	#DIV/0!	#DIV/0!					0	#DIV/0!	#DIV/0!					0	#DIV/0!	#DIV/0!
				0	#DIV/0!																			0	#DIV/0!	#DIV/0!					0	#DIV/0!	#DIV/0!					0	#DIV/0!	#DIV/0!					0	#DIV/0!	#DIV/0!
				0	#DIV/0!																			0	#DIV/0!	#DIV/0!					0	#DIV/0!	#DIV/0!					0	#DIV/0!	#DIV/0!					0	#DIV/0!	#DIV/0!
				0	#DIV/0!																			0	#DIV/0!	#DIV/0!					0	#DIV/0!	#DIV/0!					0	#DIV/0!	#DIV/0!					0	#DIV/0!	#DIV/0!
				0	#DIV/0!																			0	#DIV/0!	#DIV/0!					0	#DIV/0!	#DIV/0!					0	#DIV/0!	#DIV/0!					0	#DIV/0!	#DIV/0!
				0	#DIV/0!																			0	#DIV/0!	#DIV/0!					0	#DIV/0!	#DIV/0!					0	#DIV/0!	#DIV/0!					0	#DIV/0!	#DIV/0!
				0	#DIV/0!																			0	#DIV/0!	#DIV/0!					0	#DIV/0!	#DIV/0!					0	#DIV/0!	#DIV/0!					0	#DIV/0!	#DIV/0!
				0	#DIV/0!																			0	#DIV/0!	#DIV/0!					0	#DIV/0!	#DIV/0!					0	#DIV/0!	#DIV/0!					0	#DIV/0!	#DIV/0!
				0	#DIV/0!																			0	#DIV/0!	#DIV/0!					0	#DIV/0!	#DIV/0!					0	#DIV/0!	#DIV/0!					0	#DIV/0!	#DIV/0!
				0	#DIV/0!																			0	#DIV/0!	#DIV/0!					0	#DIV/0!	#DIV/0!					0	#DIV/0!	#DIV/0!					0	#DIV/0!	#DIV/0!
				0	#DIV/0!																			0	#DIV/0!	#DIV/0!					0	#DIV/0!	#DIV/0!					0	#DIV/0!	#DIV/0!					0	#DIV/0!	#DIV/0!
				0	#DIV/0!																			0	#DIV/0!	#DIV/0!					0	#DIV/0!	#DIV/0!					0	#DIV/0!	#DIV/0!					0	#DIV/0!	#DIV/0!
				0	#DIV/0!																			0	#DIV/0!	#DIV/0!					0	#DIV/0!	#DIV/0!					0	#DIV/0!	#DIV/0!					0	#DIV/0!	#DIV/0!
				0	#DIV/0!																			0	#DIV/0!	#DIV/0!					0	#DIV/0!	#DIV/0!					0	#DIV/0!	#DIV/0!					0	#DIV/0!	#DIV/0!
				0	#DIV/0!																			0	#DIV/0!	#DIV/0!					0	#DIV/0!	#DIV/0!					0	#DIV/0!	#DIV/0!					0	#DIV/0!	#DIV/0!
				0	#DIV/0!																			0	#DIV/0!	#DIV/0!					0	#DIV/0!	#DIV/0!					0	#DIV/0!	#DIV/0!					0	#DIV/0!	#DIV/0!
				0	#DIV/0!																			0	#DIV/0!	#DIV/0!					0	#DIV/0!	#DIV/0!					0	#DIV/0!	#DIV/0!					0	#DIV/0!	#DIV/0!
				0	#DIV/0!																			0	#DIV/0!	#DIV/0!					0	#DIV/0!	#DIV/0!					0	#DIV/0!	#DIV/0!					0	#DIV/0!	#DIV/0!
				0	#DIV/0!																			0	#DIV/0!	#DIV/0!					0	#DIV/0!	#DIV/0!					0	#DIV/0!	#DIV/0!					0	#DIV/0!	#DIV/0!
				0	#DIV/0!																			0	#DIV/0!	#DIV/0!					0	#DIV/0!	#DIV/0!					0	#DIV/0!	#DIV/0!					0	#DIV/0!	#DIV/0!
				0	#DIV/0!																			0	#DIV/0!	#DIV/0!					0	#DIV/0!	#DIV/0!					0	#DIV/0!	#DIV/0!					0	#DIV/0!	#DIV/0!
				0	#DIV/0!																			0	#DIV/0!	#DIV/0!					0	#DIV/0!	#DIV/0!					0	#DIV/0!	#DIV/0!					0	#DIV/0!	#DIV/0!
				0	#DIV/0!																			0	#DIV/0!	#DIV/0!					0	#DIV/0!	#DIV/0!					0	#DIV/0!	#DIV/0!					0	#DIV/0!	#DIV/0!
				0	#DIV/0!																			0	#DIV/0!	#DIV/0!					0	#DIV/0!	#DIV/0!					0	#DIV/0!	#DIV/0!					0	#DIV/0!	#DIV/0!
				0	#DIV/0!																			0	#DIV/0!	#DIV/0!					0	#DIV/0!	#DIV/0!					0	#DIV/0!	#DIV/0!					0	#DIV/0!	#DIV/0!
				0	#DIV/0!																			0	#DIV/0!	#DIV/0!					0	#DIV/0!	#DIV/0!					0	#DIV/0!	#DIV/0!					0	#DIV/0!	#DIV/0!
				0	#DIV/0!																			0	#DIV/0!	#DIV/0!					0	#DIV/0!	#DIV/0!					0	#DIV/0!	#DIV/0!					0	#DIV/0!	#DIV/0!
				0	#DIV/0!																			0	#DIV/0!	#DIV/0!					0	#DIV/0!	#DIV/0!					0	#DIV/0!	#DIV/0!					0	#DIV/0!	#DIV/0!
				0	#DIV/0!																			0	#DIV/0!	#DIV/0!					0	#DIV/0!	#DIV/0!					0	#DIV/0!	#DIV/0!					0	#DIV/0!	#DIV/0!
				0	#DIV/0!																			0	#DIV/0!	#DIV/0!					0	#DIV/0!	#DIV/0!					0	#DIV/0!	#DIV/0!					0	#DIV/0!	#DIV/0!
				0	#DIV/0!																			0	#DIV/0!	#DIV/0!					0	#DIV/0!	#DIV/0!					0	#DIV/0!	#DIV/0!					0	#DIV/0!	#DIV/0!
				0	#DIV/0!																			0	#DIV/0!	#DIV/0!					0	#DIV/0!	#DIV/0!					0	#DIV/0!	#DIV/0!					0	#DIV/0!	#DIV/0!
				0	#DIV/0!																			0	#DIV/0!	#DIV/0!					0	#DIV/0!	#DIV/0!					0	#DIV/0!	#DIV/0!					0	#DIV/0!	#DIV/0!
				0	#DIV/0!																			0	#DIV/0!	#DIV/0!					0	#DIV/0!	#DIV/0!					0	#DIV/0!	#DIV/0!					0	#DIV/0!	#DIV/0!
				0	#DIV/0!																			0	#DIV/0!	#DIV/0!					0	#DIV/0!	#DIV/0!					0	#DIV/0!	#DIV/0!					0	#DIV/0!	#DIV/0!
				0	#DIV/0!																			0	#DIV/0!	#DIV/0!					0	#DIV/0!	#DIV/0!					0	#DIV/0!	#DIV/0!					0	#DIV/0!	#DIV/0!
				0	#DIV/0!																			0	#DIV/0!	#DIV/0!					0	#DIV/0!	#DIV/0!					0	#DIV/0!	#DIV/0!					0	#DIV/0!	#DIV/0!
				0	#DIV/0!																			0	#DIV/0!	#DIV/0!					0	#DIV/0!	#DIV/0!					0	#DIV/0!	#DIV/0!					0	#DIV/0!	#DIV/0!
				0	#DIV/0!																			0	#DIV/0!	#DIV/0!					0	#DIV/0!	#DIV/0!					0	#DIV/0!	#DIV/0!					0	#DIV/0!	#DIV/0!
				0	#DIV/0!																			0	#DIV/0!	#DIV/0!					0	#DIV/0!	#DIV/0!					0	#DIV/0!	#DIV/0!					0	#DIV/0!	#DIV/0!
				0	#DIV/0!																			0	#DIV/0!	#DIV/0!					0	#DIV/0!	#DIV/0!					0	#DIV/0!	#DIV/0!					0	#DIV/0!	#DIV/0!
				0	#DIV/0!																			0	#DIV/0!	#DIV/0!					0	#DIV/0!	#DIV/0!					0	#DIV/0!	#DIV/0!					0	#DIV/0!	#DIV/0!
				0	#DIV/0!																			0	#DIV/0!	#DIV/0!					0	#DIV/0!	#DIV/0!					0	#DIV/0!	#DIV/0!					0	#DIV/0!	#DIV/0!
				0	#DIV/0!																			0	#DIV/0!	#DIV/0!					0	#DIV/0!	#DIV/0!					0	#DIV/0!	#DIV/0!					0	#DIV/0!	#DIV/0!
				0	#DIV/0!																			0	#DIV/0!	#DIV/0!					0	#DIV/0!	#DIV/0!					0	#DIV/0!	#DIV/0!					0	#DIV/0!	#DIV/0!
				0	#DIV/0!																			0	#DIV/0!	#DIV/0!					0	#DIV/0!	#DIV/0!					0	#DIV/0!	#DIV/0!					0	#DIV/0!	#DIV/0!
				0	#DIV/0!																			0	#DIV/0!	#DIV/0!					0	#DIV/0!	#DIV/0!					0	#DIV/0!	#DIV/0!					0	#DIV/0!	#DIV/0!
				0	#DIV/0!																			0	#DIV/0!	#DIV/0!					0	#DIV/0!	#DIV/0!					0	#DIV/0!	#DIV/0!					0	#DIV/0!	#DIV/0!
				0	#DIV/0!																			0	#DIV/0!	#DIV/0!					0	#DIV/0!	#DIV/0!					0	#DIV/0!	#DIV/0!					0	#DIV/0!	#DIV/0!
				0	#DIV/0!																			0	#DIV/0!	#DIV/0!					0	#DIV/0!	#DIV/0!					0	#DIV/0!	#DIV/0!					0	#DIV/0!	#DIV/0!
				0	#DIV/0!																			0	#DIV/0!	#DIV/0!					0	#DIV/0!	#DIV/0!					0	#DIV/0!	#DIV/0!					0	#DIV/0!	#DIV/0!
				0	#DIV/0!																			0	#DIV/0!	#DIV/0!					0	#DIV/0!	#DIV/0!					0	#DIV/0!	#DIV/0!					0	#DIV/0!	#DIV/0!
				0	#DIV/0!																			0	#DIV/0!	#DIV/0!					0	#DIV/0!	#DIV/0!					0	#DIV/0!	#DIV/0!					0	#DIV/0!	#DIV/0!
				0	#DIV/0!																			0	#DIV/0!	#DIV/0!					0	#DIV/0!	#DIV/0!					0	#DIV/0!	#DIV/0!					0	#DIV/0!	#DIV/0!
				0	#DIV/0!																			0	#DIV/0!	#DIV/0!					0	#DIV/0!	#DIV/0!					0	#DIV/0!	#DIV/0!					0	#DIV/0!	#DIV/0!
				0	#DIV/0!																			0	#DIV/0!	#DIV/0!					0	#DIV/0!	#DIV/0!					0	#DIV/0!	#DIV/0!					0	#DIV/0!	#DIV/0!
				0	#DIV/0!																			0	#DIV/0!	#DIV/0!					0	#DIV/0!	#DIV/0!					0	#DIV/0!	#DIV/0!					0	#DIV/0!	#DIV/0!
				0	#DIV/0!																			0	#DIV/0!	#DIV/0!					0	#DIV/0!	#DIV/0!					0	#DIV/0!	#DIV/0!					0	#DIV/0!	#DIV/0!
				0	#DIV/0!																			0	#DIV/0!	#DIV/0!					0	#DIV/0!	#DIV/0!					0	#DIV/0!	#DIV/0!					0	#DIV/0!	#DIV/0!
				0	#DIV/0!																			0	#DIV/0!	#DIV/0!					0	#DIV/0!	#DIV/0!					0	#DIV/0!	#DIV/0!					0	#DIV/0!	#DIV/0!
				0	#DIV/0!																			0	#DIV/0!	#DIV/0!					0	#DIV/0!	#DIV/0!					0	#DIV/0!	#DIV/0!					0	#DIV/0!	#DIV/0!
				0	#DIV/0!																			0	#DIV/0!	#DIV/0!					0	#DIV/0!	#DIV/0!					0	#DIV/0!	#DIV/0!					0	#DIV/0!	#DIV/0!
				0	#DIV/0!																			0	#DIV/0!	#DIV/0!					0	#DIV/0!	#DIV/0!					0	#DIV/0!	#DIV/0!					0	#DIV/0!	#DIV/0!
				0	#DIV/0!																			0	#DIV/0!	#DIV/0!					0	#DIV/0!	#DIV/0!					0	#DIV/0!	#DIV/0!					0	#DIV/0!	#DIV/0!
				0	#DIV/0!																			0	#DIV/0!	#DIV/0!					0	#DIV/0!	#DIV/0!					0	#DIV/0!	#DIV/0!					0	#DIV/0!	#DIV/0!
				0	#DIV/0!																			0	#DIV/0!	#DIV/0!					0	#DIV/0!	#DIV/0!					0	#DIV/0!	#DIV/0!					0	#DIV/0!	#DIV/0!
				0	#DIV/0!																			0	#DIV/0!	#DIV/0!					0	#DIV/0!	#DIV/0!					0	#DIV/0!	#DIV/0!					0	#DIV/0!	#DIV/0!
				0	#DIV/0!																			0	#DIV/0!	#DIV/0!					0	#DIV/0!	#DIV/0!					0	#DIV/0!	#DIV/0!					0	#DIV/0!	#DIV/0!
				0	#DIV/0!																			0	#DIV/0!	#DIV/0!					0	#DIV/0!	#DIV/0!					0	#DIV/0!	#DIV/0!					0	#DIV/0!	#DIV/0!
				0	#DIV/0!																			0	#DIV/0!	#DIV/0!					0	#DIV/0!	#DIV/0!					0	#DIV/0!	#DIV/0!					0	#DIV/0!	#DIV/0!
				0	#DIV/0!																			0	#DIV/0!	#DIV/0!					0	#DIV/0!	#DIV/0!					0	#DIV/0!	#DIV/0!					0	#DIV/0!	#DIV/0!
				0	#DIV/0!																			0	#DIV/0!	#DIV/0!					0	#DIV/0!	#DIV/0!					0	#DIV/0!	#DIV/0!					0	#DIV/0!	#DIV/0!
				0	#DIV/0!																			0	#DIV/0!	#DIV/0!					0	#DIV/0!	#DIV/0!					0	#DIV/0!	#DIV/0!					0	#DIV/0!	#DIV/0!
				0	#DIV/0!																			0	#DIV/0!	#DIV/0!					0	#DIV/0!	#DIV/0!					0	#DIV/0!	#DIV/0!					0	#DIV/0!	#DIV/0!
				0	#DIV/0!																			0	#DIV/0!	#DIV/0!					0	#DIV/0!	#DIV/0!					0	#DIV/0!	#DIV/0!					0	#DIV/0!	#DIV/0!
				0	#DIV/0!																			0	#DIV/0!	#DIV/0!					0	#DIV/0!	#DIV/0!					0	#DIV/0!	#DIV/0!					0	#DIV/0!	#DIV/0!
				0	#DIV/0!																			0	#DIV/0!	#DIV/0!					0	#DIV/0!	#DIV/0!					0	#DIV/0!	#DIV/0!					0	#DIV/0!	#DIV/0!
				0	#DIV/0!																			0	#DIV/0!	#DIV/0!					0	#DIV/0!	#DIV/0!					0	#DIV/0!	#DIV/0!					0	#DIV/0!	#DIV/0!
				0	#DIV/0!																			0	#DIV/0!	#DIV/0!					0	#DIV/0!	#DIV/0!					0	#DIV/0!	#DIV/0!					0	#DIV/0!	#DIV/0!
				0	#DIV/0!																			0	#DIV/0!	#DIV/0!					0	#DIV/0!	#DIV/0!					0	#DIV/0!	#DIV/0!					0	#DIV/0!	#DIV/0!
				0	#DIV/0!																			0	#DIV/0!	#DIV/0!					0	#DIV/0!	#DIV/0!					0	#DIV/0!	#DIV/0!					0	#DIV/0!	#DIV/0!
				0	#DIV/0!																			0	#DIV/0!	#DIV/0!					0	#DIV/0!	#DIV/0!					0	#DIV/0!	#DIV/0!					0	#DIV/0!	#DIV/0!
				0	#DIV/0!																			0	#DIV/0!	#DIV/0!					0	#DIV/0!	#DIV/0!					0	#DIV/0!	#DIV/0!					0	#DIV/0!	#DIV/0!
				0	#DIV/0!																			0	#DIV/0!	#DIV/0!					0	#DIV/0!	#DIV/0!					0	#DIV/0!	#DIV/0!					0	#DIV/0!	#DIV/0!
				0	#DIV/0!																			0	#DIV/0!	#DIV/0!					0	#DIV/0!	#DIV/0!					0	#DIV/0!	#DIV/0!					0	#DIV/0!	#DIV/0!
				0	#DIV/0!																			0	#DIV/0!	#DIV/0!					0	#DIV/0!	#DIV/0!					0	#DIV/0!	#DIV/0!					0	#DIV/0!	#DIV/0!
				0	#DIV/0!																			0	#DIV/0!	#DIV/0!					0	#DIV/0!	#DIV/0!					0	#DIV/0!	#DIV/0!					0	#DIV/0!	#DIV/0!
				0	#DIV/0!																			0	#DIV/0!	#DIV/0!					0	#DIV/0!	#DIV/0!					0	#DIV/0!	#DIV/0!					0	#DIV/0!	#DIV/0!
				0	#DIV/0!																			0	#DIV/0!	#DIV/0!					0	#DIV/0!	#DIV/0!					0	#DIV/0!	#DIV/0!					0	#DIV/0!	#DIV/0!
				0	#DIV/0!																			0	#DIV/0!	#DIV/0!					0	#DIV/0!	#DIV/0!					0	#DIV/0!	#DIV/0!					0	#DIV/0!	#DIV/0!
				0	#DIV/0!																			0	#DIV/0!	#DIV/0!					0	#DIV/0!	#DIV/0!					0	#DIV/0!	#DIV/0!					0	#DIV/0!	#DIV/0!
				0	#DIV/0!																			0	#DIV/0!	#DIV/0!					0	#DIV/0!	#DIV/0!					0	#DIV/0!	#DIV/0!					0	#DIV/0!	#DIV/0!
				0	#DIV/0!																			0	#DIV/0!	#DIV/0!					0	#DIV/0!	#DIV/0!					0	#DIV/0!	#DIV/0!					0	#DIV/0!	#DIV/0!
				0	#DIV/0!																			0	#DIV/0!	#DIV/0!					0	#DIV/0!	#DIV/0!					0	#DIV/0!	#DIV/0!					0	#DIV/0!	#DIV/0!
				0	#DIV/0!																			0	#DIV/0!	#DIV/0!					0	#DIV/0!	#DIV/0!					0	#DIV/0!	#DIV/0!					0	#DIV/0!	#DIV/0!
				0	#DIV/0!																			0	#DIV/0!	#DIV/0!					0	#DIV/0!	#DIV/0!					0	#DIV/0!	#DIV/0!					0	#DIV/0!	#DIV/0!
				0	#DIV/0!																			0	#DIV/0!	#DIV/0!					0	#DIV/0!	#DIV/0!					0	#DIV/0!	#DIV/0!					0	#DIV/0!	#DIV/0!
				0	#DIV/0!																			0	#DIV/0!	#DIV/0!					0	#DIV/0!	#DIV/0!					0	#DIV/0!	#DIV/0!					0	#DIV/0!	#DIV/0!
				0	#DIV/0!																			0	#DIV/0!	#DIV/0!					0	#DIV/0!	#DIV/0!					0	#DIV/0!	#DIV/0!					0	#DIV/0!	#DIV/0!
				0	#DIV/0!																			0	#DIV/0!	#DIV/0!					0	#DIV/0!	#DIV/0!					0	#DIV/0!	#DIV/0!					0	#DIV/0!	#DIV/0!
				0	#DIV/0!																			0	#DIV/0!	#DIV/0!					0	#DIV/0!	#DIV/0!					0	#DIV/0!	#DIV/0!					0	#DIV/0!	#DIV/0!
				0	#DIV/0!																			0	#DIV/0!	#DIV/0!					0	#DIV/0!	#DIV/0!					0	#DIV/0!	#DIV/0!					0	#DIV/0!	#DIV/0!
				0	#DIV/0!																			0	#DIV/0!	#DIV/0!					0	#DIV/0!	#DIV/0!					0	#DIV/0!	#DIV/0!					0	#DIV/0!	#DIV/0!
				0	#DIV/0!																			0	#DIV/0!	#DIV/0!					0	#DIV/0!	#DIV/0!					0	#DIV/0!	#DIV/0!					0	#DIV/0!	#DIV/0!
				0	#DIV/0!																			0	#DIV/0!	#DIV/0!					0	#DIV/0!	#DIV/0!					0	#DIV/0!	#DIV/0!					0	#DIV/0!	#DIV/0!
				0	#DIV/0!																			0	#DIV/0!	#DIV/0!					0	#DIV/0!	#DIV/0!					0	#DIV/0!	#DIV/0!					0	#DIV/0!	#DIV/0!
				0	#DIV/0!																			0	#DIV/0!	#DIV/0!					0	#DIV/0!	#DIV/0!					0	#DIV/0!	#DIV/0!					0	#DIV/0!	#DIV/0!
				0	#DIV/0!																			0	#DIV/0!	#DIV/0!					0	#DIV/0!	#DIV/0!					0	#DIV/0!	#DIV/0!					0	#DIV/0!	#DIV/0!
				0	#DIV/0!																			0	#DIV/0!	#DIV/0!					0	#DIV/0!	#DIV/0!					0	#DIV/0!	#DIV/0!					0	#DIV/0!	#DIV/0!
				0	#DIV/0!																			0	#DIV/0!	#DIV/0!					0	#DIV/0!	#DIV/0!					0	#DIV/0!	#DIV/0!					0	#DIV/0!	#DIV/0!
				0	#DIV/0!																			0	#DIV/0!	#DIV/0!					0	#DIV/0!	#DIV/0!					0	#DIV/0!	#DIV/0!					0	#DIV/0!	#DIV/0!
				0	#DIV/0!																			0	#DIV/0!	#DIV/0!					0	#DIV/0!	#DIV/0!					0	#DIV/0!	#DIV/0!					0	#DIV/0!	#DIV/0!
				0	#DIV/0!																			0	#DIV/0!	#DIV/0!					0	#DIV/0!	#DIV/0!					0	#DIV/0!	#DIV/0!					0	#DIV/0!	#DIV/0!
				0	#DIV/0!																			0	#DIV/0!	#DIV/0!					0	#DIV/0!	#DIV/0!					0	#DIV/0!	#DIV/0!					0	#DIV/0!	#DIV/0!
				0	#DIV/0!																			0	#DIV/0!	#DIV/0!					0	#DIV/0!	#DIV/0!					0	#DIV/0!	#DIV/0!					0	#DIV/0!	#DIV/0!
				0	#DIV/0!																			0	#DIV/0!	#DIV/0!					0	#DIV/0!	#DIV/0!					0	#DIV/0!	#DIV/0!					0	#DIV/0!	#DIV/0!
				0	#DIV/0!																			0	#DIV/0!	#DIV/0!					0	#DIV/0!	#DIV/0!					0	#DIV/0!	#DIV/0!					0	#DIV/0!	#DIV/0!
				0	#DIV/0!																			0	#DIV/0!	#DIV/0!					0	#DIV/0!	#DIV/0!					0	#DIV/0!	#DIV/0!					0	#DIV/0!	#DIV/0!
				0	#DIV/0!																			0	#DIV/0!	#DIV/0!					0	#DIV/0!	#DIV/0!					0	#DIV/0!	#DIV/0!					0	#DIV/0!	#DIV/0!
				0	#DIV/0!																			0	#DIV/0!	#DIV/0!					0	#DIV/0!	#DIV/0!					0	#DIV/0!	#DIV/0!					0	#DIV/0!	#DIV/0!
				0	#DIV/0!																			0	#DIV/0!	#DIV/0!					0	#DIV/0!	#DIV/0!					0	#DIV/0!	#DIV/0!					0	#DIV/0!	#DIV/0!
				0	#DIV/0!																			0	#DIV/0!	#DIV/0!					0	#DIV/0!	#DIV/0!					0	#DIV/0!	#DIV/0!					0	#DIV/0!	#DIV/0!
				0	#DIV/0!																			0	#DIV/0!	#DIV/0!					0	#DIV/0!	#DIV/0!					0	#DIV/0!	#DIV/0!					0	#DIV/0!	#DIV/0!
				0	#DIV/0!																			0	#DIV/0!	#DIV/0!					0	#DIV/0!	#DIV/0!					0	#DIV/0!	#DIV/0!					0	#DIV/0!	#DIV/0!
				0	#DIV/0!																			0	#DIV/0!	#DIV/0!					0	#DIV/0!	#DIV/0!					0	#DIV/0!	#DIV/0!					0	#DIV/0!	#DIV/0!
				0	#DIV/0!																			0	#DIV/0!	#DIV/0!					0	#DIV/0!	#DIV/0!					0	#DIV/0!	#DIV/0!					0	#DIV/0!	#DIV/0!
				0	#DIV/0!																			0	#DIV/0!	#DIV/0!					0	#DIV/0!	#DIV/0!					0	#DIV/0!	#DIV/0!					0	#DIV/0!	#DIV/0!
				0	#DIV/0!																			0	#DIV/0!	#DIV/0!					0	#DIV/0!	#DIV/0!					0	#DIV/0!	#DIV/0!					0	#DIV/0!	#DIV/0!
				0	#DIV/0!																			0	#DIV/0!	#DIV/0!					0	#DIV/0!	#DIV/0!					0	#DIV/0!	#DIV/0!					0	#DIV/0!	#DIV/0!
				0	#DIV/0!																			0	#DIV/0!	#DIV/0!					0	#DIV/0!	#DIV/0!					0	#DIV/0!	#DIV/0!					0	#DIV/0!	#DIV/0!
				0	#DIV/0!																			0	#DIV/0!	#DIV/0!					0	#DIV/0!	#DIV/0!					0	#DIV/0!	#DIV/0!					0	#DIV/0!	#DIV/0!
				0	#DIV/0!																			0	#DIV/0!	#DIV/0!					0	#DIV/0!	#DIV/0!					0	#DIV/0!	#DIV/0!					0	#DIV/0!	#DIV/0!
				0	#DIV/0!																			0	#DIV/0!	#DIV/0!					0	#DIV/0!	#DIV/0!					0	#DIV/0!	#DIV/0!					0	#DIV/0!	#DIV/0!
				0	#DIV/0!																			0	#DIV/0!	#DIV/0!					0	#DIV/0!	#DIV/0!					0	#DIV/0!	#DIV/0!					0	#DIV/0!	#DIV/0!
				0	#DIV/0!																			0	#DIV/0!	#DIV/0!					0	#DIV/0!	#DIV/0!					0	#DIV/0!	#DIV/0!					0	#DIV/0!	#DIV/0!
				0	#DIV/0!																			0	#DIV/0!	#DIV/0!					0	#DIV/0!	#DIV/0!					0	#DIV/0!	#DIV/0!					0	#DIV/0!	#DIV/0!
				0	#DIV/0!																			0	#DIV/0!	#DIV/0!					0	#DIV/0!	#DIV/0!					0	#DIV/0!	#DIV/0!					0	#DIV/0!	#DIV/0!
				0	#DIV/0!																			0	#DIV/0!	#DIV/0!					0	#DIV/0!	#DIV/0!					0	#DIV/0!	#DIV/0!					0	#DIV/0!	#DIV/0!
				0	#DIV/0!																			0	#DIV/0!	#DIV/0!					0	#DIV/0!	#DIV/0!					0	#DIV/0!	#DIV/0!					0	#DIV/0!	#DIV/0!
				0	#DIV/0!																			0	#DIV/0!	#DIV/0!					0	#DIV/0!	#DIV/0!					0	#DIV/0!	#DIV/0!					0	#DIV/0!	#DIV/0!
				0	#DIV/0!																			0	#DIV/0!	#DIV/0!					0	#DIV/0!	#DIV/0!					0	#DIV/0!	#DIV/0!					0	#DIV/0!	#DIV/0!
				0	#DIV/0!																			0	#DIV/0!	#DIV/0!					0	#DIV/0!	#DIV/0!					0	#DIV/0!	#DIV/0!					0	#DIV/0!	#DIV/0!
				0	#DIV/0!																			0	#DIV/0!	#DIV/0!					0	#DIV/0!	#DIV/0!					0	#DIV/0!	#DIV/0!					0	#DIV/0!	#DIV/0!
				0	#DIV/0!																			0	#DIV/0!	#DIV/0!					0	#DIV/0!	#DIV/0!					0	#DIV/0!	#DIV/0!					0	#DIV/0!	#DIV/0!
				0	#DIV/0!																			0	#DIV/0!	#DIV/0!					0	#DIV/0!	#DIV/0!					0	#DIV/0!	#DIV/0!					0	#DIV/0!	#DIV/0!
				0	#DIV/0!																			0	#DIV/0!	#DIV/0!					0	#DIV/0!	#DIV/0!					0	#DIV/0!	#DIV/0!					0	#DIV/0!	#DIV/0!
				0	#DIV/0!																			0	#DIV/0!	#DIV/0!					0	#DIV/0!	#DIV/0!					0	#DIV/0!	#DIV/0!					0	#DIV/0!	#DIV/0!
				0	#DIV/0!																			0	#DIV/0!	#DIV/0!					0	#DIV/0!	#DIV/0!					0	#DIV/0!	#DIV/0!					0	#DIV/0!	#DIV/0!
				0	#DIV/0!																			0	#DIV/0!	#DIV/0!					0	#DIV/0!	#DIV/0!					0	#DIV/0!	#DIV/0!					0	#DIV/0!	#DIV/0!
				0	#DIV/0!																			0	#DIV/0!	#DIV/0!					0	#DIV/0!	#DIV/0!					0	#DIV/0!	#DIV/0!					0	#DIV/0!	#DIV/0!
				0	#DIV/0!																			0	#DIV/0!	#DIV/0!					0	#DIV/0!	#DIV/0!					0	#DIV/0!	#DIV/0!					0	#DIV/0!	#DIV/0!
				0	#DIV/0!																			0	#DIV/0!	#DIV/0!					0	#DIV/0!	#DIV/0!					0	#DIV/0!	#DIV/0!					0	#DIV/0!	#DIV/0!
				0	#DIV/0!																			0	#DIV/0!	#DIV/0!					0	#DIV/0!	#DIV/0!					0	#DIV/0!	#DIV/0!					0	#DIV/0!	#DIV/0!
				0	#DIV/0!																			0	#DIV/0!	#DIV/0!					0	#DIV/0!	#DIV/0!					0	#DIV/0!	#DIV/0!					0	#DIV/0!	#DIV/0!
				0	#DIV/0!																			0	#DIV/0!	#DIV/0!					0	#DIV/0!	#DIV/0!					0	#DIV/0!	#DIV/0!					0	#DIV/0!	#DIV/0!
				0	#DIV/0!																			0	#DIV/0!	#DIV/0!					0	#DIV/0!	#DIV/0!					0	#DIV/0!	#DIV/0!					0	#DIV/0!	#DIV/0!
				0	#DIV/0!																			0	#DIV/0!	#DIV/0!					0	#DIV/0!	#DIV/0!					0	#DIV/0!	#DIV/0!					0	#DIV/0!	#DIV/0!
				0	#DIV/0!																			0	#DIV/0!	#DIV/0!					0	#DIV/0!	#DIV/0!					0	#DIV/0!	#DIV/0!					0	#DIV/0!	#DIV/0!
				0	#DIV/0!																			0	#DIV/0!	#DIV/0!					0	#DIV/0!	#DIV/0!					0	#DIV/0!	#DIV/0!					0	#DIV/0!	#DIV/0!
				0	#DIV/0!																			0	#DIV/0!	#DIV/0!					0	#DIV/0!	#DIV/0!					0	#DIV/0!	#DIV/0!					0	#DIV/0!	#DIV/0!
				0	#DIV/0!																			0	#DIV/0!	#DIV/0!					0	#DIV/0!	#DIV/0!					0	#DIV/0!	#DIV/0!					0	#DIV/0!	#DIV/0!
				0	#DIV/0!																			0	#DIV/0!	#DIV/0!					0	#DIV/0!	#DIV/0!					0	#DIV/0!	#DIV/0!					0	#DIV/0!	#DIV/0!
				0	#DIV/0!																			0	#DIV/0!	#DIV/0!					0	#DIV/0!	#DIV/0!					0	#DIV/0!	#DIV/0!					0	#DIV/0!	#DIV/0!
				0	#DIV/0!																			0	#DIV/0!	#DIV/0!					0	#DIV/0!	#DIV/0!					0	#DIV/0!	#DIV/0!					0	#DIV/0!	#DIV/0!
				0	#DIV/0!																			0	#DIV/0!	#DIV/0!					0	#DIV/0!	#DIV/0!					0	#DIV/0!	#DIV/0!					0	#DIV/0!	#DIV/0!
				0	#DIV/0!																			0	#DIV/0!	#DIV/0!					0	#DIV/0!	#DIV/0!					0	#DIV/0!	#DIV/0!					0	#DIV/0!	#DIV/0!
				0	#DIV/0!																			0	#DIV/0!	#DIV/0!					0	#DIV/0!	#DIV/0!					0	#DIV/0!	#DIV/0!					0	#DIV/0!	#DIV/0!
				0	#DIV/0!																			0	#DIV/0!	#DIV/0!					0	#DIV/0!	#DIV/0!					0	#DIV/0!	#DIV/0!					0	#DIV/0!	#DIV/0!
				0	#DIV/0!																			0	#DIV/0!	#DIV/0!					0	#DIV/0!	#DIV/0!					0	#DIV/0!	#DIV/0!					0	#DIV/0!	#DIV/0!
				0	#DIV/0!																			0	#DIV/0!	#DIV/0!					0	#DIV/0!	#DIV/0!					0	#DIV/0!	#DIV/0!					0	#DIV/0!	#DIV/0!
				0	#DIV/0!																			0	#DIV/0!	#DIV/0!					0	#DIV/0!	#DIV/0!					0	#DIV/0!	#DIV/0!					0	#DIV/0!	#DIV/0!
				0	#DIV/0!																			0	#DIV/0!	#DIV/0!					0	#DIV/0!	#DIV/0!					0	#DIV/0!	#DIV/0!					0	#DIV/0!	#DIV/0!
				0	#DIV/0!																			0	#DIV/0!	#DIV/0!					0	#DIV/0!	#DIV/0!					0	#DIV/0!	#DIV/0!					0	#DIV/0!	#DIV/0!
				0	#DIV/0!																			0	#DIV/0!	#DIV/0!					0	#DIV/0!	#DIV/0!					0	#DIV/0!	#DIV/0!					0	#DIV/0!	#DIV/0!
				0	#DIV/0!																			0	#DIV/0!	#DIV/0!					0	#DIV/0!	#DIV/0!					0	#DIV/0!	#DIV/0!					0	#DIV/0!	#DIV/0!
				0	#DIV/0!																			0	#DIV/0!	#DIV/0!					0	#DIV/0!	#DIV/0!					0	#DIV/0!	#DIV/0!					0	#DIV/0!	#DIV/0!
				0	#DIV/0!																			0	#DIV/0!	#DIV/0!					0	#DIV/0!	#DIV/0!					0	#DIV/0!	#DIV/0!					0	#DIV/0!	#DIV/0!
				0	#DIV/0!																			0	#DIV/0!	#DIV/0!					0	#DIV/0!	#DIV/0!					0	#DIV/0!	#DIV/0!					0	#DIV/0!	#DIV/0!
				0	#DIV/0!																			0	#DIV/0!	#DIV/0!					0	#DIV/0!	#DIV/0!					0	#DIV/0!	#DIV/0!					0	#DIV/0!	#DIV/0!
				0	#DIV/0!																			0	#DIV/0!	#DIV/0!					0	#DIV/0!	#DIV/0!					0	#DIV/0!	#DIV/0!					0	#DIV/0!	#DIV/0!
				0	#DIV/0!																			0	#DIV/0!	#DIV/0!					0	#DIV/0!	#DIV/0!					0	#DIV/0!	#DIV/0!					0	#DIV/0!	#DIV/0!
				0	#DIV/0!																			0	#DIV/0!	#DIV/0!					0	#DIV/0!	#DIV/0!					0	#DIV/0!	#DIV/0!					0	#DIV/0!	#DIV/0!
				0	#DIV/0!																			0	#DIV/0!	#DIV/0!					0	#DIV/0!	#DIV/0!					0	#DIV/0!	#DIV/0!					0	#DIV/0!	#DIV/0!
				0	#DIV/0!																			0	#DIV/0!	#DIV/0!					0	#DIV/0!	#DIV/0!					0	#DIV/0!	#DIV/0!					0	#DIV/0!	#DIV/0!
				0	#DIV/0!																			0	#DIV/0!	#DIV/0!					0	#DIV/0!	#DIV/0!					0	#DIV/0!	#DIV/0!					0	#DIV/0!	#DIV/0!
				0	#DIV/0!																			0	#DIV/0!	#DIV/0!					0	#DIV/0!	#DIV/0!					0	#DIV/0!	#DIV/0!					0	#DIV/0!	#DIV/0!
				0	#DIV/0!																			0	#DIV/0!	#DIV/0!					0	#DIV/0!	#DIV/0!					0	#DIV/0!	#DIV/0!					0	#DIV/0!	#DIV/0!
				0	#DIV/0!																			0	#DIV/0!	#DIV/0!					0	#DIV/0!	#DIV/0!					0	#DIV/0!	#DIV/0!					0	#DIV/0!	#DIV/0!
				0	#DIV/0!																			0	#DIV/0!	#DIV/0!					0	#DIV/0!	#DIV/0!					0	#DIV/0!	#DIV/0!					0	#DIV/0!	#DIV/0!
				0	#DIV/0!																			0	#DIV/0!	#DIV/0!					0	#DIV/0!	#DIV/0!					0	#DIV/0!	#DIV/0!					0	#DIV/0!	#DIV/0!
				0	#DIV/0!																			0	#DIV/0!	#DIV/0!					0	#DIV/0!	#DIV/0!					0	#DIV/0!	#DIV/0!					0	#DIV/0!	#DIV/0!
				0	#DIV/0!																			0	#DIV/0!	#DIV/0!					0	#DIV/0!	#DIV/0!					0	#DIV/0!	#DIV/0!					0	#DIV/0!	#DIV/0!
				0	#DIV/0!																			0	#DIV/0!	#DIV/0!					0	#DIV/0!	#DIV/0!					0	#DIV/0!	#DIV/0!					0	#DIV/0!	#DIV/0!
				0	#DIV/0!																			0	#DIV/0!	#DIV/0!					0	#DIV/0!	#DIV/0!					0	#DIV/0!	#DIV/0!					0	#DIV/0!	#DIV/0!
				0	#DIV/0!																			0	#DIV/0!	#DIV/0!					0	#DIV/0!	#DIV/0!					0	#DIV/0!	#DIV/0!					0	#DIV/0!	#DIV/0!
				0	#DIV/0!																			0	#DIV/0!	#DIV/0!					0	#DIV/0!	#DIV/0!					0	#DIV/0!	#DIV/0!					0	#DIV/0!	#DIV/0!
				0	#DIV/0!																			0	#DIV/0!	#DIV/0!					0	#DIV/0!	#DIV/0!					0	#DIV/0!	#DIV/0!					0	#DIV/0!	#DIV/0!
				0	#DIV/0!																			0	#DIV/0!	#DIV/0!					0	#DIV/0!	#DIV/0!					0	#DIV/0!	#DIV/0!					0	#DIV/0!	#DIV/0!
				0	#DIV/0!																			0	#DIV/0!	#DIV/0!					0	#DIV/0!	#DIV/0!					0	#DIV/0!	#DIV/0!					0	#DIV/0!	#DIV/0!
				0	#DIV/0!																			0	#DIV/0!	#DIV/0!					0	#DIV/0!	#DIV/0!					0	#DIV/0!	#DIV/0!					0	#DIV/0!	#DIV/0!
				0	#DIV/0!																			0	#DIV/0!	#DIV/0!					0	#DIV/0!	#DIV/0!					0	#DIV/0!	#DIV/0!					0	#DIV/0!	#DIV/0!
				0	#DIV/0!																			0	#DIV/0!	#DIV/0!					0	#DIV/0!	#DIV/0!					0	#DIV/0!	#DIV/0!					0	#DIV/0!	#DIV/0!
				0	#DIV/0!																			0	#DIV/0!	#DIV/0!					0	#DIV/0!	#DIV/0!					0	#DIV/0!	#DIV/0!					0	#DIV/0!	#DIV/0!
				0	#DIV/0!																			0	#DIV/0!	#DIV/0!					0	#DIV/0!	#DIV/0!					0	#DIV/0!	#DIV/0!					0	#DIV/0!	#DIV/0!
				0	#DIV/0!																			0	#DIV/0!	#DIV/0!					0	#DIV/0!	#DIV/0!					0	#DIV/0!	#DIV/0!					0	#DIV/0!	#DIV/0!
				0	#DIV/0!																			0	#DIV/0!	#DIV/0!					0	#DIV/0!	#DIV/0!					0	#DIV/0!	#DIV/0!					0	#DIV/0!	#DIV/0!
				0	#DIV/0!																			0	#DIV/0!	#DIV/0!					0	#DIV/0!	#DIV/0!					0	#DIV/0!	#DIV/0!					0	#DIV/0!	#DIV/0!
				0	#DIV/0!																			0	#DIV/0!	#DIV/0!					0	#DIV/0!	#DIV/0!					0	#DIV/0!	#DIV/0!					0	#DIV/0!	#DIV/0!
				0	#DIV/0!																			0	#DIV/0!	#DIV/0!					0	#DIV/0!	#DIV/0!					0	#DIV/0!	#DIV/0!					0	#DIV/0!	#DIV/0!
				0	#DIV/0!																			0	#DIV/0!	#DIV/0!					0	#DIV/0!	#DIV/0!					0	#DIV/0!	#DIV/0!					0	#DIV/0!	#DIV/0!
				0	#DIV/0!																			0	#DIV/0!	#DIV/0!					0	#DIV/0!	#DIV/0!					0	#DIV/0!	#DIV/0!					0	#DIV/0!	#DIV/0!
				0	#DIV/0!																			0	#DIV/0!	#DIV/0!					0	#DIV/0!	#DIV/0!					0	#DIV/0!	#DIV/0!					0	#DIV/0!	#DIV/0!
				0	#DIV/0!																			0	#DIV/0!	#DIV/0!					0	#DIV/0!	#DIV/0!					0	#DIV/0!	#DIV/0!					0	#DIV/0!	#DIV/0!
				0	#DIV/0!																			0	#DIV/0!	#DIV/0!					0	#DIV/0!	#DIV/0!					0	#DIV/0!	#DIV/0!					0	#DIV/0!	#DIV/0!
				0	#DIV/0!																			0	#DIV/0!	#DIV/0!					0	#DIV/0!	#DIV/0!					0	#DIV/0!	#DIV/0!					0	#DIV/0!	#DIV/0!
				0	#DIV/0!																			0	#DIV/0!	#DIV/0!					0	#DIV/0!	#DIV/0!					0	#DIV/0!	#DIV/0!					0	#DIV/0!	#DIV/0!
				0	#DIV/0!																			0	#DIV/0!	#DIV/0!					0	#DIV/0!	#DIV/0!					0	#DIV/0!	#DIV/0!					0	#DIV/0!	#DIV/0!
				0	#DIV/0!																			0	#DIV/0!	#DIV/0!					0	#DIV/0!	#DIV/0!					0	#DIV/0!	#DIV/0!					0	#DIV/0!	#DIV/0!
				0	#DIV/0!																			0	#DIV/0!	#DIV/0!					0	#DIV/0!	#DIV/0!					0	#DIV/0!	#DIV/0!					0	#DIV/0!	#DIV/0!
				0	#DIV/0!																			0	#DIV/0!	#DIV/0!					0	#DIV/0!	#DIV/0!					0	#DIV/0!	#DIV/0!					0	#DIV/0!	#DIV/0!
				0	#DIV/0!																			0	#DIV/0!	#DIV/0!					0	#DIV/0!	#DIV/0!					0	#DIV/0!	#DIV/0!					0	#DIV/0!	#DIV/0!
				0	#DIV/0!																			0	#DIV/0!	#DIV/0!					0	#DIV/0!	#DIV/0!					0	#DIV/0!	#DIV/0!					0	#DIV/0!	#DIV/0!
				0	#DIV/0!																			0	#DIV/0!	#DIV/0!					0	#DIV/0!	#DIV/0!					0	#DIV/0!	#DIV/0!					0	#DIV/0!	#DIV/0!
				0	#DIV/0!																			0	#DIV/0!	#DIV/0!					0	#DIV/0!	#DIV/0!					0	#DIV/0!	#DIV/0!					0	#DIV/0!	#DIV/0!
				0	#DIV/0!																			0	#DIV/0!	#DIV/0!					0	#DIV/0!	#DIV/0!					0	#DIV/0!	#DIV/0!					0	#DIV/0!	#DIV/0!
				0	#DIV/0!																			0	#DIV/0!	#DIV/0!					0	#DIV/0!	#DIV/0!					0	#DIV/0!	#DIV/0!					0	#DIV/0!	#DIV/0!
repeat 7				0	#DIV/0!																			0	#DIV/0!						0	#DIV/0!	#DIV/0!					0	#DIV/0!	#DIV/0!					0	#DIV/0!	#DIV/0!
				0	#DIV/0!																			0	#DIV/0!						0	#DIV/0!	#DIV/0!					0	#DIV/0!	#DIV/0!					0	#DIV/0!	#DIV/0!
				0	#DIV/0!																			0	#DIV/0!						0	#DIV/0!	#DIV/0!					0	#DIV/0!	#DIV/0!					0	#DIV/0!	#DIV/0!
				0	#DIV/0!																			0	#DIV/0!						0	#DIV/0!	#DIV/0!					0	#DIV/0!	#DIV/0!					0	#DIV/0!	#DIV/0!
				0	#DIV/0!																			0	#DIV/0!						0	#DIV/0!	#DIV/0!					0	#DIV/0!	#DIV/0!					0	#DIV/0!	#DIV/0!
				0	#DIV/0!																			0	#DIV/0!						0	#DIV/0!	#DIV/0!					0	#DIV/0!	#DIV/0!					0	#DIV/0!	#DIV/0!
				0	#DIV/0!																			0	#DIV/0!						0	#DIV/0!	#DIV/0!					0	#DIV/0!	#DIV/0!					0	#DIV/0!	#DIV/0!
				0	#DIV/0!																			0	#DIV/0!						0	#DIV/0!	#DIV/0!					0	#DIV/0!	#DIV/0!					0	#DIV/0!	#DIV/0!
				0	#DIV/0!																			0	#DIV/0!						0	#DIV/0!	#DIV/0!					0	#DIV/0!	#DIV/0!					0	#DIV/0!	#DIV/0!
				0	#DIV/0!																			0	#DIV/0!						0	#DIV/0!	#DIV/0!					0	#DIV/0!	#DIV/0!					0	#DIV/0!	#DIV/0!
				0	#DIV/0!																			0	#DIV/0!						0	#DIV/0!	#DIV/0!					0	#DIV/0!	#DIV/0!					0	#DIV/0!	#DIV/0!
				0	#DIV/0!																			0	#DIV/0!						0	#DIV/0!	#DIV/0!					0	#DIV/0!	#DIV/0!					0	#DIV/0!	#DIV/0!
				0	#DIV/0!																			0	#DIV/0!						0	#DIV/0!	#DIV/0!					0	#DIV/0!	#DIV/0!					0	#DIV/0!	#DIV/0!
				0	#DIV/0!																			0	#DIV/0!						0	#DIV/0!	#DIV/0!					0	#DIV/0!	#DIV/0!					0	#DIV/0!	#DIV/0!
				0	#DIV/0!																			0	#DIV/0!						0	#DIV/0!	#DIV/0!					0	#DIV/0!	#DIV/0!					0	#DIV/0!	#DIV/0!
				0	#DIV/0!																			0	#DIV/0!						0	#DIV/0!	#DIV/0!					0	#DIV/0!	#DIV/0!					0	#DIV/0!	#DIV/0!
				0	#DIV/0!																			0	#DIV/0!						0	#DIV/0!	#DIV/0!					0	#DIV/0!	#DIV/0!					0	#DIV/0!	#DIV/0!
				0	#DIV/0!																			0	#DIV/0!						0	#DIV/0!	#DIV/0!					0	#DIV/0!	#DIV/0!					0	#DIV/0!	#DIV/0!
				0	#DIV/0!																			0	#DIV/0!						0	#DIV/0!	#DIV/0!					0	#DIV/0!	#DIV/0!					0	#DIV/0!	#DIV/0!
				0	#DIV/0!																			0	#DIV/0!						0	#DIV/0!	#DIV/0!					0	#DIV/0!	#DIV/0!					0	#DIV/0!	#DIV/0!
				0	#DIV/0!																			0	#DIV/0!						0	#DIV/0!	#DIV/0!					0	#DIV/0!	#DIV/0!					0	#DIV/0!	#DIV/0!
				0	#DIV/0!																			0	#DIV/0!						0	#DIV/0!	#DIV/0!					0	#DIV/0!	#DIV/0!					0	#DIV/0!	#DIV/0!
				0	#DIV/0!																			0	#DIV/0!						0	#DIV/0!	#DIV/0!					0	#DIV/0!	#DIV/0!					0	#DIV/0!	#DIV/0!
				0	#DIV/0!																			0	#DIV/0!						0	#DIV/0!	#DIV/0!					0	#DIV/0!	#DIV/0!					0	#DIV/0!	#DIV/0!
				0	#DIV/0!																			0	#DIV/0!						0	#DIV/0!	#DIV/0!					0	#DIV/0!	#DIV/0!					0	#DIV/0!	#DIV/0!
				0	#DIV/0!																			0	#DIV/0!						0	#DIV/0!	#DIV/0!					0	#DIV/0!	#DIV/0!					0	#DIV/0!	#DIV/0!
				0	#DIV/0!																			0	#DIV/0!						0	#DIV/0!	#DIV/0!					0	#DIV/0!	#DIV/0!					0	#DIV/0!	#DIV/0!
				0	#DIV/0!																			0	#DIV/0!						0	#DIV/0!	#DIV/0!					0	#DIV/0!	#DIV/0!					0	#DIV/0!	#DIV/0!
				0	#DIV/0!																			0	#DIV/0!						0	#DIV/0!	#DIV/0!					0	#DIV/0!	#DIV/0!					0	#DIV/0!	#DIV/0!
				0	#DIV/0!																			0	#DIV/0!						0	#DIV/0!	#DIV/0!					0	#DIV/0!	#DIV/0!					0	#DIV/0!	#DIV/0!
				0	#DIV/0!																			0	#DIV/0!						0	#DIV/0!	#DIV/0!					0	#DIV/0!	#DIV/0!					0	#DIV/0!	#DIV/0!
				0	#DIV/0!																			0	#DIV/0!						0	#DIV/0!	#DIV/0!					0	#DIV/0!	#DIV/0!					0	#DIV/0!	#DIV/0!
				0	#DIV/0!																			0	#DIV/0!						0	#DIV/0!	#DIV/0!					0	#DIV/0!	#DIV/0!					0	#DIV/0!	#DIV/0!
				0	#DIV/0!																			0	#DIV/0!						0	#DIV/0!	#DIV/0!					0	#DIV/0!	#DIV/0!					0	#DIV/0!	#DIV/0!
				0	#DIV/0!																			0	#DIV/0!						0	#DIV/0!	#DIV/0!					0	#DIV/0!	#DIV/0!					0	#DIV/0!	#DIV/0!
				0	#DIV/0!																			0	#DIV/0!						0	#DIV/0!	#DIV/0!					0	#DIV/0!	#DIV/0!					0	#DIV/0!	#DIV/0!
				0	#DIV/0!																			0	#DIV/0!						0	#DIV/0!	#DIV/0!					0	#DIV/0!	#DIV/0!					0	#DIV/0!	#DIV/0!
				0	#DIV/0!																			0	#DIV/0!						0	#DIV/0!	#DIV/0!					0	#DIV/0!	#DIV/0!					0	#DIV/0!	#DIV/0!
				0	#DIV/0!																			0	#DIV/0!						0	#DIV/0!	#DIV/0!					0	#DIV/0!	#DIV/0!					0	#DIV/0!	#DIV/0!
				0	#DIV/0!																			0	#DIV/0!						0	#DIV/0!	#DIV/0!					0	#DIV/0!	#DIV/0!					0	#DIV/0!	#DIV/0!
				0	#DIV/0!																			0	#DIV/0!						0	#DIV/0!	#DIV/0!					0	#DIV/0!	#DIV/0!					0	#DIV/0!	#DIV/0!
				0	#DIV/0!																			0	#DIV/0!						0	#DIV/0!	#DIV/0!					0	#DIV/0!	#DIV/0!					0	#DIV/0!	#DIV/0!
				0	#DIV/0!																			0	#DIV/0!						0	#DIV/0!	#DIV/0!					0	#DIV/0!	#DIV/0!					0	#DIV/0!	#DIV/0!
				0	#DIV/0!																			0	#DIV/0!						0	#DIV/0!	#DIV/0!					0	#DIV/0!	#DIV/0!					0	#DIV/0!	#DIV/0!
				0	#DIV/0!																			0	#DIV/0!						0	#DIV/0!	#DIV/0!					0	#DIV/0!	#DIV/0!					0	#DIV/0!	#DIV/0!
				0	#DIV/0!																			0	#DIV/0!						0	#DIV/0!	#DIV/0!					0	#DIV/0!	#DIV/0!					0	#DIV/0!	#DIV/0!
				0	#DIV/0!																			0	#DIV/0!						0	#DIV/0!	#DIV/0!					0	#DIV/0!	#DIV/0!					0	#DIV/0!	#DIV/0!
				0	#DIV/0!																			0	#DIV/0!						0	#DIV/0!	#DIV/0!					0	#DIV/0!	#DIV/0!					0	#DIV/0!	#DIV/0!
				0	#DIV/0!																			0	#DIV/0!						0	#DIV/0!	#DIV/0!					0	#DIV/0!	#DIV/0!					0	#DIV/0!	#DIV/0!
				0	#DIV/0!																			0	#DIV/0!						0	#DIV/0!	#DIV/0!					0	#DIV/0!	#DIV/0!					0	#DIV/0!	#DIV/0!
				0	#DIV/0!																			0	#DIV/0!						0	#DIV/0!	#DIV/0!					0	#DIV/0!	#DIV/0!					0	#DIV/0!	#DIV/0!
				0	#DIV/0!																			0	#DIV/0!						0	#DIV/0!	#DIV/0!					0	#DIV/0!	#DIV/0!					0	#DIV/0!	#DIV/0!
				0	#DIV/0!																			0	#DIV/0!						0	#DIV/0!	#DIV/0!					0	#DIV/0!	#DIV/0!					0	#DIV/0!	#DIV/0!
				0	#DIV/0!																			0	#DIV/0!						0	#DIV/0!	#DIV/0!					0	#DIV/0!	#DIV/0!					0	#DIV/0!	#DIV/0!
				0	#DIV/0!																			0	#DIV/0!						0	#DIV/0!	#DIV/0!					0	#DIV/0!	#DIV/0!					0	#DIV/0!	#DIV/0!
				0	#DIV/0!																			0	#DIV/0!						0	#DIV/0!	#DIV/0!					0	#DIV/0!	#DIV/0!					0	#DIV/0!	#DIV/0!
				0	#DIV/0!																			0	#DIV/0!						0	#DIV/0!	#DIV/0!					0	#DIV/0!	#DIV/0!					0	#DIV/0!	#DIV/0!
				0	#DIV/0!																			0	#DIV/0!						0	#DIV/0!	#DIV/0!					0	#DIV/0!	#DIV/0!					0	#DIV/0!	#DIV/0!
				0	#DIV/0!																			0	#DIV/0!						0	#DIV/0!	#DIV/0!					0	#DIV/0!	#DIV/0!					0	#DIV/0!	#DIV/0!
				0	#DIV/0!																			0	#DIV/0!						0	#DIV/0!	#DIV/0!					0	#DIV/0!	#DIV/0!					0	#DIV/0!	#DIV/0!
				0	#DIV/0!																			0	#DIV/0!						0	#DIV/0!	#DIV/0!					0	#DIV/0!	#DIV/0!					0	#DIV/0!	#DIV/0!
				0	#DIV/0!																			0	#DIV/0!						0	#DIV/0!	#DIV/0!					0	#DIV/0!	#DIV/0!					0	#DIV/0!	#DIV/0!
				0	#DIV/0!																			0	#DIV/0!						0	#DIV/0!	#DIV/0!					0	#DIV/0!	#DIV/0!					0	#DIV/0!	#DIV/0!
				0	#DIV/0!																			0	#DIV/0!						0	#DIV/0!	#DIV/0!					0	#DIV/0!	#DIV/0!					0	#DIV/0!	#DIV/0!
				0	#DIV/0!																			0	#DIV/0!						0	#DIV/0!	#DIV/0!					0	#DIV/0!	#DIV/0!					0	#DIV/0!	#DIV/0!
				0	#DIV/0!																			0	#DIV/0!						0	#DIV/0!	#DIV/0!					0	#DIV/0!	#DIV/0!					0	#DIV/0!	#DIV/0!
				0	#DIV/0!																			0	#DIV/0!						0	#DIV/0!	#DIV/0!					0	#DIV/0!	#DIV/0!					0	#DIV/0!	#DIV/0!
				0	#DIV/0!																			0	#DIV/0!						0	#DIV/0!	#DIV/0!					0	#DIV/0!	#DIV/0!					0	#DIV/0!	#DIV/0!
				0	#DIV/0!																			0	#DIV/0!						0	#DIV/0!	#DIV/0!					0	#DIV/0!	#DIV/0!					0	#DIV/0!	#DIV/0!
				0	#DIV/0!																			0	#DIV/0!						0	#DIV/0!	#DIV/0!					0	#DIV/0!	#DIV/0!					0	#DIV/0!	#DIV/0!
				0	#DIV/0!																			0	#DIV/0!						0	#DIV/0!	#DIV/0!					0	#DIV/0!	#DIV/0!					0	#DIV/0!	#DIV/0!
				0	#DIV/0!																			0	#DIV/0!						0	#DIV/0!	#DIV/0!					0	#DIV/0!	#DIV/0!					0	#DIV/0!	#DIV/0!
				0	#DIV/0!																			0	#DIV/0!						0	#DIV/0!	#DIV/0!					0	#DIV/0!	#DIV/0!					0	#DIV/0!	#DIV/0!
				0	#DIV/0!																			0	#DIV/0!						0	#DIV/0!	#DIV/0!					0	#DIV/0!	#DIV/0!					0	#DIV/0!	#DIV/0!
				0	#DIV/0!																			0	#DIV/0!						0	#DIV/0!	#DIV/0!					0	#DIV/0!	#DIV/0!					0	#DIV/0!	#DIV/0!
				0	#DIV/0!																			0	#DIV/0!						0	#DIV/0!	#DIV/0!					0	#DIV/0!	#DIV/0!					0	#DIV/0!	#DIV/0!
				0	#DIV/0!																			0	#DIV/0!						0	#DIV/0!	#DIV/0!					0	#DIV/0!	#DIV/0!					0	#DIV/0!	#DIV/0!
				0	#DIV/0!																			0	#DIV/0!						0	#DIV/0!	#DIV/0!					0	#DIV/0!	#DIV/0!					0	#DIV/0!	#DIV/0!
				0	#DIV/0!																			0	#DIV/0!						0	#DIV/0!	#DIV/0!					0	#DIV/0!	#DIV/0!					0	#DIV/0!	#DIV/0!
				0	#DIV/0!																			0	#DIV/0!						0	#DIV/0!	#DIV/0!					0	#DIV/0!	#DIV/0!					0	#DIV/0!	#DIV/0!
				0	#DIV/0!																			0	#DIV/0!						0	#DIV/0!	#DIV/0!					0	#DIV/0!	#DIV/0!					0	#DIV/0!	#DIV/0!
				0	#DIV/0!																			0	#DIV/0!						0	#DIV/0!	#DIV/0!					0	#DIV/0!	#DIV/0!					0	#DIV/0!	#DIV/0!
				0	#DIV/0!																			0	#DIV/0!						0	#DIV/0!	#DIV/0!					0	#DIV/0!	#DIV/0!					0	#DIV/0!	#DIV/0!
				0	#DIV/0!																			0	#DIV/0!						0	#DIV/0!	#DIV/0!					0	#DIV/0!	#DIV/0!					0	#DIV/0!	#DIV/0!
				0	#DIV/0!																			0	#DIV/0!						0	#DIV/0!	#DIV/0!					0	#DIV/0!	#DIV/0!					0	#DIV/0!	#DIV/0!
				0	#DIV/0!																			0	#DIV/0!						0	#DIV/0!	#DIV/0!					0	#DIV/0!	#DIV/0!					0	#DIV/0!	#DIV/0!
				0	#DIV/0!																			0	#DIV/0!						0	#DIV/0!	#DIV/0!					0	#DIV/0!	#DIV/0!					0	#DIV/0!	#DIV/0!
				0	#DIV/0!																			0	#DIV/0!						0	#DIV/0!	#DIV/0!					0	#DIV/0!	#DIV/0!					0	#DIV/0!	#DIV/0!
				0	#DIV/0!																			0	#DIV/0!						0	#DIV/0!	#DIV/0!					0	#DIV/0!	#DIV/0!					0	#DIV/0!	#DIV/0!
				0	#DIV/0!																			0	#DIV/0!						0	#DIV/0!	#DIV/0!					0	#DIV/0!	#DIV/0!					0	#DIV/0!	#DIV/0!
				0	#DIV/0!																			0	#DIV/0!						0	#DIV/0!	#DIV/0!					0	#DIV/0!	#DIV/0!					0	#DIV/0!	#DIV/0!
				0	#DIV/0!																			0	#DIV/0!						0	#DIV/0!	#DIV/0!					0	#DIV/0!	#DIV/0!					0	#DIV/0!	#DIV/0!
				0	#DIV/0!																			0	#DIV/0!						0	#DIV/0!	#DIV/0!					0	#DIV/0!	#DIV/0!					0	#DIV/0!	#DIV/0!
				0	#DIV/0!																			0	#DIV/0!						0	#DIV/0!	#DIV/0!					0	#DIV/0!	#DIV/0!					0	#DIV/0!	#DIV/0!
				0	#DIV/0!																			0	#DIV/0!						0	#DIV/0!	#DIV/0!					0	#DIV/0!	#DIV/0!					0	#DIV/0!	#DIV/0!
				0	#DIV/0!																			0	#DIV/0!						0	#DIV/0!	#DIV/0!					0	#DIV/0!	#DIV/0!					0	#DIV/0!	#DIV/0!
				0	#DIV/0!																			0	#DIV/0!						0	#DIV/0!	#DIV/0!					0	#DIV/0!	#DIV/0!					0	#DIV/0!	#DIV/0!
				0	#DIV/0!																			0	#DIV/0!						0	#DIV/0!	#DIV/0!					0	#DIV/0!	#DIV/0!					0	#DIV/0!	#DIV/0!
				0	#DIV/0!																			0	#DIV/0!						0	#DIV/0!	#DIV/0!					0	#DIV/0!	#DIV/0!					0	#DIV/0!	#DIV/0!
				0	#DIV/0!																			0	#DIV/0!						0	#DIV/0!	#DIV/0!					0	#DIV/0!	#DIV/0!					0	#DIV/0!	#DIV/0!
				0	#DIV/0!																			0	#DIV/0!						0	#DIV/0!	#DIV/0!					0	#DIV/0!	#DIV/0!					0	#DIV/0!	#DIV/0!
				0	#DIV/0!																			0	#DIV/0!						0	#DIV/0!	#DIV/0!					0	#DIV/0!	#DIV/0!					0	#DIV/0!	#DIV/0!
				0	#DIV/0!																			0	#DIV/0!						0	#DIV/0!	#DIV/0!					0	#DIV/0!	#DIV/0!					0	#DIV/0!	#DIV/0!
				0	#DIV/0!																			0	#DIV/0!						0	#DIV/0!	#DIV/0!					0	#DIV/0!	#DIV/0!					0	#DIV/0!	#DIV/0!
				0	#DIV/0!																			0	#DIV/0!						0	#DIV/0!	#DIV/0!					0	#DIV/0!	#DIV/0!					0	#DIV/0!	#DIV/0!
				0	#DIV/0!																			0	#DIV/0!						0	#DIV/0!	#DIV/0!					0	#DIV/0!	#DIV/0!					0	#DIV/0!	#DIV/0!
				0	#DIV/0!																			0	#DIV/0!						0	#DIV/0!	#DIV/0!					0	#DIV/0!	#DIV/0!					0	#DIV/0!	#DIV/0!
				0	#DIV/0!																			0	#DIV/0!						0	#DIV/0!	#DIV/0!					0	#DIV/0!	#DIV/0!					0	#DIV/0!	#DIV/0!
				0	#DIV/0!																			0	#DIV/0!						0	#DIV/0!	#DIV/0!					0	#DIV/0!	#DIV/0!					0	#DIV/0!	#DIV/0!
				0	#DIV/0!																			0	#DIV/0!						0	#DIV/0!	#DIV/0!					0	#DIV/0!	#DIV/0!					0	#DIV/0!	#DIV/0!
				0	#DIV/0!																			0	#DIV/0!						0	#DIV/0!	#DIV/0!					0	#DIV/0!	#DIV/0!					0	#DIV/0!	#DIV/0!
				0	#DIV/0!																			0	#DIV/0!						0	#DIV/0!	#DIV/0!					0	#DIV/0!	#DIV/0!					0	#DIV/0!	#DIV/0!
				0	#DIV/0!																			0	#DIV/0!						0	#DIV/0!	#DIV/0!					0	#DIV/0!	#DIV/0!					0	#DIV/0!	#DIV/0!
				0	#DIV/0!																			0	#DIV/0!						0	#DIV/0!	#DIV/0!					0	#DIV/0!	#DIV/0!					0	#DIV/0!	#DIV/0!
				0	#DIV/0!																			0	#DIV/0!						0	#DIV/0!	#DIV/0!					0	#DIV/0!	#DIV/0!					0	#DIV/0!	#DIV/0!
				0	#DIV/0!																			0	#DIV/0!						0	#DIV/0!	#DIV/0!					0	#DIV/0!	#DIV/0!					0	#DIV/0!	#DIV/0!
				0	#DIV/0!																			0	#DIV/0!						0	#DIV/0!	#DIV/0!					0	#DIV/0!	#DIV/0!					0	#DIV/0!	#DIV/0!
				0	#DIV/0!																			0	#DIV/0!						0	#DIV/0!	#DIV/0!					0	#DIV/0!	#DIV/0!					0	#DIV/0!	#DIV/0!
				0	#DIV/0!																			0	#DIV/0!						0	#DIV/0!	#DIV/0!					0	#DIV/0!	#DIV/0!					0	#DIV/0!	#DIV/0!
				0	#DIV/0!																			0	#DIV/0!						0	#DIV/0!	#DIV/0!					0	#DIV/0!	#DIV/0!					0	#DIV/0!	#DIV/0!
				0	#DIV/0!																			0	#DIV/0!						0	#DIV/0!	#DIV/0!					0	#DIV/0!	#DIV/0!					0	#DIV/0!	#DIV/0!
				0	#DIV/0!																			0	#DIV/0!						0	#DIV/0!	#DIV/0!					0	#DIV/0!	#DIV/0!					0	#DIV/0!	#DIV/0!
				0	#DIV/0!																			0	#DIV/0!						0	#DIV/0!	#DIV/0!					0	#DIV/0!	#DIV/0!					0	#DIV/0!	#DIV/0!
				0	#DIV/0!																			0	#DIV/0!						0	#DIV/0!	#DIV/0!					0	#DIV/0!	#DIV/0!					0	#DIV/0!	#DIV/0!
				0	#DIV/0!																			0	#DIV/0!						0	#DIV/0!	#DIV/0!					0	#DIV/0!	#DIV/0!					0	#DIV/0!	#DIV/0!
				0	#DIV/0!																			0	#DIV/0!						0	#DIV/0!	#DIV/0!					0	#DIV/0!	#DIV/0!					0	#DIV/0!	#DIV/0!
				0	#DIV/0!																			0	#DIV/0!						0	#DIV/0!	#DIV/0!					0	#DIV/0!	#DIV/0!					0	#DIV/0!	#DIV/0!
				0	#DIV/0!																			0	#DIV/0!						0	#DIV/0!	#DIV/0!					0	#DIV/0!	#DIV/0!					0	#DIV/0!	#DIV/0!
				0	#DIV/0!																			0	#DIV/0!						0	#DIV/0!	#DIV/0!					0	#DIV/0!	#DIV/0!					0	#DIV/0!	#DIV/0!
				0	#DIV/0!																			0	#DIV/0!						0	#DIV/0!	#DIV/0!					0	#DIV/0!	#DIV/0!					0	#DIV/0!	#DIV/0!
				0	#DIV/0!																			0	#DIV/0!						0	#DIV/0!	#DIV/0!					0	#DIV/0!	#DIV/0!					0	#DIV/0!	#DIV/0!
				0	#DIV/0!																			0	#DIV/0!						0	#DIV/0!	#DIV/0!					0	#DIV/0!	#DIV/0!					0	#DIV/0!	#DIV/0!
				0	#DIV/0!																			0	#DIV/0!						0	#DIV/0!	#DIV/0!					0	#DIV/0!	#DIV/0!					0	#DIV/0!	#DIV/0!
				0	#DIV/0!																			0	#DIV/0!						0	#DIV/0!	#DIV/0!					0	#DIV/0!	#DIV/0!					0	#DIV/0!	#DIV/0!
				0	#DIV/0!																			0	#DIV/0!						0	#DIV/0!	#DIV/0!					0	#DIV/0!	#DIV/0!					0	#DIV/0!	#DIV/0!
				0	#DIV/0!																			0	#DIV/0!						0	#DIV/0!	#DIV/0!					0	#DIV/0!	#DIV/0!					0	#DIV/0!	#DIV/0!
				0	#DIV/0!																			0	#DIV/0!						0	#DIV/0!	#DIV/0!					0	#DIV/0!	#DIV/0!					0	#DIV/0!	#DIV/0!
				0	#DIV/0!																			0	#DIV/0!						0	#DIV/0!	#DIV/0!					0	#DIV/0!	#DIV/0!					0	#DIV/0!	#DIV/0!
				0	#DIV/0!																			0	#DIV/0!						0	#DIV/0!	#DIV/0!					0	#DIV/0!	#DIV/0!					0	#DIV/0!	#DIV/0!
				0	#DIV/0!																			0	#DIV/0!						0	#DIV/0!	#DIV/0!					0	#DIV/0!	#DIV/0!					0	#DIV/0!	#DIV/0!
				0	#DIV/0!																			0	#DIV/0!						0	#DIV/0!	#DIV/0!					0	#DIV/0!	#DIV/0!					0	#DIV/0!	#DIV/0!
				0	#DIV/0!																			0	#DIV/0!						0	#DIV/0!	#DIV/0!					0	#DIV/0!	#DIV/0!					0	#DIV/0!	#DIV/0!
				0	#DIV/0!																			0	#DIV/0!						0	#DIV/0!	#DIV/0!					0	#DIV/0!	#DIV/0!					0	#DIV/0!	#DIV/0!
				0	#DIV/0!																			0	#DIV/0!						0	#DIV/0!	#DIV/0!					0	#DIV/0!	#DIV/0!					0	#DIV/0!	#DIV/0!
				0	#DIV/0!																			0	#DIV/0!						0	#DIV/0!	#DIV/0!					0	#DIV/0!	#DIV/0!					0	#DIV/0!	#DIV/0!
				0	#DIV/0!																			0	#DIV/0!						0	#DIV/0!	#DIV/0!					0	#DIV/0!	#DIV/0!					0	#DIV/0!	#DIV/0!
				0	#DIV/0!																			0	#DIV/0!						0	#DIV/0!	#DIV/0!					0	#DIV/0!	#DIV/0!					0	#DIV/0!	#DIV/0!
				0	#DIV/0!																			0	#DIV/0!						0	#DIV/0!	#DIV/0!					0	#DIV/0!	#DIV/0!					0	#DIV/0!	#DIV/0!
				0	#DIV/0!																			0	#DIV/0!						0	#DIV/0!	#DIV/0!					0	#DIV/0!	#DIV/0!					0	#DIV/0!	#DIV/0!
				0	#DIV/0!																			0	#DIV/0!						0	#DIV/0!	#DIV/0!					0	#DIV/0!	#DIV/0!					0	#DIV/0!	#DIV/0!
				0	#DIV/0!																			0	#DIV/0!						0	#DIV/0!	#DIV/0!					0	#DIV/0!	#DIV/0!					0	#DIV/0!	#DIV/0!
				0	#DIV/0!																			0	#DIV/0!						0	#DIV/0!	#DIV/0!					0	#DIV/0!	#DIV/0!					0	#DIV/0!	#DIV/0!
				0	#DIV/0!																			0	#DIV/0!						0	#DIV/0!	#DIV/0!					0	#DIV/0!	#DIV/0!					0	#DIV/0!	#DIV/0!
				0	#DIV/0!																			0	#DIV/0!						0	#DIV/0!	#DIV/0!					0	#DIV/0!	#DIV/0!					0	#DIV/0!	#DIV/0!
				0	#DIV/0!																			0	#DIV/0!						0	#DIV/0!	#DIV/0!					0	#DIV/0!	#DIV/0!					0	#DIV/0!	#DIV/0!
				0	#DIV/0!																			0	#DIV/0!						0	#DIV/0!	#DIV/0!					0	#DIV/0!	#DIV/0!					0	#DIV/0!	#DIV/0!
				0	#DIV/0!																			0	#DIV/0!						0	#DIV/0!	#DIV/0!					0	#DIV/0!	#DIV/0!					0	#DIV/0!	#DIV/0!
				0	#DIV/0!																			0	#DIV/0!						0	#DIV/0!	#DIV/0!					0	#DIV/0!	#DIV/0!					0	#DIV/0!	#DIV/0!
				0	#DIV/0!																			0	#DIV/0!						0	#DIV/0!	#DIV/0!					0	#DIV/0!	#DIV/0!					0	#DIV/0!	#DIV/0!
				0	#DIV/0!																			0	#DIV/0!						0	#DIV/0!	#DIV/0!					0	#DIV/0!	#DIV/0!					0	#DIV/0!	#DIV/0!
				0	#DIV/0!																			0	#DIV/0!						0	#DIV/0!	#DIV/0!					0	#DIV/0!	#DIV/0!					0	#DIV/0!	#DIV/0!
				0	#DIV/0!																			0	#DIV/0!						0	#DIV/0!	#DIV/0!					0	#DIV/0!	#DIV/0!					0	#DIV/0!	#DIV/0!
				0	#DIV/0!																			0	#DIV/0!						0	#DIV/0!	#DIV/0!					0	#DIV/0!	#DIV/0!					0	#DIV/0!	#DIV/0!
				0	#DIV/0!																			0	#DIV/0!						0	#DIV/0!	#DIV/0!					0	#DIV/0!	#DIV/0!					0	#DIV/0!	#DIV/0!
				0	#DIV/0!																			0	#DIV/0!						0	#DIV/0!	#DIV/0!					0	#DIV/0!	#DIV/0!					0	#DIV/0!	#DIV/0!
				0	#DIV/0!																			0	#DIV/0!						0	#DIV/0!	#DIV/0!					0	#DIV/0!	#DIV/0!					0	#DIV/0!	#DIV/0!
				0	#DIV/0!																			0	#DIV/0!						0	#DIV/0!	#DIV/0!					0	#DIV/0!	#DIV/0!					0	#DIV/0!	#DIV/0!
				0	#DIV/0!																			0	#DIV/0!						0	#DIV/0!	#DIV/0!					0	#DIV/0!	#DIV/0!					0	#DIV/0!	#DIV/0!
				0	#DIV/0!																			0	#DIV/0!						0	#DIV/0!	#DIV/0!					0	#DIV/0!	#DIV/0!					0	#DIV/0!	#DIV/0!
				0	#DIV/0!																			0	#DIV/0!						0	#DIV/0!	#DIV/0!					0	#DIV/0!	#DIV/0!					0	#DIV/0!	#DIV/0!
				0	#DIV/0!																			0	#DIV/0!						0	#DIV/0!	#DIV/0!					0	#DIV/0!	#DIV/0!					0	#DIV/0!	#DIV/0!
				0	#DIV/0!																			0	#DIV/0!						0	#DIV/0!	#DIV/0!					0	#DIV/0!	#DIV/0!					0	#DIV/0!	#DIV/0!
				0	#DIV/0!																			0	#DIV/0!						0	#DIV/0!	#DIV/0!					0	#DIV/0!	#DIV/0!					0	#DIV/0!	#DIV/0!
				0	#DIV/0!																			0	#DIV/0!						0	#DIV/0!	#DIV/0!					0	#DIV/0!	#DIV/0!					0	#DIV/0!	#DIV/0!
				0	#DIV/0!																			0	#DIV/0!						0	#DIV/0!	#DIV/0!					0	#DIV/0!	#DIV/0!					0	#DIV/0!	#DIV/0!
				0	#DIV/0!																			0	#DIV/0!						0	#DIV/0!	#DIV/0!					0	#DIV/0!	#DIV/0!					0	#DIV/0!	#DIV/0!
				0	#DIV/0!																			0	#DIV/0!						0	#DIV/0!	#DIV/0!					0	#DIV/0!	#DIV/0!					0	#DIV/0!	#DIV/0!
				0	#DIV/0!																			0	#DIV/0!						0	#DIV/0!	#DIV/0!					0	#DIV/0!	#DIV/0!					0	#DIV/0!	#DIV/0!
				0	#DIV/0!																			0	#DIV/0!						0	#DIV/0!	#DIV/0!					0	#DIV/0!	#DIV/0!					0	#DIV/0!	#DIV/0!
				0	#DIV/0!																			0	#DIV/0!						0	#DIV/0!	#DIV/0!					0	#DIV/0!	#DIV/0!					0	#DIV/0!	#DIV/0!
				0	#DIV/0!																			0	#DIV/0!						0	#DIV/0!	#DIV/0!					0	#DIV/0!	#DIV/0!					0	#DIV/0!	#DIV/0!
				0	#DIV/0!																			0	#DIV/0!						0	#DIV/0!	#DIV/0!					0	#DIV/0!	#DIV/0!					0	#DIV/0!	#DIV/0!
				0	#DIV/0!																			0	#DIV/0!						0	#DIV/0!	#DIV/0!					0	#DIV/0!	#DIV/0!					0	#DIV/0!	#DIV/0!
				0	#DIV/0!																			0	#DIV/0!						0	#DIV/0!	#DIV/0!					0	#DIV/0!	#DIV/0!					0	#DIV/0!	#DIV/0!
				0	#DIV/0!																			0	#DIV/0!						0	#DIV/0!	#DIV/0!					0	#DIV/0!	#DIV/0!					0	#DIV/0!	#DIV/0!
				0	#DIV/0!																			0	#DIV/0!						0	#DIV/0!	#DIV/0!					0	#DIV/0!	#DIV/0!					0	#DIV/0!	#DIV/0!
				0	#DIV/0!																			0	#DIV/0!						0	#DIV/0!	#DIV/0!					0	#DIV/0!	#DIV/0!					0	#DIV/0!	#DIV/0!
				0	#DIV/0!																			0	#DIV/0!						0	#DIV/0!	#DIV/0!					0	#DIV/0!	#DIV/0!					0	#DIV/0!	#DIV/0!
				0	#DIV/0!																			0	#DIV/0!						0	#DIV/0!	#DIV/0!					0	#DIV/0!	#DIV/0!					0	#DIV/0!	#DIV/0!
				0	#DIV/0!																			0	#DIV/0!						0	#DIV/0!	#DIV/0!					0	#DIV/0!	#DIV/0!					0	#DIV/0!	#DIV/0!
				0	#DIV/0!																			0	#DIV/0!						0	#DIV/0!	#DIV/0!					0	#DIV/0!	#DIV/0!					0	#DIV/0!	#DIV/0!
				0	#DIV/0!																			0	#DIV/0!						0	#DIV/0!	#DIV/0!					0	#DIV/0!	#DIV/0!					0	#DIV/0!	#DIV/0!
				0	#DIV/0!																			0	#DIV/0!						0	#DIV/0!	#DIV/0!					0	#DIV/0!	#DIV/0!					0	#DIV/0!	#DIV/0!
				0	#DIV/0!																			0	#DIV/0!						0	#DIV/0!	#DIV/0!					0	#DIV/0!	#DIV/0!					0	#DIV/0!	#DIV/0!
				0	#DIV/0!																			0	#DIV/0!						0	#DIV/0!	#DIV/0!					0	#DIV/0!	#DIV/0!					0	#DIV/0!	#DIV/0!
				0	#DIV/0!																			0	#DIV/0!						0	#DIV/0!	#DIV/0!					0	#DIV/0!	#DIV/0!					0	#DIV/0!	#DIV/0!
				0	#DIV/0!																			0	#DIV/0!						0	#DIV/0!	#DIV/0!					0	#DIV/0!	#DIV/0!					0	#DIV/0!	#DIV/0!
				0	#DIV/0!																			0	#DIV/0!						0	#DIV/0!	#DIV/0!					0	#DIV/0!	#DIV/0!					0	#DIV/0!	#DIV/0!
				0	#DIV/0!																			0	#DIV/0!						0	#DIV/0!	#DIV/0!					0	#DIV/0!	#DIV/0!					0	#DIV/0!	#DIV/0!
				0	#DIV/0!																			0	#DIV/0!						0	#DIV/0!	#DIV/0!					0	#DIV/0!	#DIV/0!					0	#DIV/0!	#DIV/0!
				0	#DIV/0!																			0	#DIV/0!						0	#DIV/0!	#DIV/0!					0	#DIV/0!	#DIV/0!					0	#DIV/0!	#DIV/0!
				0	#DIV/0!																			0	#DIV/0!						0	#DIV/0!	#DIV/0!					0	#DIV/0!	#DIV/0!					0	#DIV/0!	#DIV/0!
				0	#DIV/0!																			0	#DIV/0!						0	#DIV/0!	#DIV/0!					0	#DIV/0!	#DIV/0!					0	#DIV/0!	#DIV/0!
				0	#DIV/0!																			0	#DIV/0!						0	#DIV/0!	#DIV/0!					0	#DIV/0!	#DIV/0!					0	#DIV/0!	#DIV/0!
				0	#DIV/0!																			0	#DIV/0!						0	#DIV/0!	#DIV/0!					0	#DIV/0!	#DIV/0!					0	#DIV/0!	#DIV/0!
				0	#DIV/0!																			0	#DIV/0!						0	#DIV/0!	#DIV/0!					0	#DIV/0!	#DIV/0!					0	#DIV/0!	#DIV/0!
				0	#DIV/0!																			0	#DIV/0!						0	#DIV/0!	#DIV/0!					0	#DIV/0!	#DIV/0!					0	#DIV/0!	#DIV/0!
				0	#DIV/0!																			0	#DIV/0!						0	#DIV/0!	#DIV/0!					0	#DIV/0!	#DIV/0!					0	#DIV/0!	#DIV/0!
				0	#DIV/0!																			0	#DIV/0!						0	#DIV/0!	#DIV/0!					0	#DIV/0!	#DIV/0!					0	#DIV/0!	#DIV/0!
				0	#DIV/0!																			0	#DIV/0!						0	#DIV/0!	#DIV/0!					0	#DIV/0!	#DIV/0!					0	#DIV/0!	#DIV/0!
				0	#DIV/0!																			0	#DIV/0!						0	#DIV/0!	#DIV/0!					0	#DIV/0!	#DIV/0!					0	#DIV/0!	#DIV/0!
				0	#DIV/0!																			0	#DIV/0!						0	#DIV/0!	#DIV/0!					0	#DIV/0!	#DIV/0!					0	#DIV/0!	#DIV/0!
				0	#DIV/0!																			0	#DIV/0!						0	#DIV/0!	#DIV/0!					0	#DIV/0!	#DIV/0!					0	#DIV/0!	#DIV/0!
				0	#DIV/0!																			0	#DIV/0!						0	#DIV/0!	#DIV/0!					0	#DIV/0!	#DIV/0!					0	#DIV/0!	#DIV/0!
				0	#DIV/0!																			0	#DIV/0!						0	#DIV/0!	#DIV/0!					0	#DIV/0!	#DIV/0!					0	#DIV/0!	#DIV/0!
				0	#DIV/0!																			0	#DIV/0!						0	#DIV/0!	#DIV/0!					0	#DIV/0!	#DIV/0!					0	#DIV/0!	#DIV/0!
				0	#DIV/0!																			0	#DIV/0!						0	#DIV/0!	#DIV/0!					0	#DIV/0!	#DIV/0!					0	#DIV/0!	#DIV/0!
				0	#DIV/0!																			0	#DIV/0!						0	#DIV/0!	#DIV/0!					0	#DIV/0!	#DIV/0!					0	#DIV/0!	#DIV/0!
				0	#DIV/0!																			0	#DIV/0!						0	#DIV/0!	#DIV/0!					0	#DIV/0!	#DIV/0!					0	#DIV/0!	#DIV/0!
				0	#DIV/0!																			0	#DIV/0!						0	#DIV/0!	#DIV/0!					0	#DIV/0!	#DIV/0!					0	#DIV/0!	#DIV/0!
				0	#DIV/0!																			0	#DIV/0!						0	#DIV/0!	#DIV/0!					0	#DIV/0!	#DIV/0!					0	#DIV/0!	#DIV/0!
				0	#DIV/0!																			0	#DIV/0!						0	#DIV/0!	#DIV/0!					0	#DIV/0!	#DIV/0!					0	#DIV/0!	#DIV/0!
				0	#DIV/0!																			0	#DIV/0!						0	#DIV/0!	#DIV/0!					0	#DIV/0!	#DIV/0!					0	#DIV/0!	#DIV/0!
				0	#DIV/0!																			0	#DIV/0!						0	#DIV/0!	#DIV/0!					0	#DIV/0!	#DIV/0!					0	#DIV/0!	#DIV/0!
				0	#DIV/0!																			0	#DIV/0!						0	#DIV/0!	#DIV/0!					0	#DIV/0!	#DIV/0!					0	#DIV/0!	#DIV/0!
				0	#DIV/0!																			0	#DIV/0!						0	#DIV/0!	#DIV/0!					0	#DIV/0!	#DIV/0!					0	#DIV/0!	#DIV/0!
				0	#DIV/0!																			0	#DIV/0!						0	#DIV/0!	#DIV/0!					0	#DIV/0!	#DIV/0!					0	#DIV/0!	#DIV/0!
				0	#DIV/0!																			0	#DIV/0!						0	#DIV/0!	#DIV/0!					0	#DIV/0!	#DIV/0!					0	#DIV/0!	#DIV/0!
				0	#DIV/0!																			0	#DIV/0!						0	#DIV/0!	#DIV/0!					0	#DIV/0!	#DIV/0!					0	#DIV/0!	#DIV/0!
				0	#DIV/0!																			0	#DIV/0!						0	#DIV/0!	#DIV/0!					0	#DIV/0!	#DIV/0!					0	#DIV/0!	#DIV/0!
				0	#DIV/0!																			0	#DIV/0!						0	#DIV/0!	#DIV/0!					0	#DIV/0!	#DIV/0!					0	#DIV/0!	#DIV/0!
repeat 8				0	#DIV/0!																			0	#DIV/0!						0	#DIV/0!	#DIV/0!					0	#DIV/0!	#DIV/0!					0	#DIV/0!	#DIV/0!
				0	#DIV/0!																			0	#DIV/0!						0	#DIV/0!	#DIV/0!					0	#DIV/0!	#DIV/0!					0	#DIV/0!	#DIV/0!
				0	#DIV/0!																			0	#DIV/0!						0	#DIV/0!	#DIV/0!					0	#DIV/0!	#DIV/0!					0	#DIV/0!	#DIV/0!
				0	#DIV/0!																			0	#DIV/0!						0	#DIV/0!	#DIV/0!					0	#DIV/0!	#DIV/0!					0	#DIV/0!	#DIV/0!
				0	#DIV/0!																			0	#DIV/0!						0	#DIV/0!	#DIV/0!					0	#DIV/0!	#DIV/0!					0	#DIV/0!	#DIV/0!
				0	#DIV/0!																			0	#DIV/0!						0	#DIV/0!	#DIV/0!					0	#DIV/0!	#DIV/0!					0	#DIV/0!	#DIV/0!
				0	#DIV/0!																			0	#DIV/0!						0	#DIV/0!	#DIV/0!					0	#DIV/0!	#DIV/0!					0	#DIV/0!	#DIV/0!
				0	#DIV/0!																			0	#DIV/0!						0	#DIV/0!	#DIV/0!					0	#DIV/0!	#DIV/0!					0	#DIV/0!	#DIV/0!
				0	#DIV/0!																			0	#DIV/0!						0	#DIV/0!	#DIV/0!					0	#DIV/0!	#DIV/0!					0	#DIV/0!	#DIV/0!
				0	#DIV/0!																			0	#DIV/0!						0	#DIV/0!	#DIV/0!					0	#DIV/0!	#DIV/0!					0	#DIV/0!	#DIV/0!
				0	#DIV/0!																			0	#DIV/0!						0	#DIV/0!	#DIV/0!					0	#DIV/0!	#DIV/0!					0	#DIV/0!	#DIV/0!
				0	#DIV/0!																			0	#DIV/0!						0	#DIV/0!	#DIV/0!					0	#DIV/0!	#DIV/0!					0	#DIV/0!	#DIV/0!
				0	#DIV/0!																			0	#DIV/0!						0	#DIV/0!	#DIV/0!					0	#DIV/0!	#DIV/0!					0	#DIV/0!	#DIV/0!
				0	#DIV/0!																			0	#DIV/0!						0	#DIV/0!	#DIV/0!					0	#DIV/0!	#DIV/0!					0	#DIV/0!	#DIV/0!
				0	#DIV/0!																			0	#DIV/0!						0	#DIV/0!	#DIV/0!					0	#DIV/0!	#DIV/0!					0	#DIV/0!	#DIV/0!
				0	#DIV/0!																			0	#DIV/0!						0	#DIV/0!	#DIV/0!					0	#DIV/0!	#DIV/0!					0	#DIV/0!	#DIV/0!
				0	#DIV/0!																			0	#DIV/0!						0	#DIV/0!	#DIV/0!					0	#DIV/0!	#DIV/0!					0	#DIV/0!	#DIV/0!
				0	#DIV/0!																			0	#DIV/0!						0	#DIV/0!	#DIV/0!					0	#DIV/0!	#DIV/0!					0	#DIV/0!	#DIV/0!
				0	#DIV/0!																			0	#DIV/0!						0	#DIV/0!	#DIV/0!					0	#DIV/0!	#DIV/0!					0	#DIV/0!	#DIV/0!
				0	#DIV/0!																			0	#DIV/0!						0	#DIV/0!	#DIV/0!					0	#DIV/0!	#DIV/0!					0	#DIV/0!	#DIV/0!
				0	#DIV/0!																			0	#DIV/0!						0	#DIV/0!	#DIV/0!					0	#DIV/0!	#DIV/0!					0	#DIV/0!	#DIV/0!
				0	#DIV/0!																			0	#DIV/0!						0	#DIV/0!	#DIV/0!					0	#DIV/0!	#DIV/0!					0	#DIV/0!	#DIV/0!
				0	#DIV/0!																			0	#DIV/0!						0	#DIV/0!	#DIV/0!					0	#DIV/0!	#DIV/0!					0	#DIV/0!	#DIV/0!
				0	#DIV/0!																			0	#DIV/0!						0	#DIV/0!	#DIV/0!					0	#DIV/0!	#DIV/0!					0	#DIV/0!	#DIV/0!
				0	#DIV/0!																			0	#DIV/0!						0	#DIV/0!	#DIV/0!					0	#DIV/0!	#DIV/0!					0	#DIV/0!	#DIV/0!
				0	#DIV/0!																			0	#DIV/0!						0	#DIV/0!	#DIV/0!					0	#DIV/0!	#DIV/0!					0	#DIV/0!	#DIV/0!
				0	#DIV/0!																			0	#DIV/0!						0	#DIV/0!	#DIV/0!					0	#DIV/0!	#DIV/0!					0	#DIV/0!	#DIV/0!
				0	#DIV/0!																			0	#DIV/0!						0	#DIV/0!	#DIV/0!					0	#DIV/0!	#DIV/0!					0	#DIV/0!	#DIV/0!
				0	#DIV/0!																			0	#DIV/0!						0	#DIV/0!	#DIV/0!					0	#DIV/0!	#DIV/0!					0	#DIV/0!	#DIV/0!
				0	#DIV/0!																			0	#DIV/0!						0	#DIV/0!	#DIV/0!					0	#DIV/0!	#DIV/0!					0	#DIV/0!	#DIV/0!
				0	#DIV/0!																			0	#DIV/0!						0	#DIV/0!	#DIV/0!					0	#DIV/0!	#DIV/0!					0	#DIV/0!	#DIV/0!
				0	#DIV/0!																			0	#DIV/0!						0	#DIV/0!	#DIV/0!					0	#DIV/0!	#DIV/0!					0	#DIV/0!	#DIV/0!
				0	#DIV/0!																			0	#DIV/0!						0	#DIV/0!	#DIV/0!					0	#DIV/0!	#DIV/0!					0	#DIV/0!	#DIV/0!
				0	#DIV/0!																			0	#DIV/0!						0	#DIV/0!	#DIV/0!					0	#DIV/0!	#DIV/0!					0	#DIV/0!	#DIV/0!
				0	#DIV/0!																			0	#DIV/0!						0	#DIV/0!	#DIV/0!					0	#DIV/0!	#DIV/0!					0	#DIV/0!	#DIV/0!
				0	#DIV/0!																			0	#DIV/0!						0	#DIV/0!	#DIV/0!					0	#DIV/0!	#DIV/0!					0	#DIV/0!	#DIV/0!
				0	#DIV/0!																			0	#DIV/0!						0	#DIV/0!	#DIV/0!					0	#DIV/0!	#DIV/0!					0	#DIV/0!	#DIV/0!
				0	#DIV/0!																			0	#DIV/0!						0	#DIV/0!	#DIV/0!					0	#DIV/0!	#DIV/0!					0	#DIV/0!	#DIV/0!
				0	#DIV/0!																			0	#DIV/0!						0	#DIV/0!	#DIV/0!					0	#DIV/0!	#DIV/0!					0	#DIV/0!	#DIV/0!
				0	#DIV/0!																			0	#DIV/0!						0	#DIV/0!	#DIV/0!					0	#DIV/0!	#DIV/0!					0	#DIV/0!	#DIV/0!
				0	#DIV/0!																			0	#DIV/0!						0	#DIV/0!	#DIV/0!					0	#DIV/0!	#DIV/0!					0	#DIV/0!	#DIV/0!
				0	#DIV/0!																			0	#DIV/0!						0	#DIV/0!	#DIV/0!					0	#DIV/0!	#DIV/0!					0	#DIV/0!	#DIV/0!
				0	#DIV/0!																			0	#DIV/0!						0	#DIV/0!	#DIV/0!					0	#DIV/0!	#DIV/0!					0	#DIV/0!	#DIV/0!
				0	#DIV/0!																			0	#DIV/0!						0	#DIV/0!	#DIV/0!					0	#DIV/0!	#DIV/0!					0	#DIV/0!	#DIV/0!
				0	#DIV/0!																			0	#DIV/0!						0	#DIV/0!	#DIV/0!					0	#DIV/0!	#DIV/0!					0	#DIV/0!	#DIV/0!
				0	#DIV/0!																			0	#DIV/0!						0	#DIV/0!	#DIV/0!					0	#DIV/0!	#DIV/0!					0	#DIV/0!	#DIV/0!
				0	#DIV/0!																			0	#DIV/0!						0	#DIV/0!	#DIV/0!					0	#DIV/0!	#DIV/0!					0	#DIV/0!	#DIV/0!
				0	#DIV/0!																			0	#DIV/0!						0	#DIV/0!	#DIV/0!					0	#DIV/0!	#DIV/0!					0	#DIV/0!	#DIV/0!
				0	#DIV/0!																			0	#DIV/0!						0	#DIV/0!	#DIV/0!					0	#DIV/0!	#DIV/0!					0	#DIV/0!	#DIV/0!
				0	#DIV/0!																			0	#DIV/0!						0	#DIV/0!	#DIV/0!					0	#DIV/0!	#DIV/0!					0	#DIV/0!	#DIV/0!
				0	#DIV/0!																			0	#DIV/0!						0	#DIV/0!	#DIV/0!					0	#DIV/0!	#DIV/0!					0	#DIV/0!	#DIV/0!
				0	#DIV/0!																			0	#DIV/0!						0	#DIV/0!	#DIV/0!					0	#DIV/0!	#DIV/0!					0	#DIV/0!	#DIV/0!
				0	#DIV/0!																			0	#DIV/0!						0	#DIV/0!	#DIV/0!					0	#DIV/0!	#DIV/0!					0	#DIV/0!	#DIV/0!
				0	#DIV/0!																			0	#DIV/0!						0	#DIV/0!	#DIV/0!					0	#DIV/0!	#DIV/0!					0	#DIV/0!	#DIV/0!
				0	#DIV/0!																			0	#DIV/0!						0	#DIV/0!	#DIV/0!					0	#DIV/0!	#DIV/0!					0	#DIV/0!	#DIV/0!
				0	#DIV/0!																			0	#DIV/0!						0	#DIV/0!	#DIV/0!					0	#DIV/0!	#DIV/0!					0	#DIV/0!	#DIV/0!
				0	#DIV/0!																			0	#DIV/0!						0	#DIV/0!	#DIV/0!					0	#DIV/0!	#DIV/0!					0	#DIV/0!	#DIV/0!
				0	#DIV/0!																			0	#DIV/0!						0	#DIV/0!	#DIV/0!					0	#DIV/0!	#DIV/0!					0	#DIV/0!	#DIV/0!
				0	#DIV/0!																			0	#DIV/0!						0	#DIV/0!	#DIV/0!					0	#DIV/0!	#DIV/0!					0	#DIV/0!	#DIV/0!
				0	#DIV/0!																			0	#DIV/0!						0	#DIV/0!	#DIV/0!					0	#DIV/0!	#DIV/0!					0	#DIV/0!	#DIV/0!
				0	#DIV/0!																			0	#DIV/0!						0	#DIV/0!	#DIV/0!					0	#DIV/0!	#DIV/0!					0	#DIV/0!	#DIV/0!
				0	#DIV/0!																			0	#DIV/0!						0	#DIV/0!	#DIV/0!					0	#DIV/0!	#DIV/0!					0	#DIV/0!	#DIV/0!
				0	#DIV/0!																			0	#DIV/0!						0	#DIV/0!	#DIV/0!					0	#DIV/0!	#DIV/0!					0	#DIV/0!	#DIV/0!
				0	#DIV/0!																			0	#DIV/0!						0	#DIV/0!	#DIV/0!					0	#DIV/0!	#DIV/0!					0	#DIV/0!	#DIV/0!
				0	#DIV/0!																			0	#DIV/0!						0	#DIV/0!	#DIV/0!					0	#DIV/0!	#DIV/0!					0	#DIV/0!	#DIV/0!
				0	#DIV/0!																			0	#DIV/0!						0	#DIV/0!	#DIV/0!					0	#DIV/0!	#DIV/0!					0	#DIV/0!	#DIV/0!
				0	#DIV/0!																			0	#DIV/0!						0	#DIV/0!	#DIV/0!					0	#DIV/0!	#DIV/0!					0	#DIV/0!	#DIV/0!
				0	#DIV/0!																			0	#DIV/0!						0	#DIV/0!	#DIV/0!					0	#DIV/0!	#DIV/0!					0	#DIV/0!	#DIV/0!
				0	#DIV/0!																			0	#DIV/0!						0	#DIV/0!	#DIV/0!					0	#DIV/0!	#DIV/0!					0	#DIV/0!	#DIV/0!
				0	#DIV/0!																			0	#DIV/0!						0	#DIV/0!	#DIV/0!					0	#DIV/0!	#DIV/0!					0	#DIV/0!	#DIV/0!
				0	#DIV/0!																			0	#DIV/0!						0	#DIV/0!	#DIV/0!					0	#DIV/0!	#DIV/0!					0	#DIV/0!	#DIV/0!
				0	#DIV/0!																			0	#DIV/0!						0	#DIV/0!	#DIV/0!					0	#DIV/0!	#DIV/0!					0	#DIV/0!	#DIV/0!
				0	#DIV/0!																			0	#DIV/0!						0	#DIV/0!	#DIV/0!					0	#DIV/0!	#DIV/0!					0	#DIV/0!	#DIV/0!
				0	#DIV/0!																			0	#DIV/0!						0	#DIV/0!	#DIV/0!					0	#DIV/0!	#DIV/0!					0	#DIV/0!	#DIV/0!
				0	#DIV/0!																			0	#DIV/0!						0	#DIV/0!	#DIV/0!					0	#DIV/0!	#DIV/0!					0	#DIV/0!	#DIV/0!
				0	#DIV/0!																			0	#DIV/0!						0	#DIV/0!	#DIV/0!					0	#DIV/0!	#DIV/0!					0	#DIV/0!	#DIV/0!
				0	#DIV/0!																			0	#DIV/0!						0	#DIV/0!	#DIV/0!					0	#DIV/0!	#DIV/0!					0	#DIV/0!	#DIV/0!
				0	#DIV/0!																			0	#DIV/0!						0	#DIV/0!	#DIV/0!					0	#DIV/0!	#DIV/0!					0	#DIV/0!	#DIV/0!
				0	#DIV/0!																			0	#DIV/0!						0	#DIV/0!	#DIV/0!					0	#DIV/0!	#DIV/0!					0	#DIV/0!	#DIV/0!
				0	#DIV/0!																			0	#DIV/0!						0	#DIV/0!	#DIV/0!					0	#DIV/0!	#DIV/0!					0	#DIV/0!	#DIV/0!
				0	#DIV/0!																			0	#DIV/0!						0	#DIV/0!	#DIV/0!					0	#DIV/0!	#DIV/0!					0	#DIV/0!	#DIV/0!
				0	#DIV/0!																			0	#DIV/0!						0	#DIV/0!	#DIV/0!					0	#DIV/0!	#DIV/0!					0	#DIV/0!	#DIV/0!
				0	#DIV/0!																			0	#DIV/0!						0	#DIV/0!	#DIV/0!					0	#DIV/0!	#DIV/0!					0	#DIV/0!	#DIV/0!
				0	#DIV/0!																			0	#DIV/0!						0	#DIV/0!	#DIV/0!					0	#DIV/0!	#DIV/0!					0	#DIV/0!	#DIV/0!
				0	#DIV/0!																			0	#DIV/0!						0	#DIV/0!	#DIV/0!					0	#DIV/0!	#DIV/0!					0	#DIV/0!	#DIV/0!
				0	#DIV/0!																			0	#DIV/0!						0	#DIV/0!	#DIV/0!					0	#DIV/0!	#DIV/0!					0	#DIV/0!	#DIV/0!
				0	#DIV/0!																			0	#DIV/0!						0	#DIV/0!	#DIV/0!					0	#DIV/0!	#DIV/0!					0	#DIV/0!	#DIV/0!
				0	#DIV/0!																			0	#DIV/0!						0	#DIV/0!	#DIV/0!					0	#DIV/0!	#DIV/0!					0	#DIV/0!	#DIV/0!
				0	#DIV/0!																			0	#DIV/0!						0	#DIV/0!	#DIV/0!					0	#DIV/0!	#DIV/0!					0	#DIV/0!	#DIV/0!
				0	#DIV/0!																			0	#DIV/0!						0	#DIV/0!	#DIV/0!					0	#DIV/0!	#DIV/0!					0	#DIV/0!	#DIV/0!
				0	#DIV/0!																			0	#DIV/0!						0	#DIV/0!	#DIV/0!					0	#DIV/0!	#DIV/0!					0	#DIV/0!	#DIV/0!
				0	#DIV/0!																			0	#DIV/0!						0	#DIV/0!	#DIV/0!					0	#DIV/0!	#DIV/0!					0	#DIV/0!	#DIV/0!
				0	#DIV/0!																			0	#DIV/0!						0	#DIV/0!	#DIV/0!					0	#DIV/0!	#DIV/0!					0	#DIV/0!	#DIV/0!
				0	#DIV/0!																			0	#DIV/0!						0	#DIV/0!	#DIV/0!					0	#DIV/0!	#DIV/0!					0	#DIV/0!	#DIV/0!
				0	#DIV/0!																			0	#DIV/0!						0	#DIV/0!	#DIV/0!					0	#DIV/0!	#DIV/0!					0	#DIV/0!	#DIV/0!
				0	#DIV/0!																			0	#DIV/0!						0	#DIV/0!	#DIV/0!					0	#DIV/0!	#DIV/0!					0	#DIV/0!	#DIV/0!
				0	#DIV/0!																			0	#DIV/0!						0	#DIV/0!	#DIV/0!					0	#DIV/0!	#DIV/0!					0	#DIV/0!	#DIV/0!
				0	#DIV/0!																			0	#DIV/0!						0	#DIV/0!	#DIV/0!					0	#DIV/0!	#DIV/0!					0	#DIV/0!	#DIV/0!
				0	#DIV/0!																			0	#DIV/0!						0	#DIV/0!	#DIV/0!					0	#DIV/0!	#DIV/0!					0	#DIV/0!	#DIV/0!
				0	#DIV/0!																			0	#DIV/0!						0	#DIV/0!	#DIV/0!					0	#DIV/0!	#DIV/0!					0	#DIV/0!	#DIV/0!
				0	#DIV/0!																			0	#DIV/0!						0	#DIV/0!	#DIV/0!					0	#DIV/0!	#DIV/0!					0	#DIV/0!	#DIV/0!
				0	#DIV/0!																			0	#DIV/0!						0	#DIV/0!	#DIV/0!					0	#DIV/0!	#DIV/0!					0	#DIV/0!	#DIV/0!
				0	#DIV/0!																			0	#DIV/0!						0	#DIV/0!	#DIV/0!					0	#DIV/0!	#DIV/0!					0	#DIV/0!	#DIV/0!
				0	#DIV/0!																			0	#DIV/0!						0	#DIV/0!	#DIV/0!					0	#DIV/0!	#DIV/0!					0	#DIV/0!	#DIV/0!
				0	#DIV/0!																			0	#DIV/0!						0	#DIV/0!	#DIV/0!					0	#DIV/0!	#DIV/0!					0	#DIV/0!	#DIV/0!
				0	#DIV/0!																			0	#DIV/0!						0	#DIV/0!	#DIV/0!					0	#DIV/0!	#DIV/0!					0	#DIV/0!	#DIV/0!
				0	#DIV/0!																			0	#DIV/0!						0	#DIV/0!	#DIV/0!					0	#DIV/0!	#DIV/0!					0	#DIV/0!	#DIV/0!
				0	#DIV/0!																			0	#DIV/0!						0	#DIV/0!	#DIV/0!					0	#DIV/0!	#DIV/0!					0	#DIV/0!	#DIV/0!
				0	#DIV/0!																			0	#DIV/0!						0	#DIV/0!	#DIV/0!					0	#DIV/0!	#DIV/0!					0	#DIV/0!	#DIV/0!
				0	#DIV/0!																			0	#DIV/0!						0	#DIV/0!	#DIV/0!					0	#DIV/0!	#DIV/0!					0	#DIV/0!	#DIV/0!
				0	#DIV/0!																			0	#DIV/0!						0	#DIV/0!	#DIV/0!					0	#DIV/0!	#DIV/0!					0	#DIV/0!	#DIV/0!
				0	#DIV/0!																			0	#DIV/0!						0	#DIV/0!	#DIV/0!					0	#DIV/0!	#DIV/0!					0	#DIV/0!	#DIV/0!
				0	#DIV/0!																			0	#DIV/0!						0	#DIV/0!	#DIV/0!					0	#DIV/0!	#DIV/0!					0	#DIV/0!	#DIV/0!
				0	#DIV/0!																			0	#DIV/0!						0	#DIV/0!	#DIV/0!					0	#DIV/0!	#DIV/0!					0	#DIV/0!	#DIV/0!
				0	#DIV/0!																			0	#DIV/0!						0	#DIV/0!	#DIV/0!					0	#DIV/0!	#DIV/0!					0	#DIV/0!	#DIV/0!
				0	#DIV/0!																			0	#DIV/0!						0	#DIV/0!	#DIV/0!					0	#DIV/0!	#DIV/0!					0	#DIV/0!	#DIV/0!
				0	#DIV/0!																			0	#DIV/0!						0	#DIV/0!	#DIV/0!					0	#DIV/0!	#DIV/0!					0	#DIV/0!	#DIV/0!
				0	#DIV/0!																			0	#DIV/0!						0	#DIV/0!	#DIV/0!					0	#DIV/0!	#DIV/0!					0	#DIV/0!	#DIV/0!
				0	#DIV/0!																			0	#DIV/0!						0	#DIV/0!	#DIV/0!					0	#DIV/0!	#DIV/0!					0	#DIV/0!	#DIV/0!
				0	#DIV/0!																			0	#DIV/0!						0	#DIV/0!	#DIV/0!					0	#DIV/0!	#DIV/0!					0	#DIV/0!	#DIV/0!
				0	#DIV/0!																			0	#DIV/0!						0	#DIV/0!	#DIV/0!					0	#DIV/0!	#DIV/0!					0	#DIV/0!	#DIV/0!
				0	#DIV/0!																			0	#DIV/0!						0	#DIV/0!	#DIV/0!					0	#DIV/0!	#DIV/0!					0	#DIV/0!	#DIV/0!
				0	#DIV/0!																			0	#DIV/0!						0	#DIV/0!	#DIV/0!					0	#DIV/0!	#DIV/0!					0	#DIV/0!	#DIV/0!
				0	#DIV/0!																			0	#DIV/0!						0	#DIV/0!	#DIV/0!					0	#DIV/0!	#DIV/0!					0	#DIV/0!	#DIV/0!
				0	#DIV/0!																			0	#DIV/0!						0	#DIV/0!	#DIV/0!					0	#DIV/0!	#DIV/0!					0	#DIV/0!	#DIV/0!
				0	#DIV/0!																			0	#DIV/0!						0	#DIV/0!	#DIV/0!					0	#DIV/0!	#DIV/0!					0	#DIV/0!	#DIV/0!
				0	#DIV/0!																			0	#DIV/0!						0	#DIV/0!	#DIV/0!					0	#DIV/0!	#DIV/0!					0	#DIV/0!	#DIV/0!
				0	#DIV/0!																			0	#DIV/0!						0	#DIV/0!	#DIV/0!					0	#DIV/0!	#DIV/0!					0	#DIV/0!	#DIV/0!
				0	#DIV/0!																			0	#DIV/0!						0	#DIV/0!	#DIV/0!					0	#DIV/0!	#DIV/0!					0	#DIV/0!	#DIV/0!
				0	#DIV/0!																			0	#DIV/0!						0	#DIV/0!	#DIV/0!					0	#DIV/0!	#DIV/0!					0	#DIV/0!	#DIV/0!
				0	#DIV/0!																			0	#DIV/0!						0	#DIV/0!	#DIV/0!					0	#DIV/0!	#DIV/0!					0	#DIV/0!	#DIV/0!
				0	#DIV/0!																			0	#DIV/0!						0	#DIV/0!	#DIV/0!					0	#DIV/0!	#DIV/0!					0	#DIV/0!	#DIV/0!
				0	#DIV/0!																			0	#DIV/0!						0	#DIV/0!	#DIV/0!					0	#DIV/0!	#DIV/0!					0	#DIV/0!	#DIV/0!
				0	#DIV/0!																			0	#DIV/0!						0	#DIV/0!	#DIV/0!					0	#DIV/0!	#DIV/0!					0	#DIV/0!	#DIV/0!
				0	#DIV/0!																			0	#DIV/0!						0	#DIV/0!	#DIV/0!					0	#DIV/0!	#DIV/0!					0	#DIV/0!	#DIV/0!
				0	#DIV/0!																			0	#DIV/0!						0	#DIV/0!	#DIV/0!					0	#DIV/0!	#DIV/0!					0	#DIV/0!	#DIV/0!
				0	#DIV/0!																			0	#DIV/0!						0	#DIV/0!	#DIV/0!					0	#DIV/0!	#DIV/0!					0	#DIV/0!	#DIV/0!
				0	#DIV/0!																			0	#DIV/0!						0	#DIV/0!	#DIV/0!					0	#DIV/0!	#DIV/0!					0	#DIV/0!	#DIV/0!
				0	#DIV/0!																			0	#DIV/0!						0	#DIV/0!	#DIV/0!					0	#DIV/0!	#DIV/0!					0	#DIV/0!	#DIV/0!
				0	#DIV/0!																			0	#DIV/0!						0	#DIV/0!	#DIV/0!					0	#DIV/0!	#DIV/0!					0	#DIV/0!	#DIV/0!
				0	#DIV/0!																			0	#DIV/0!						0	#DIV/0!	#DIV/0!					0	#DIV/0!	#DIV/0!					0	#DIV/0!	#DIV/0!
				0	#DIV/0!																			0	#DIV/0!						0	#DIV/0!	#DIV/0!					0	#DIV/0!	#DIV/0!					0	#DIV/0!	#DIV/0!
				0	#DIV/0!																			0	#DIV/0!						0	#DIV/0!	#DIV/0!					0	#DIV/0!	#DIV/0!					0	#DIV/0!	#DIV/0!
				0	#DIV/0!																			0	#DIV/0!						0	#DIV/0!	#DIV/0!					0	#DIV/0!	#DIV/0!					0	#DIV/0!	#DIV/0!
				0	#DIV/0!																			0	#DIV/0!						0	#DIV/0!	#DIV/0!					0	#DIV/0!	#DIV/0!					0	#DIV/0!	#DIV/0!
				0	#DIV/0!																			0	#DIV/0!						0	#DIV/0!	#DIV/0!					0	#DIV/0!	#DIV/0!					0	#DIV/0!	#DIV/0!
				0	#DIV/0!																			0	#DIV/0!						0	#DIV/0!	#DIV/0!					0	#DIV/0!	#DIV/0!					0	#DIV/0!	#DIV/0!
				0	#DIV/0!																			0	#DIV/0!						0	#DIV/0!	#DIV/0!					0	#DIV/0!	#DIV/0!					0	#DIV/0!	#DIV/0!
				0	#DIV/0!																			0	#DIV/0!						0	#DIV/0!	#DIV/0!					0	#DIV/0!	#DIV/0!					0	#DIV/0!	#DIV/0!
				0	#DIV/0!																			0	#DIV/0!						0	#DIV/0!	#DIV/0!					0	#DIV/0!	#DIV/0!					0	#DIV/0!	#DIV/0!
				0	#DIV/0!																			0	#DIV/0!						0	#DIV/0!	#DIV/0!					0	#DIV/0!	#DIV/0!					0	#DIV/0!	#DIV/0!
				0	#DIV/0!																			0	#DIV/0!						0	#DIV/0!	#DIV/0!					0	#DIV/0!	#DIV/0!					0	#DIV/0!	#DIV/0!
				0	#DIV/0!																			0	#DIV/0!						0	#DIV/0!	#DIV/0!					0	#DIV/0!	#DIV/0!					0	#DIV/0!	#DIV/0!
				0	#DIV/0!																			0	#DIV/0!						0	#DIV/0!	#DIV/0!					0	#DIV/0!	#DIV/0!					0	#DIV/0!	#DIV/0!
				0	#DIV/0!																			0	#DIV/0!						0	#DIV/0!	#DIV/0!					0	#DIV/0!	#DIV/0!					0	#DIV/0!	#DIV/0!
				0	#DIV/0!																			0	#DIV/0!						0	#DIV/0!	#DIV/0!					0	#DIV/0!	#DIV/0!					0	#DIV/0!	#DIV/0!
				0	#DIV/0!																			0	#DIV/0!						0	#DIV/0!	#DIV/0!					0	#DIV/0!	#DIV/0!					0	#DIV/0!	#DIV/0!
				0	#DIV/0!																			0	#DIV/0!						0	#DIV/0!	#DIV/0!					0	#DIV/0!	#DIV/0!					0	#DIV/0!	#DIV/0!
				0	#DIV/0!																			0	#DIV/0!						0	#DIV/0!	#DIV/0!					0	#DIV/0!	#DIV/0!					0	#DIV/0!	#DIV/0!
				0	#DIV/0!																			0	#DIV/0!						0	#DIV/0!	#DIV/0!					0	#DIV/0!	#DIV/0!					0	#DIV/0!	#DIV/0!
				0	#DIV/0!																			0	#DIV/0!						0	#DIV/0!	#DIV/0!					0	#DIV/0!	#DIV/0!					0	#DIV/0!	#DIV/0!
				0	#DIV/0!																			0	#DIV/0!						0	#DIV/0!	#DIV/0!					0	#DIV/0!	#DIV/0!					0	#DIV/0!	#DIV/0!
				0	#DIV/0!																			0	#DIV/0!						0	#DIV/0!	#DIV/0!					0	#DIV/0!	#DIV/0!					0	#DIV/0!	#DIV/0!
				0	#DIV/0!																			0	#DIV/0!						0	#DIV/0!	#DIV/0!					0	#DIV/0!	#DIV/0!					0	#DIV/0!	#DIV/0!
				0	#DIV/0!																			0	#DIV/0!						0	#DIV/0!	#DIV/0!					0	#DIV/0!	#DIV/0!					0	#DIV/0!	#DIV/0!
				0	#DIV/0!																			0	#DIV/0!						0	#DIV/0!	#DIV/0!					0	#DIV/0!	#DIV/0!					0	#DIV/0!	#DIV/0!
				0	#DIV/0!																			0	#DIV/0!						0	#DIV/0!	#DIV/0!					0	#DIV/0!	#DIV/0!					0	#DIV/0!	#DIV/0!
				0	#DIV/0!																			0	#DIV/0!						0	#DIV/0!	#DIV/0!					0	#DIV/0!	#DIV/0!					0	#DIV/0!	#DIV/0!
				0	#DIV/0!																			0	#DIV/0!						0	#DIV/0!	#DIV/0!					0	#DIV/0!	#DIV/0!					0	#DIV/0!	#DIV/0!
				0	#DIV/0!																			0	#DIV/0!						0	#DIV/0!	#DIV/0!					0	#DIV/0!	#DIV/0!					0	#DIV/0!	#DIV/0!
				0	#DIV/0!																			0	#DIV/0!						0	#DIV/0!	#DIV/0!					0	#DIV/0!	#DIV/0!					0	#DIV/0!	#DIV/0!
				0	#DIV/0!																			0	#DIV/0!						0	#DIV/0!	#DIV/0!					0	#DIV/0!	#DIV/0!					0	#DIV/0!	#DIV/0!
				0	#DIV/0!																			0	#DIV/0!						0	#DIV/0!	#DIV/0!					0	#DIV/0!	#DIV/0!					0	#DIV/0!	#DIV/0!
				0	#DIV/0!																			0	#DIV/0!						0	#DIV/0!	#DIV/0!					0	#DIV/0!	#DIV/0!					0	#DIV/0!	#DIV/0!
				0	#DIV/0!																			0	#DIV/0!						0	#DIV/0!	#DIV/0!					0	#DIV/0!	#DIV/0!					0	#DIV/0!	#DIV/0!
				0	#DIV/0!																			0	#DIV/0!						0	#DIV/0!	#DIV/0!					0	#DIV/0!	#DIV/0!					0	#DIV/0!	#DIV/0!
				0	#DIV/0!																			0	#DIV/0!						0	#DIV/0!	#DIV/0!					0	#DIV/0!	#DIV/0!					0	#DIV/0!	#DIV/0!
				0	#DIV/0!																			0	#DIV/0!						0	#DIV/0!	#DIV/0!					0	#DIV/0!	#DIV/0!					0	#DIV/0!	#DIV/0!
				0	#DIV/0!																			0	#DIV/0!						0	#DIV/0!	#DIV/0!					0	#DIV/0!	#DIV/0!					0	#DIV/0!	#DIV/0!
				0	#DIV/0!																			0	#DIV/0!						0	#DIV/0!	#DIV/0!					0	#DIV/0!	#DIV/0!					0	#DIV/0!	#DIV/0!
				0	#DIV/0!																			0	#DIV/0!						0	#DIV/0!	#DIV/0!					0	#DIV/0!	#DIV/0!					0	#DIV/0!	#DIV/0!
				0	#DIV/0!																			0	#DIV/0!						0	#DIV/0!	#DIV/0!					0	#DIV/0!	#DIV/0!					0	#DIV/0!	#DIV/0!
				0	#DIV/0!																			0	#DIV/0!						0	#DIV/0!	#DIV/0!					0	#DIV/0!	#DIV/0!					0	#DIV/0!	#DIV/0!
				0	#DIV/0!																			0	#DIV/0!						0	#DIV/0!	#DIV/0!					0	#DIV/0!	#DIV/0!					0	#DIV/0!	#DIV/0!
				0	#DIV/0!																			0	#DIV/0!						0	#DIV/0!	#DIV/0!					0	#DIV/0!	#DIV/0!					0	#DIV/0!	#DIV/0!
				0	#DIV/0!																			0	#DIV/0!						0	#DIV/0!	#DIV/0!					0	#DIV/0!	#DIV/0!					0	#DIV/0!	#DIV/0!
				0	#DIV/0!																			0	#DIV/0!						0	#DIV/0!	#DIV/0!					0	#DIV/0!	#DIV/0!					0	#DIV/0!	#DIV/0!
				0	#DIV/0!																			0	#DIV/0!						0	#DIV/0!	#DIV/0!					0	#DIV/0!	#DIV/0!					0	#DIV/0!	#DIV/0!
				0	#DIV/0!																			0	#DIV/0!						0	#DIV/0!	#DIV/0!					0	#DIV/0!	#DIV/0!					0	#DIV/0!	#DIV/0!
				0	#DIV/0!																			0	#DIV/0!						0	#DIV/0!	#DIV/0!					0	#DIV/0!	#DIV/0!					0	#DIV/0!	#DIV/0!
				0	#DIV/0!																			0	#DIV/0!						0	#DIV/0!	#DIV/0!					0	#DIV/0!	#DIV/0!					0	#DIV/0!	#DIV/0!
				0	#DIV/0!																			0	#DIV/0!						0	#DIV/0!	#DIV/0!					0	#DIV/0!	#DIV/0!					0	#DIV/0!	#DIV/0!
				0	#DIV/0!																			0	#DIV/0!						0	#DIV/0!	#DIV/0!					0	#DIV/0!	#DIV/0!					0	#DIV/0!	#DIV/0!
				0	#DIV/0!																			0	#DIV/0!						0	#DIV/0!	#DIV/0!					0	#DIV/0!	#DIV/0!					0	#DIV/0!	#DIV/0!
				0	#DIV/0!																			0	#DIV/0!						0	#DIV/0!	#DIV/0!					0	#DIV/0!	#DIV/0!					0	#DIV/0!	#DIV/0!
				0	#DIV/0!																			0	#DIV/0!						0	#DIV/0!	#DIV/0!					0	#DIV/0!	#DIV/0!					0	#DIV/0!	#DIV/0!
				0	#DIV/0!																			0	#DIV/0!						0	#DIV/0!	#DIV/0!					0	#DIV/0!	#DIV/0!					0	#DIV/0!	#DIV/0!
				0	#DIV/0!																			0	#DIV/0!						0	#DIV/0!	#DIV/0!					0	#DIV/0!	#DIV/0!					0	#DIV/0!	#DIV/0!
				0	#DIV/0!																			0	#DIV/0!						0	#DIV/0!	#DIV/0!					0	#DIV/0!	#DIV/0!					0	#DIV/0!	#DIV/0!
				0	#DIV/0!																			0	#DIV/0!						0	#DIV/0!	#DIV/0!					0	#DIV/0!	#DIV/0!					0	#DIV/0!	#DIV/0!
				0	#DIV/0!																			0	#DIV/0!						0	#DIV/0!	#DIV/0!					0	#DIV/0!	#DIV/0!					0	#DIV/0!	#DIV/0!
				0	#DIV/0!																			0	#DIV/0!						0	#DIV/0!	#DIV/0!					0	#DIV/0!	#DIV/0!					0	#DIV/0!	#DIV/0!
				0	#DIV/0!																			0	#DIV/0!						0	#DIV/0!	#DIV/0!					0	#DIV/0!	#DIV/0!					0	#DIV/0!	#DIV/0!
				0	#DIV/0!																			0	#DIV/0!						0	#DIV/0!	#DIV/0!					0	#DIV/0!	#DIV/0!					0	#DIV/0!	#DIV/0!
				0	#DIV/0!																			0	#DIV/0!						0	#DIV/0!	#DIV/0!					0	#DIV/0!	#DIV/0!					0	#DIV/0!	#DIV/0!
				0	#DIV/0!																			0	#DIV/0!						0	#DIV/0!	#DIV/0!					0	#DIV/0!	#DIV/0!					0	#DIV/0!	#DIV/0!
				0	#DIV/0!																			0	#DIV/0!						0	#DIV/0!	#DIV/0!					0	#DIV/0!	#DIV/0!					0	#DIV/0!	#DIV/0!
				0	#DIV/0!																			0	#DIV/0!						0	#DIV/0!	#DIV/0!					0	#DIV/0!	#DIV/0!					0	#DIV/0!	#DIV/0!
				0	#DIV/0!																			0	#DIV/0!						0	#DIV/0!	#DIV/0!					0	#DIV/0!	#DIV/0!					0	#DIV/0!	#DIV/0!
				0	#DIV/0!																			0	#DIV/0!						0	#DIV/0!	#DIV/0!					0	#DIV/0!	#DIV/0!					0	#DIV/0!	#DIV/0!
				0	#DIV/0!																			0	#DIV/0!						0	#DIV/0!	#DIV/0!					0	#DIV/0!	#DIV/0!					0	#DIV/0!	#DIV/0!
				0	#DIV/0!																			0	#DIV/0!						0	#DIV/0!	#DIV/0!					0	#DIV/0!	#DIV/0!					0	#DIV/0!	#DIV/0!
				0	#DIV/0!																			0	#DIV/0!						0	#DIV/0!	#DIV/0!					0	#DIV/0!	#DIV/0!					0	#DIV/0!	#DIV/0!
				0	#DIV/0!																			0	#DIV/0!						0	#DIV/0!	#DIV/0!					0	#DIV/0!	#DIV/0!					0	#DIV/0!	#DIV/0!
				0	#DIV/0!																			0	#DIV/0!						0	#DIV/0!	#DIV/0!					0	#DIV/0!	#DIV/0!					0	#DIV/0!	#DIV/0!
				0	#DIV/0!																			0	#DIV/0!						0	#DIV/0!	#DIV/0!					0	#DIV/0!	#DIV/0!					0	#DIV/0!	#DIV/0!
				0	#DIV/0!																			0	#DIV/0!						0	#DIV/0!	#DIV/0!					0	#DIV/0!	#DIV/0!					0	#DIV/0!	#DIV/0!
				0	#DIV/0!																			0	#DIV/0!						0	#DIV/0!	#DIV/0!					0	#DIV/0!	#DIV/0!					0	#DIV/0!	#DIV/0!
				0	#DIV/0!																			0	#DIV/0!						0	#DIV/0!	#DIV/0!					0	#DIV/0!	#DIV/0!					0	#DIV/0!	#DIV/0!
				0	#DIV/0!																			0	#DIV/0!						0	#DIV/0!	#DIV/0!					0	#DIV/0!	#DIV/0!					0	#DIV/0!	#DIV/0!
				0	#DIV/0!																			0	#DIV/0!						0	#DIV/0!	#DIV/0!					0	#DIV/0!	#DIV/0!					0	#DIV/0!	#DIV/0!
				0	#DIV/0!																			0	#DIV/0!						0	#DIV/0!	#DIV/0!					0	#DIV/0!	#DIV/0!					0	#DIV/0!	#DIV/0!
				0	#DIV/0!																			0	#DIV/0!						0	#DIV/0!	#DIV/0!					0	#DIV/0!	#DIV/0!					0	#DIV/0!	#DIV/0!
				0	#DIV/0!																			0	#DIV/0!						0	#DIV/0!	#DIV/0!					0	#DIV/0!	#DIV/0!					0	#DIV/0!	#DIV/0!
				0	#DIV/0!																			0	#DIV/0!						0	#DIV/0!	#DIV/0!					0	#DIV/0!	#DIV/0!					0	#DIV/0!	#DIV/0!
				0	#DIV/0!																			0	#DIV/0!						0	#DIV/0!	#DIV/0!					0	#DIV/0!	#DIV/0!					0	#DIV/0!	#DIV/0!
				0	#DIV/0!																			0	#DIV/0!						0	#DIV/0!	#DIV/0!					0	#DIV/0!	#DIV/0!					0	#DIV/0!	#DIV/0!
				0	#DIV/0!																			0	#DIV/0!						0	#DIV/0!	#DIV/0!					0	#DIV/0!	#DIV/0!					0	#DIV/0!	#DIV/0!
				0	#DIV/0!																			0	#DIV/0!						0	#DIV/0!	#DIV/0!					0	#DIV/0!	#DIV/0!					0	#DIV/0!	#DIV/0!
				0	#DIV/0!																			0	#DIV/0!						0	#DIV/0!	#DIV/0!					0	#DIV/0!	#DIV/0!					0	#DIV/0!	#DIV/0!
				0	#DIV/0!																			0	#DIV/0!						0	#DIV/0!	#DIV/0!					0	#DIV/0!	#DIV/0!					0	#DIV/0!	#DIV/0!
repeat 9				0	#DIV/0!																			0	#DIV/0!						0	#DIV/0!	#DIV/0!					0	#DIV/0!	#DIV/0!					0	#DIV/0!	#DIV/0!
				0	#DIV/0!																			0	#DIV/0!						0	#DIV/0!	#DIV/0!					0	#DIV/0!	#DIV/0!					0	#DIV/0!	#DIV/0!
				0	#DIV/0!																			0	#DIV/0!						0	#DIV/0!	#DIV/0!					0	#DIV/0!	#DIV/0!					0	#DIV/0!	#DIV/0!
				0	#DIV/0!																			0	#DIV/0!						0	#DIV/0!	#DIV/0!					0	#DIV/0!	#DIV/0!					0	#DIV/0!	#DIV/0!
				0	#DIV/0!																			0	#DIV/0!						0	#DIV/0!	#DIV/0!					0	#DIV/0!	#DIV/0!					0	#DIV/0!	#DIV/0!
				0	#DIV/0!																			0	#DIV/0!						0	#DIV/0!	#DIV/0!					0	#DIV/0!	#DIV/0!					0	#DIV/0!	#DIV/0!
				0	#DIV/0!																			0	#DIV/0!						0	#DIV/0!	#DIV/0!					0	#DIV/0!	#DIV/0!					0	#DIV/0!	#DIV/0!
				0	#DIV/0!																			0	#DIV/0!						0	#DIV/0!	#DIV/0!					0	#DIV/0!	#DIV/0!					0	#DIV/0!	#DIV/0!
				0	#DIV/0!																			0	#DIV/0!						0	#DIV/0!	#DIV/0!					0	#DIV/0!	#DIV/0!					0	#DIV/0!	#DIV/0!
				0	#DIV/0!																			0	#DIV/0!						0	#DIV/0!	#DIV/0!					0	#DIV/0!	#DIV/0!					0	#DIV/0!	#DIV/0!
				0	#DIV/0!																			0	#DIV/0!						0	#DIV/0!	#DIV/0!					0	#DIV/0!	#DIV/0!					0	#DIV/0!	#DIV/0!
				0	#DIV/0!																			0	#DIV/0!						0	#DIV/0!	#DIV/0!					0	#DIV/0!	#DIV/0!					0	#DIV/0!	#DIV/0!
				0	#DIV/0!																			0	#DIV/0!						0	#DIV/0!	#DIV/0!					0	#DIV/0!	#DIV/0!					0	#DIV/0!	#DIV/0!
				0	#DIV/0!																			0	#DIV/0!						0	#DIV/0!	#DIV/0!					0	#DIV/0!	#DIV/0!					0	#DIV/0!	#DIV/0!
				0	#DIV/0!																			0	#DIV/0!						0	#DIV/0!	#DIV/0!					0	#DIV/0!	#DIV/0!					0	#DIV/0!	#DIV/0!
				0	#DIV/0!																			0	#DIV/0!						0	#DIV/0!	#DIV/0!					0	#DIV/0!	#DIV/0!					0	#DIV/0!	#DIV/0!
				0	#DIV/0!																			0	#DIV/0!						0	#DIV/0!	#DIV/0!					0	#DIV/0!	#DIV/0!					0	#DIV/0!	#DIV/0!
				0	#DIV/0!																			0	#DIV/0!						0	#DIV/0!	#DIV/0!					0	#DIV/0!	#DIV/0!					0	#DIV/0!	#DIV/0!
				0	#DIV/0!																			0	#DIV/0!						0	#DIV/0!	#DIV/0!					0	#DIV/0!	#DIV/0!					0	#DIV/0!	#DIV/0!
				0	#DIV/0!																			0	#DIV/0!						0	#DIV/0!	#DIV/0!					0	#DIV/0!	#DIV/0!					0	#DIV/0!	#DIV/0!
				0	#DIV/0!																			0	#DIV/0!						0	#DIV/0!	#DIV/0!					0	#DIV/0!	#DIV/0!					0	#DIV/0!	#DIV/0!
				0	#DIV/0!																			0	#DIV/0!						0	#DIV/0!	#DIV/0!					0	#DIV/0!	#DIV/0!					0	#DIV/0!	#DIV/0!
				0	#DIV/0!																			0	#DIV/0!						0	#DIV/0!	#DIV/0!					0	#DIV/0!	#DIV/0!					0	#DIV/0!	#DIV/0!
				0	#DIV/0!																			0	#DIV/0!						0	#DIV/0!	#DIV/0!					0	#DIV/0!	#DIV/0!					0	#DIV/0!	#DIV/0!
				0	#DIV/0!																			0	#DIV/0!						0	#DIV/0!	#DIV/0!					0	#DIV/0!	#DIV/0!					0	#DIV/0!	#DIV/0!
				0	#DIV/0!																			0	#DIV/0!						0	#DIV/0!	#DIV/0!					0	#DIV/0!	#DIV/0!					0	#DIV/0!	#DIV/0!
				0	#DIV/0!																			0	#DIV/0!						0	#DIV/0!	#DIV/0!					0	#DIV/0!	#DIV/0!					0	#DIV/0!	#DIV/0!
				0	#DIV/0!																			0	#DIV/0!						0	#DIV/0!	#DIV/0!					0	#DIV/0!	#DIV/0!					0	#DIV/0!	#DIV/0!
				0	#DIV/0!																			0	#DIV/0!						0	#DIV/0!	#DIV/0!					0	#DIV/0!	#DIV/0!					0	#DIV/0!	#DIV/0!
				0	#DIV/0!																			0	#DIV/0!						0	#DIV/0!	#DIV/0!					0	#DIV/0!	#DIV/0!					0	#DIV/0!	#DIV/0!
				0	#DIV/0!																			0	#DIV/0!						0	#DIV/0!	#DIV/0!					0	#DIV/0!	#DIV/0!					0	#DIV/0!	#DIV/0!
				0	#DIV/0!																			0	#DIV/0!						0	#DIV/0!	#DIV/0!					0	#DIV/0!	#DIV/0!					0	#DIV/0!	#DIV/0!
				0	#DIV/0!																			0	#DIV/0!						0	#DIV/0!	#DIV/0!					0	#DIV/0!	#DIV/0!					0	#DIV/0!	#DIV/0!
				0	#DIV/0!																			0	#DIV/0!						0	#DIV/0!	#DIV/0!					0	#DIV/0!	#DIV/0!					0	#DIV/0!	#DIV/0!
				0	#DIV/0!																			0	#DIV/0!						0	#DIV/0!	#DIV/0!					0	#DIV/0!	#DIV/0!					0	#DIV/0!	#DIV/0!
				0	#DIV/0!																			0	#DIV/0!						0	#DIV/0!	#DIV/0!					0	#DIV/0!	#DIV/0!					0	#DIV/0!	#DIV/0!
				0	#DIV/0!																			0	#DIV/0!						0	#DIV/0!	#DIV/0!					0	#DIV/0!	#DIV/0!					0	#DIV/0!	#DIV/0!
				0	#DIV/0!																			0	#DIV/0!						0	#DIV/0!	#DIV/0!					0	#DIV/0!	#DIV/0!					0	#DIV/0!	#DIV/0!
				0	#DIV/0!																			0	#DIV/0!						0	#DIV/0!	#DIV/0!					0	#DIV/0!	#DIV/0!					0	#DIV/0!	#DIV/0!
				0	#DIV/0!																			0	#DIV/0!						0	#DIV/0!	#DIV/0!					0	#DIV/0!	#DIV/0!					0	#DIV/0!	#DIV/0!
				0	#DIV/0!																			0	#DIV/0!						0	#DIV/0!	#DIV/0!					0	#DIV/0!	#DIV/0!					0	#DIV/0!	#DIV/0!
				0	#DIV/0!																			0	#DIV/0!						0	#DIV/0!	#DIV/0!					0	#DIV/0!	#DIV/0!					0	#DIV/0!	#DIV/0!
				0	#DIV/0!																			0	#DIV/0!						0	#DIV/0!	#DIV/0!					0	#DIV/0!	#DIV/0!					0	#DIV/0!	#DIV/0!
				0	#DIV/0!																			0	#DIV/0!						0	#DIV/0!	#DIV/0!					0	#DIV/0!	#DIV/0!					0	#DIV/0!	#DIV/0!
				0	#DIV/0!																			0	#DIV/0!						0	#DIV/0!	#DIV/0!					0	#DIV/0!	#DIV/0!					0	#DIV/0!	#DIV/0!
				0	#DIV/0!																			0	#DIV/0!						0	#DIV/0!	#DIV/0!					0	#DIV/0!	#DIV/0!					0	#DIV/0!	#DIV/0!
				0	#DIV/0!																			0	#DIV/0!						0	#DIV/0!	#DIV/0!					0	#DIV/0!	#DIV/0!					0	#DIV/0!	#DIV/0!
				0	#DIV/0!																			0	#DIV/0!						0	#DIV/0!	#DIV/0!					0	#DIV/0!	#DIV/0!					0	#DIV/0!	#DIV/0!
				0	#DIV/0!																			0	#DIV/0!						0	#DIV/0!	#DIV/0!					0	#DIV/0!	#DIV/0!					0	#DIV/0!	#DIV/0!
				0	#DIV/0!																			0	#DIV/0!						0	#DIV/0!	#DIV/0!					0	#DIV/0!	#DIV/0!					0	#DIV/0!	#DIV/0!
				0	#DIV/0!																			0	#DIV/0!						0	#DIV/0!	#DIV/0!					0	#DIV/0!	#DIV/0!					0	#DIV/0!	#DIV/0!
				0	#DIV/0!																			0	#DIV/0!						0	#DIV/0!	#DIV/0!					0	#DIV/0!	#DIV/0!					0	#DIV/0!	#DIV/0!
				0	#DIV/0!																			0	#DIV/0!						0	#DIV/0!	#DIV/0!					0	#DIV/0!	#DIV/0!					0	#DIV/0!	#DIV/0!
				0	#DIV/0!																			0	#DIV/0!						0	#DIV/0!	#DIV/0!					0	#DIV/0!	#DIV/0!					0	#DIV/0!	#DIV/0!
				0	#DIV/0!																			0	#DIV/0!						0	#DIV/0!	#DIV/0!					0	#DIV/0!	#DIV/0!					0	#DIV/0!	#DIV/0!
				0	#DIV/0!																			0	#DIV/0!						0	#DIV/0!	#DIV/0!					0	#DIV/0!	#DIV/0!					0	#DIV/0!	#DIV/0!
				0	#DIV/0!																			0	#DIV/0!						0	#DIV/0!	#DIV/0!					0	#DIV/0!	#DIV/0!					0	#DIV/0!	#DIV/0!
				0	#DIV/0!																			0	#DIV/0!						0	#DIV/0!	#DIV/0!					0	#DIV/0!	#DIV/0!					0	#DIV/0!	#DIV/0!
				0	#DIV/0!																			0	#DIV/0!						0	#DIV/0!	#DIV/0!					0	#DIV/0!	#DIV/0!					0	#DIV/0!	#DIV/0!
				0	#DIV/0!																			0	#DIV/0!						0	#DIV/0!	#DIV/0!					0	#DIV/0!	#DIV/0!					0	#DIV/0!	#DIV/0!
				0	#DIV/0!																			0	#DIV/0!						0	#DIV/0!	#DIV/0!					0	#DIV/0!	#DIV/0!					0	#DIV/0!	#DIV/0!
				0	#DIV/0!																			0	#DIV/0!						0	#DIV/0!	#DIV/0!					0	#DIV/0!	#DIV/0!					0	#DIV/0!	#DIV/0!
				0	#DIV/0!																			0	#DIV/0!						0	#DIV/0!	#DIV/0!					0	#DIV/0!	#DIV/0!					0	#DIV/0!	#DIV/0!
				0	#DIV/0!																			0	#DIV/0!						0	#DIV/0!	#DIV/0!					0	#DIV/0!	#DIV/0!					0	#DIV/0!	#DIV/0!
				0	#DIV/0!																			0	#DIV/0!						0	#DIV/0!	#DIV/0!					0	#DIV/0!	#DIV/0!					0	#DIV/0!	#DIV/0!
				0	#DIV/0!																			0	#DIV/0!						0	#DIV/0!	#DIV/0!					0	#DIV/0!	#DIV/0!					0	#DIV/0!	#DIV/0!
				0	#DIV/0!																			0	#DIV/0!						0	#DIV/0!	#DIV/0!					0	#DIV/0!	#DIV/0!					0	#DIV/0!	#DIV/0!
				0	#DIV/0!																			0	#DIV/0!						0	#DIV/0!	#DIV/0!					0	#DIV/0!	#DIV/0!					0	#DIV/0!	#DIV/0!
				0	#DIV/0!																			0	#DIV/0!						0	#DIV/0!	#DIV/0!					0	#DIV/0!	#DIV/0!					0	#DIV/0!	#DIV/0!
				0	#DIV/0!																			0	#DIV/0!						0	#DIV/0!	#DIV/0!					0	#DIV/0!	#DIV/0!					0	#DIV/0!	#DIV/0!
				0	#DIV/0!																			0	#DIV/0!						0	#DIV/0!	#DIV/0!					0	#DIV/0!	#DIV/0!					0	#DIV/0!	#DIV/0!
				0	#DIV/0!																			0	#DIV/0!						0	#DIV/0!	#DIV/0!					0	#DIV/0!	#DIV/0!					0	#DIV/0!	#DIV/0!
				0	#DIV/0!																			0	#DIV/0!						0	#DIV/0!	#DIV/0!					0	#DIV/0!	#DIV/0!					0	#DIV/0!	#DIV/0!
				0	#DIV/0!																			0	#DIV/0!						0	#DIV/0!	#DIV/0!					0	#DIV/0!	#DIV/0!					0	#DIV/0!	#DIV/0!
				0	#DIV/0!																			0	#DIV/0!						0	#DIV/0!	#DIV/0!					0	#DIV/0!	#DIV/0!					0	#DIV/0!	#DIV/0!
				0	#DIV/0!																			0	#DIV/0!						0	#DIV/0!	#DIV/0!					0	#DIV/0!	#DIV/0!					0	#DIV/0!	#DIV/0!
				0	#DIV/0!																			0	#DIV/0!						0	#DIV/0!	#DIV/0!					0	#DIV/0!	#DIV/0!					0	#DIV/0!	#DIV/0!
				0	#DIV/0!																			0	#DIV/0!						0	#DIV/0!	#DIV/0!					0	#DIV/0!	#DIV/0!					0	#DIV/0!	#DIV/0!
				0	#DIV/0!																			0	#DIV/0!						0	#DIV/0!	#DIV/0!					0	#DIV/0!	#DIV/0!					0	#DIV/0!	#DIV/0!
				0	#DIV/0!																			0	#DIV/0!						0	#DIV/0!	#DIV/0!					0	#DIV/0!	#DIV/0!					0	#DIV/0!	#DIV/0!
				0	#DIV/0!																			0	#DIV/0!						0	#DIV/0!	#DIV/0!					0	#DIV/0!	#DIV/0!					0	#DIV/0!	#DIV/0!
				0	#DIV/0!																			0	#DIV/0!						0	#DIV/0!	#DIV/0!					0	#DIV/0!	#DIV/0!					0	#DIV/0!	#DIV/0!
				0	#DIV/0!																			0	#DIV/0!						0	#DIV/0!	#DIV/0!					0	#DIV/0!	#DIV/0!					0	#DIV/0!	#DIV/0!
				0	#DIV/0!																			0	#DIV/0!						0	#DIV/0!	#DIV/0!					0	#DIV/0!	#DIV/0!					0	#DIV/0!	#DIV/0!
				0	#DIV/0!																			0	#DIV/0!						0	#DIV/0!	#DIV/0!					0	#DIV/0!	#DIV/0!					0	#DIV/0!	#DIV/0!
				0	#DIV/0!																			0	#DIV/0!						0	#DIV/0!	#DIV/0!					0	#DIV/0!	#DIV/0!					0	#DIV/0!	#DIV/0!
				0	#DIV/0!																			0	#DIV/0!						0	#DIV/0!	#DIV/0!					0	#DIV/0!	#DIV/0!					0	#DIV/0!	#DIV/0!
				0	#DIV/0!																			0	#DIV/0!						0	#DIV/0!	#DIV/0!					0	#DIV/0!	#DIV/0!					0	#DIV/0!	#DIV/0!
				0	#DIV/0!																			0	#DIV/0!						0	#DIV/0!	#DIV/0!					0	#DIV/0!	#DIV/0!					0	#DIV/0!	#DIV/0!
				0	#DIV/0!																			0	#DIV/0!						0	#DIV/0!	#DIV/0!					0	#DIV/0!	#DIV/0!					0	#DIV/0!	#DIV/0!
				0	#DIV/0!																			0	#DIV/0!						0	#DIV/0!	#DIV/0!					0	#DIV/0!	#DIV/0!					0	#DIV/0!	#DIV/0!
				0	#DIV/0!																			0	#DIV/0!						0	#DIV/0!	#DIV/0!					0	#DIV/0!	#DIV/0!					0	#DIV/0!	#DIV/0!
				0	#DIV/0!																			0	#DIV/0!						0	#DIV/0!	#DIV/0!					0	#DIV/0!	#DIV/0!					0	#DIV/0!	#DIV/0!
				0	#DIV/0!																			0	#DIV/0!						0	#DIV/0!	#DIV/0!					0	#DIV/0!	#DIV/0!					0	#DIV/0!	#DIV/0!
				0	#DIV/0!																			0	#DIV/0!						0	#DIV/0!	#DIV/0!					0	#DIV/0!	#DIV/0!					0	#DIV/0!	#DIV/0!
				0	#DIV/0!																			0	#DIV/0!						0	#DIV/0!	#DIV/0!					0	#DIV/0!	#DIV/0!					0	#DIV/0!	#DIV/0!
				0	#DIV/0!																			0	#DIV/0!						0	#DIV/0!	#DIV/0!					0	#DIV/0!	#DIV/0!					0	#DIV/0!	#DIV/0!
				0	#DIV/0!																			0	#DIV/0!						0	#DIV/0!	#DIV/0!					0	#DIV/0!	#DIV/0!					0	#DIV/0!	#DIV/0!
				0	#DIV/0!																			0	#DIV/0!						0	#DIV/0!	#DIV/0!					0	#DIV/0!	#DIV/0!					0	#DIV/0!	#DIV/0!
				0	#DIV/0!																			0	#DIV/0!						0	#DIV/0!	#DIV/0!					0	#DIV/0!	#DIV/0!					0	#DIV/0!	#DIV/0!
				0	#DIV/0!																			0	#DIV/0!						0	#DIV/0!	#DIV/0!					0	#DIV/0!	#DIV/0!					0	#DIV/0!	#DIV/0!
				0	#DIV/0!																			0	#DIV/0!						0	#DIV/0!	#DIV/0!					0	#DIV/0!	#DIV/0!					0	#DIV/0!	#DIV/0!
				0	#DIV/0!																			0	#DIV/0!						0	#DIV/0!	#DIV/0!					0	#DIV/0!	#DIV/0!					0	#DIV/0!	#DIV/0!
				0	#DIV/0!																			0	#DIV/0!						0	#DIV/0!	#DIV/0!					0	#DIV/0!	#DIV/0!					0	#DIV/0!	#DIV/0!
				0	#DIV/0!																			0	#DIV/0!						0	#DIV/0!	#DIV/0!					0	#DIV/0!	#DIV/0!					0	#DIV/0!	#DIV/0!
				0	#DIV/0!																			0	#DIV/0!						0	#DIV/0!	#DIV/0!					0	#DIV/0!	#DIV/0!					0	#DIV/0!	#DIV/0!
				0	#DIV/0!																			0	#DIV/0!						0	#DIV/0!	#DIV/0!					0	#DIV/0!	#DIV/0!					0	#DIV/0!	#DIV/0!
				0	#DIV/0!																			0	#DIV/0!						0	#DIV/0!	#DIV/0!					0	#DIV/0!	#DIV/0!					0	#DIV/0!	#DIV/0!
				0	#DIV/0!																			0	#DIV/0!						0	#DIV/0!	#DIV/0!					0	#DIV/0!	#DIV/0!					0	#DIV/0!	#DIV/0!
				0	#DIV/0!																			0	#DIV/0!						0	#DIV/0!	#DIV/0!					0	#DIV/0!	#DIV/0!					0	#DIV/0!	#DIV/0!
				0	#DIV/0!																			0	#DIV/0!						0	#DIV/0!	#DIV/0!					0	#DIV/0!	#DIV/0!					0	#DIV/0!	#DIV/0!
				0	#DIV/0!																			0	#DIV/0!						0	#DIV/0!	#DIV/0!					0	#DIV/0!	#DIV/0!					0	#DIV/0!	#DIV/0!
				0	#DIV/0!																			0	#DIV/0!						0	#DIV/0!	#DIV/0!					0	#DIV/0!	#DIV/0!					0	#DIV/0!	#DIV/0!
				0	#DIV/0!																			0	#DIV/0!						0	#DIV/0!	#DIV/0!					0	#DIV/0!	#DIV/0!					0	#DIV/0!	#DIV/0!
				0	#DIV/0!																			0	#DIV/0!						0	#DIV/0!	#DIV/0!					0	#DIV/0!	#DIV/0!					0	#DIV/0!	#DIV/0!
				0	#DIV/0!																			0	#DIV/0!						0	#DIV/0!	#DIV/0!					0	#DIV/0!	#DIV/0!					0	#DIV/0!	#DIV/0!
				0	#DIV/0!																			0	#DIV/0!						0	#DIV/0!	#DIV/0!					0	#DIV/0!	#DIV/0!					0	#DIV/0!	#DIV/0!
				0	#DIV/0!																			0	#DIV/0!						0	#DIV/0!	#DIV/0!					0	#DIV/0!	#DIV/0!					0	#DIV/0!	#DIV/0!
				0	#DIV/0!																			0	#DIV/0!						0	#DIV/0!	#DIV/0!					0	#DIV/0!	#DIV/0!					0	#DIV/0!	#DIV/0!
				0	#DIV/0!																			0	#DIV/0!						0	#DIV/0!	#DIV/0!					0	#DIV/0!	#DIV/0!					0	#DIV/0!	#DIV/0!
				0	#DIV/0!																			0	#DIV/0!						0	#DIV/0!	#DIV/0!					0	#DIV/0!	#DIV/0!					0	#DIV/0!	#DIV/0!
				0	#DIV/0!																			0	#DIV/0!						0	#DIV/0!	#DIV/0!					0	#DIV/0!	#DIV/0!					0	#DIV/0!	#DIV/0!
				0	#DIV/0!																			0	#DIV/0!						0	#DIV/0!	#DIV/0!					0	#DIV/0!	#DIV/0!					0	#DIV/0!	#DIV/0!
				0	#DIV/0!																			0	#DIV/0!						0	#DIV/0!	#DIV/0!					0	#DIV/0!	#DIV/0!					0	#DIV/0!	#DIV/0!
				0	#DIV/0!																			0	#DIV/0!						0	#DIV/0!	#DIV/0!					0	#DIV/0!	#DIV/0!					0	#DIV/0!	#DIV/0!
				0	#DIV/0!																			0	#DIV/0!						0	#DIV/0!	#DIV/0!					0	#DIV/0!	#DIV/0!					0	#DIV/0!	#DIV/0!
				0	#DIV/0!																			0	#DIV/0!						0	#DIV/0!	#DIV/0!					0	#DIV/0!	#DIV/0!					0	#DIV/0!	#DIV/0!
				0	#DIV/0!																			0	#DIV/0!						0	#DIV/0!	#DIV/0!					0	#DIV/0!	#DIV/0!					0	#DIV/0!	#DIV/0!
				0	#DIV/0!																			0	#DIV/0!						0	#DIV/0!	#DIV/0!					0	#DIV/0!	#DIV/0!					0	#DIV/0!	#DIV/0!
				0	#DIV/0!																			0	#DIV/0!						0	#DIV/0!	#DIV/0!					0	#DIV/0!	#DIV/0!					0	#DIV/0!	#DIV/0!
				0	#DIV/0!																			0	#DIV/0!						0	#DIV/0!	#DIV/0!					0	#DIV/0!	#DIV/0!					0	#DIV/0!	#DIV/0!
				0	#DIV/0!																			0	#DIV/0!						0	#DIV/0!	#DIV/0!					0	#DIV/0!	#DIV/0!					0	#DIV/0!	#DIV/0!
				0	#DIV/0!																			0	#DIV/0!						0	#DIV/0!	#DIV/0!					0	#DIV/0!	#DIV/0!					0	#DIV/0!	#DIV/0!
				0	#DIV/0!																			0	#DIV/0!						0	#DIV/0!	#DIV/0!					0	#DIV/0!	#DIV/0!					0	#DIV/0!	#DIV/0!
				0	#DIV/0!																			0	#DIV/0!						0	#DIV/0!	#DIV/0!					0	#DIV/0!	#DIV/0!					0	#DIV/0!	#DIV/0!
				0	#DIV/0!																			0	#DIV/0!						0	#DIV/0!	#DIV/0!					0	#DIV/0!	#DIV/0!					0	#DIV/0!	#DIV/0!
				0	#DIV/0!																			0	#DIV/0!						0	#DIV/0!	#DIV/0!					0	#DIV/0!	#DIV/0!					0	#DIV/0!	#DIV/0!
				0	#DIV/0!																			0	#DIV/0!						0	#DIV/0!	#DIV/0!					0	#DIV/0!	#DIV/0!					0	#DIV/0!	#DIV/0!
				0	#DIV/0!																			0	#DIV/0!						0	#DIV/0!	#DIV/0!					0	#DIV/0!	#DIV/0!					0	#DIV/0!	#DIV/0!
				0	#DIV/0!																			0	#DIV/0!						0	#DIV/0!	#DIV/0!					0	#DIV/0!	#DIV/0!					0	#DIV/0!	#DIV/0!
				0	#DIV/0!																			0	#DIV/0!						0	#DIV/0!	#DIV/0!					0	#DIV/0!	#DIV/0!					0	#DIV/0!	#DIV/0!
				0	#DIV/0!																			0	#DIV/0!						0	#DIV/0!	#DIV/0!					0	#DIV/0!	#DIV/0!					0	#DIV/0!	#DIV/0!
				0	#DIV/0!																			0	#DIV/0!						0	#DIV/0!	#DIV/0!					0	#DIV/0!	#DIV/0!					0	#DIV/0!	#DIV/0!
				0	#DIV/0!																			0	#DIV/0!						0	#DIV/0!	#DIV/0!					0	#DIV/0!	#DIV/0!					0	#DIV/0!	#DIV/0!
				0	#DIV/0!																			0	#DIV/0!						0	#DIV/0!	#DIV/0!					0	#DIV/0!	#DIV/0!					0	#DIV/0!	#DIV/0!
				0	#DIV/0!																			0	#DIV/0!						0	#DIV/0!	#DIV/0!					0	#DIV/0!	#DIV/0!					0	#DIV/0!	#DIV/0!
				0	#DIV/0!																			0	#DIV/0!						0	#DIV/0!	#DIV/0!					0	#DIV/0!	#DIV/0!					0	#DIV/0!	#DIV/0!
				0	#DIV/0!																			0	#DIV/0!						0	#DIV/0!	#DIV/0!					0	#DIV/0!	#DIV/0!					0	#DIV/0!	#DIV/0!
[truncated: 83 more rows]

## Sheet: As detection example
	Paste any data collected for the blank electrolyte below														The blank elecrolyte will be subtracted						Paste data collected for the sample here							Paste data collected for the 1st standard addition here							Paste data collected for the 2nd standard addition here							Paste data collected for the 3rd standard addition here
															from the analytical scans
	blank			subtract (20s-1s)											average of all blank electrolyte scans						sample			subtract (20s-1s)		subtract the blank		1st standard addition			subtract (20s-1s)		subtract the blank		2nd standard addition			subtract (20s-1s)		subtract the blank		3rd standard addition			subtract (20s-1s)		subtract the blank
[truncated: 3,538 more rows]

## Sheet: readme
	CV template
	You should be able to paste the output from the electrode conditioning procedure straight into the template
	There are 5 repeat scans
[truncated: 27 more rows]
