# Supplementary material for: Low-cost electrochemical detection of arsenic in the groundwater of Guanajuato state, central Mexico using an open-source potentiostat
Source: PLoS One. 2022 Jan 19;17(1):e0262124. doi: 10.1371/journal.pone.0262124 (PMC8769315; doi:10.1371/journal.pone.0262124)
Supplement: S2 File — (ZIP) [file pone.0262124.s002.zip › Standard_addition_template.xlsx]

## Sheet: template
		Set up				Analysis
		initial volume (mL)		9	15.0375	slope	#REF!	#REF!	intercept
		volume of sample (mL)		1	0.14	error	#REF!	#REF!	error
		concentration of standard (ppb)		1000	1000	R-squared	#REF!	#REF!	standard deviation of y
						F-statistic	#REF!	#REF!	degrees of freedom
		sample				regression sum of squares	#REF!	#REF!	residual sum of squares
		analysis		total As					*
		media		0.1 M HCl		dilute sample (ppb)	#REF!	±	#REF!
		standard		As(V)		original concentration (ppb)	#REF!	±	#REF!
						% error		±	#REF!
						spike recovery (%)	#REF!	±	#REF!
								* (error propagation from Harris, Quantitative Chemical Analysis)
		Data
		standard added (μL)	total (μL)	concentration added (ppb)	peak height (A)	peak height (μA)	average (μA)	stdev (μA)
		0	0	0	0
			0	0	0
			0	0	0		#DIV/0!	#DIV/0!
		200	200	19.6078	0
			200	19.6078	0
			200	19.6078	0		#DIV/0!	#DIV/0!
		200	400	38.4615	0
			400	38.4615	0
			400	38.4615	0		#DIV/0!	#DIV/0!

## Sheet: example
		Set up				Analysis
		initial volume (mL)		36	15.0375	slope	0.0744198	0.435914	intercept
		volume of sample (mL)		4	0.14	error	0.00317301	0.0124917	error
		concentration of standard (ppb)		1000	1000	R-squared	0.982146	0.0259399	standard deviation of y
						F-statistic	550.089	10	degrees of freedom
		sample		groundwater from farm		regression sum of squares	0.370142	0.00672877	residual sum of squares
		analysis		total As					*
		media		0.1 M HCl		dilute sample (ppb)	5.8575	±	0.219128
		standard		As(V)		original concentration (ppb)	58.575	±	2.19128
						% error		±	3.74099
						spike recovery (%)	5.8575	±	0.219128
								* (error propagation from Harris, Quantitative Chemical Analysis)
		Data
		standard added (μL)	total (μL)	concentration added (ppb)	peak height (A)	peak height (μA)	average (μA)	stdev (μA)
* 3 repeat scans		0	0	0	4.15e-07	0.415
			0	0	4.19e-07	0.419
			0	0	4.5e-07	0.45	0.428	0.0191572
* 3 repeat scans		80	80	1.99601	5.94e-07	0.594
			80	1.99601	5.93e-07	0.593
			80	1.99601	5.81e-07	0.581	0.589333	0.00723418
* 2 repeat scans		80	160	3.98406	7.73e-07	0.773
			160	3.98406	7.34e-07	0.734	0.7535	0.0275772
* 4 repeat scans		80	240	5.96421	9.23e-07	0.923			* change number of rows as needed
			240	5.96421	8.65e-07	0.865
			240	5.96421	8.49e-07	0.849
			240	5.96421	8.49e-07	0.849	0.8715	0.0351521
		* paste your peak height data, and indicate when you added the standard solution, and how much you added
