# Supplementary material for: Low-cost electrochemical detection of arsenic in the groundwater of Guanajuato state, central Mexico using an open-source potentiostat
Source: PLoS One. 2022 Jan 19;17(1):e0262124. doi: 10.1371/journal.pone.0262124 (PMC8769315; doi:10.1371/journal.pone.0262124)
Supplement: S1 Data — (XLSX) [file pone.0262124.s003.xlsx]

## Sheet: README
	Data sets for the publication
		Low-cost electrochemical detection of arsenic in the groundwater of Guanajuato State, Central Mexico using an open-source potentiostat
		Jay C. Bullen, Lawrence N. Dworsky, Martijn Eikelboom, Matthieu Carriere, Alexandra Alvarez, Pascal Salaün
		data sets prepared by Jay Bullen (2021)

## Sheet: LoD
	Detection limit (LoD)
	ID	RS_042	RS_043	RS_078	PS_058	PS_063	PS_092
	sample cell	40 mL	40 mL	40 mL	10 mL	10 mL	40 mL
	electrodes	printed	printed	microwire	microwire	microwire	microwire
	potentiostat	Rodeostat	Rodeostat	Rodeostat	PalmSens2	PalmSens2	PalmSens2
	[As] (μg L-1)	50	20	1	1	2	1
	scan rate (V s-1)	2	2	1.2		1.2
	sampling frequency (Hz)	200	200	240		60
	deposition time (s)	60	240	20		20
	repeat	peak height (μA)
	1	0.6	1	0.035	0.357	0.138	0.079
	2	0.5	0.8	0.06	0.268	0.135	0.091
	3	0.7	1	0.06	0.254	0.177	0.077
	4	0.6	0.75	0.04	0.31	0.206	0.083
	5	0.7	1	0.05	0.245	0.189	0.059
	6	0.75	1	0.03	0.276	0.181	0.079
	7	0.7	0.75	0.04	0.302	0.189	0.087
	8	0.7	0.9	0.045	0.299	0.164	0.047
	9	0.6	0.9	0.03		0.184	0.07
	10	0.5	0.8	0.035		0.192	0.055
	avg	0.635	0.89	0.0425	0.288875	0.1755	0.0727
	σ	0.0883491	0.107497	0.0111181	0.0360652	0.0232152	0.0145759
	3*σ	0.265047	0.32249	0.0333542	0.108196	0.0696455	0.0437276
	10*σ	0.883491	1.07497	0.111181	0.360652	0.232152	0.145759
	sensitivity (μA [μg L-1]-1)	0.0127	0.0445	0.0425	0.288875	0.08775	0.0727
	LoD (μg L-1)	20.8699	7.24697	0.784804	0.374541	0.793681	0.60148
	LoQ (μg L-1)	69.5662	24.1566	2.61601	1.24847	2.6456	2.00493

## Sheet: linear range
		Linear range
		peak height values given in μA
		ID	RS_099				RS_099					RS_078						PS_092
		potentiostat	Rodeostat				Rodeostat					Rodeostat						PalmSens 2
		electrode	screen-printed				screen-printed					microwire						microwire
		scan rate (V s-1)	1.2				1.2					1.2						1.2
		sampling frequency (Hz)	240				240					240						60
		deposition time (s)	60				240					20						20
		[As] (μg L-1)	rpt1	rpt2	rpt3	avg*	rpt1	rpt2	avg*		[As] (μg L-1)	rpt1	rpt2	rpt	avg		[As] (μg L-1)	rpt1	rpt2	rpt	avg
		10.001	0.15	0.1	0.15	0.125	0.7	0.75	0.725		1	0.045	0.03	0.035	0.0366667		1	0.047	0.07	0.055	0.0573333
		19.6078		0.25	0.2	0.225	1.85	1.8	1.825		1.99601	0.05	0.06	0.06	0.0566667		1.99601	0.101	0.148	0.189	0.146
		29.1262	0.4	0.3	0.25	0.275	3	2.8	2.9		2.99103	0.1	0.08	0.08	0.0866667		2.99103	0.263	0.213	0.309	0.261667
		47.619	1	0.6	0.5	0.55	5.5	6.2	5.85		4.97512	0.13	0.13	0.17	0.143333		4.97512	0.434	0.351	0.451	0.412
		74.0741	1.8	0.9	1	0.95	10	9.5	9.75		7.93651	0.22	0.2	0.21	0.21		7.93651	0.612	0.561	0.677	0.616667
		115.044	3.1	1.7	2	1.85	16	17	16.5		12.8332	0.42	0.41	0.46	0.43		12.8332	0.938	0.967	1.027	0.977333
		166.667	4.8	2.8	3.2	3	25.5	24	24.75		19.6078	0.55	0.54	0.65	0.58		19.6078	1.421	1.445	1.456	1.44067
											29.1262	0.9	0.92	0.96	0.926667		29.1262	1.821	1.892	1.862	1.85833
											43.0622	1.3	1.5	1.4	1.4		43.0622	2.266	2.265	2.328	2.28633
											65.4206	1.7	1.9	1.9	1.83333		69.7674	2.89	2.852	2.903	2.88167
											97.0655	2	2.25	2.35	2.2
			* one experiment only, three repeat scans				* two repeat experiments, single scans only

## Sheet: dep_pot
	Deposition potential
	peak height values given in μA
	ID		RS_024	RS_026			PS_037
	potentiostat		Rodeostat				PalmSens 2
	electrode		screen-printed				microwire
	deposition time (s)		240				20
	scan rate (V s-1)		0.22				2
	[As] (μg L-1)		50				5
		deposition potential (V)	peak height (μA)	peak height (μA)	average*		deposition potential (V)	peak height (uA)			average*
		-0.5	0		0		-0.4	0			0
		-0.6	0		0		-0.5	0	0	0	0
		-0.7	1.8		1.8		-0.6	0.113	0.14	0	0.0843333
		-0.8	2	3.28	2.64		-0.7	0.171	0.368	0.461	0.333333
		-0.9	3.7	4.4	4.05		-0.8	0.585	0.461	0.406	0.484
		-1	4.7	5.8	5.25		-0.9	0.61	0.591	0.528	0.576333
		-1.1	4.65		4.65		-1	0.588	0.666	0.575	0.609667
		-1.2	4	6.26	5.13		-1.1	0.667	0.522	0.597	0.595333
		-1.3	4.7	6	5.35		-1.2	0.755	0.633	0.615	0.667667
		-1.4	5	7.3	6.15		-1.3	0.733	0.628		0.6805
		-1.5	4.88	4.8	4.84		-1.4	0.708	0.653		0.6805
		-1.6	4.26	5.88	5.07		-1.5	0.794	0.653	0.641	0.696
		-1.7	4.17	5	4.585
		-1.8	4.6	5.6	5.1
		* two repeat experiments, one scan each					* one experiment, three repeat scans

## Sheet: dep_time
	Deposition time
	peak height values given in μA
	ID	RS_032			PS_020
	potentiostat	Rodeostat			PalmSens 2
	electrode	screen-printed			microwire
	scan rate (V s-1)	43.5			2
	[As] (μg L-1)	50			5
		deposition time (s)	peak height (μA)		deposition time (s)	rpt 1	rpt 2	rpt 3	average*
		10	0.3		20	1.499	1.318	1.296	1.371
		20	0.5		10	0.778	0.643	0.842	0.754333
		40	0.9		40	1.925	1.828	1.835	1.86267
		60	1.3		60	2.082	2.087	2.062	2.077
		90	2.15		90	2.45	2.221	2.375	2.34867
		120	2.3		120	2.481	2.311	2.441	2.411
		180	3.25
		240	3.45		* one experiment, three repeat scans
		360	3.7
		480	4.1
		600	4.3

## Sheet: samples
	Real samples
								As (mg L-1)
	sample	source	pH	TDS (mg L-1)	SO4-2 (mg L-1)	F (mg L-1)	PO4-3 (μg L-1)	AAS	field test strips	PalmSens-microwire	Rodeostat-printed	Rodeostat-microwire
	1	groundwater from well	7.58	221	12.4549	1.98	66.087	10	5±2	10.4±0.9	0±0	10.2±0.5
	2	groundwater from well	7.68	158	10.8268	3.76	0	11.2	5±2	11±1.3	7.9±0.8	13.3±0.7
	3	groundwater from well	7.28	178	25.1734	1.74	30	12.6	7±1.5	14±1.9	14.2±2.6	15.8±0.5
	4	groundwater from well	8.2		54.3008	14	0	52.9	57.7±6.4	89.4±13.6	79.5±8	69.9±1.7
	5	groundwater from well	8.58		54.0372	12	108.475	73.6	32±8	74.9±6.5	51±10	70.9±8.6
	6	groundwater from well	7.53	194	29.5228	1.83	45.5	12.2	8.6±3.4	18±1.5	23.8±4.1	12±1.2
	7	groundwater from well			12.7844			12.2	12.2±3	12.2±1.8	12.2±1	12.2±0.7
	8	groundwater from well	7.19	228	27.3481	1.66	40	12.2	4.9±2.5	13.9±1.3	9.9±1.1	11.4±0.6
	9	groundwater with carbon filter	7.54	422	63.5925	2.54	166.4	8.8	3±1.5	5.8±1.1	8.5±2.2	6.7±1.4
	11	bathroom tap	7.95	185	23.5259	2.16	53.5714	18.2	9±1	17.4±2.1	17.9±2.8	20.6±1.1
	10	kitchen tap	7.3	21	0.329495	0.16	0	0.5	1±1	0.7±0.2	3.5±3.5	1±0.1
	12	pipa water delivery truck	7.55	184	19.9674	3.42	20	6.4	8±1	6.2±0.4	9.4±1.5	5.1±0.3
	13	pipa water delivery truck	7.14	170	20.8241	1.08	76.3265	14	7±1.5	15±1.8	17.7±3.6	14.5±0.7

## Sheet: example voltammograms
	Example voltammograms obtained using the Rodeostat
		microwire electrodes										screen-printed electrodes
		average of 3 repeat scans, with 1s background subtracted										two-point rolling average of a single scan
		RS_078										RS_043						rolling average for data smoothing
	As added	time (s)	potential (V)	current (μA)							As added (μg L-1)							avg 2	avg 3	avg 4
	blank	0	0.7	2.47959							0	0	0.4	13.3532	0	-0.7	9.05774
		5	0.7	2.47959								0	0.4	2.96178	0	-0.695	7.63867	8.34821	7.91333
		5	-1.3	-100								1	0.4	0.17242	0	-0.69	7.04357	7.34112	6.98559	7.50362
		25	-1.3	-100								2	0.4	0.27314	0	-0.685	6.27452	6.65904	6.20127	6.56062
		25	-0.4	-34.0993								3	0.4	0.34333	0	-0.68	5.28572	5.78012	5.46985	5.86328
		35	-0.4	-34.0993								4	0.4	0.09003	0	-0.675	4.84931	5.06752	4.7893	5.1606
		35.004	-0.3952	-24.6113								5	0.4	-0.08392	0	-0.67	4.23286	4.54109	4.24811	4.50751
		35.008	-0.3904	-22.2562								5	-1.6	-100	0	-0.665	3.66217	3.94751	3.73643	4.01465
		35.012	-0.38561	-20.0119								5	-1.6	-100	0	-0.66	3.31426	3.48821	3.29697	3.53094
		35.016	-0.38081	-17.9674								6	-1.6	-100	0	-0.655	2.91448	3.11437	2.89616	3.08766
		35.02	-0.37601	-16.0166								7	-1.6	-100	0	-0.65	2.45975	2.68712	2.47909	2.68788
		35.024	-0.37121	-14.2331								8	-1.6	-100	0	-0.645	2.06303	2.26139	2.20544	2.3827
		35.028	-0.36641	-12.5307								9	-1.6	-100	0	-0.64	2.09354	2.07829	1.96639	2.08973
		35.032	-0.36161	-10.9841								10	-1.6	-100	0	-0.635	1.7426	1.91807	1.80566	1.87
		35.036	-0.35682	-9.579								11	-1.6	-100	0	-0.63	1.58083	1.66172	1.61543	1.73496
		35.04	-0.35202	-8.25632								12	-1.6	-100	0	-0.625	1.52286	1.55185	1.31228	1.41986
		35.044	-0.34722	-7.02302								13	-1.6	-100	0	-0.62	0.83314	1.178	1.07424	1.20089
		35.048	-0.34242	-5.98353								14	-1.6	-100	0	-0.615	0.86672	0.84993	0.871803	1.03457
		35.052	-0.33762	-4.99286								15	-1.6	-100	0	-0.61	0.91555	0.891135	0.724297	0.751508
		35.056	-0.33282	-4.10482								16	-1.6	-100	0	-0.605	0.39062	0.653085	0.63376	0.692
		35.06	-0.32803	-3.37889								17	-1.6	-100	0	-0.6	0.59511	0.492865	0.482183	0.590525
		35.064	-0.32323	-2.7473								18	-1.6	-100	0	-0.595	0.46082	0.527965	0.498467	0.471505
		35.068	-0.31843	-2.1842								19	-1.6	-100	0	-0.59	0.43947	0.450145	0.40996	0.456248
		35.072	-0.31363	-1.80774								20	-1.6	-100	0	-0.585	0.32959	0.38453	0.21973	0.280003
		35.076	-0.30883	-1.46218								21	-1.6	-100	0	-0.58	-0.10987	0.10986	0.16276	0.231938
		35.08	-0.30403	-1.23607								22	-1.6	-100	0	-0.575	0.26856	0.079345	-0.0203533	0.0671325
		35.084	-0.29924	-1.11459								23	-1.6	-100	0	-0.57	-0.21975	0.024405	-0.0844433	-0.0908
		35.088	-0.29444	-0.96293								24	-1.6	-100	0	-0.565	-0.30214	-0.260945	-0.210583	-0.0907975
		35.092	-0.28964	-0.98354								25	-1.6	-100	0	-0.56	-0.10986	-0.206	-0.348927	-0.316633
		35.096	-0.28484	-0.95667								26	-1.6	-100	0	-0.555	-0.63478	-0.37232	-0.406903	-0.380713
		35.1	-0.28004	-0.91934								27	-1.6	-100	0	-0.55	-0.47607	-0.555425	-0.447597	-0.363162
		35.104	-0.27525	-0.96863								28	-1.6	-100	0	-0.545	-0.23194	-0.354005	-0.293987	-0.379185
		35.108	-0.27045	-0.92557								29	-1.6	-100	0	-0.54	-0.17395	-0.202945	-0.19735	-0.26703
		35.112	-0.26565	-0.91276								30	-1.6	-100	0	-0.535	-0.18616	-0.180055	-0.173953	-0.18845
		35.116	-0.26085	-0.98059								31	-1.6	-100	0	-0.53	-0.16175	-0.173955	-0.27568	-0.250248
		35.12	-0.25605	-0.92781								32	-1.6	-100	0	-0.525	-0.47913	-0.32044	-0.395717	-0.343328
		35.124	-0.25125	-0.91468								33	-1.6	-100	0	-0.52	-0.54627	-0.5127	-0.39673	-0.337985
		35.128	-0.24646	-0.90715								34	-1.6	-100	0	-0.515	-0.16479	-0.35553	-0.244143	-0.30289
		35.132	-0.24166	-0.89273								35	-1.6	-100	0	-0.51	-0.02137	-0.09308	-0.202433	-0.288392
		35.136	-0.23686	-0.84746								36	-1.6	-100	0	-0.505	-0.42114	-0.221255	-0.333667	-0.291448
		35.14	-0.23206	-0.79212								37	-1.6	-100	0	-0.5	-0.55849	-0.489815	-0.46489	-0.35401
		35.144	-0.22726	-0.78225								38	-1.6	-100	0	-0.495	-0.41504	-0.486765	-0.382493	-0.392155
		35.148	-0.22246	-0.71706								39	-1.6	-100	0	-0.49	-0.17395	-0.294495	-0.356043	-0.406655
		35.152	-0.21767	-0.67152								40	-1.6	-100	0	-0.485	-0.47914	-0.326545	-0.338753	-0.357825
		35.156	-0.21287	-0.62277								41	-1.6	-100	0	-0.48	-0.36317	-0.421155	-0.406913	-0.348673
		35.16	-0.20807	-0.55543								42	-1.6	-100	0	-0.475	-0.37843	-0.3708	-0.435397	-0.446333
		35.164	-0.20327	-0.49668								43	-1.6	-100	0	-0.47	-0.56459	-0.47151	-0.5239	-0.483718
		35.168	-0.19847	-0.43408								44	-1.6	-100	0	-0.465	-0.62868	-0.596635	-0.55747	-0.51271
		35.172	-0.19368	-0.37389								45	-1.6	-100	0	-0.46	-0.47914	-0.55391	-0.633763	-0.61647
		35.176	-0.18888	-0.27619								46	-1.6	-100	0	-0.455	-0.79347	-0.636305	-0.53102	-0.555435
		35.18	-0.18408	-0.16474								47	-1.6	-100	0	-0.45	-0.32045	-0.55696	-0.663263	-0.617233
		35.184	-0.17928	-0.15463								48	-1.6	-100	0	-0.445	-0.87587	-0.59816	-0.52593	-0.592815
		35.188	-0.17448	-0.03939								49	-1.6	-100	0	-0.44	-0.38147	-0.62867	-0.694793	-0.601208
		35.192	-0.16968	0.09485								50	-1.6	-100	0	-0.435	-0.82704	-0.604255	-0.576787	-0.651558
		35.196	-0.16489	0.12018								51	-1.6	-100	0	-0.43	-0.52185	-0.674445	-0.588993	-0.537113
		35.2	-0.16009	0.27289								52	-1.6	-100	0	-0.425	-0.41809	-0.46997	-0.553387	-0.6218
		35.204	-0.15529	0.3725								53	-1.6	-100	0	-0.42	-0.72022	-0.569155	-0.567627	-0.556183
		35.208	-0.15049	0.4455								54	-1.6	-100	0	-0.415	-0.56457	-0.642395	-0.522867	-0.496673
		35.212	-0.14569	0.55465								55	-1.6	-100	0	-0.41	-0.28381	-0.42419	-0.610353	-0.63782
		35.216	-0.14089	0.62048								56	-1.6	-100	0	-0.405	-0.98268	-0.633245	-0.60222	-0.592808
		35.22	-0.1361	0.7383								57	-1.6	-100	0	-0.4	-0.54017	-0.761425	-0.665293	-0.569923
		35.224	-0.1313	0.82339								58	-1.6	-100	0	-0.395	-0.47303	-0.5066	-0.645963	-0.730143
		35.228	-0.1265	0.8784								59	-1.6	-100	0	-0.39	-0.92469	-0.69886	-0.620527	-0.600437
		35.232	-0.1217	0.95674								60	-1.6	-100	0	-0.385	-0.46386	-0.694275	-0.723267	-0.660708
		35.236	-0.1169	1.00464								61	-1.6	-100	0	-0.38	-0.78125	-0.622555	-0.634767	-0.707248
		35.24	-0.1121	1.04684								62	-1.6	-100	0	-0.375	-0.65919	-0.72022	-0.677497	-0.624088
		35.244	-0.10731	1.10916								63	-1.6	-100	0	-0.37	-0.59205	-0.62562	-0.689707	-0.712593
		35.248	-0.10251	1.10774								64	-1.6	-100	0	-0.365	-0.81788	-0.704965	-0.640877	-0.645455
		35.252	-0.09771	1.11956								65	-1.6	-100	0	-0.36	-0.5127	-0.66529	-0.723273	-0.690468
		35.256	-0.09291	1.16446								66	-1.6	-100	0	-0.355	-0.83924	-0.67597	-0.623583	-0.672157
		35.26	-0.08811	1.20609								67	-1.6	-100	0	-0.35	-0.51881	-0.679025	-0.685637	-0.642402
		35.264	-0.08332	1.17689								68	-1.6	-100	0	-0.345	-0.69886	-0.608835	-0.640877	-0.690468
		35.268	-0.07852	1.20801								69	-1.6	-100	0	-0.34	-0.70496	-0.70191	-0.71208	-0.663763
		35.272	-0.07372	1.24064								70	-1.6	-100	0	-0.335	-0.73242	-0.71869	-0.651047	-0.663
		35.276	-0.06892	1.21835								71	-1.6	-100	0	-0.33	-0.51576	-0.62409	-0.682583	-0.688177
		35.28	-0.06412	1.23501								72	-1.6	-100	0	-0.325	-0.79957	-0.657665	-0.648	-0.669105
		35.284	-0.05932	1.26433								73	-1.6	-100	0	-0.32	-0.62867	-0.71412	-0.607307	-0.58442
		35.288	-0.05453	1.25369								74	-1.6	-100	0	-0.315	-0.39368	-0.511175	-0.571703	-0.62867
		35.292	-0.04973	1.27782								75	-1.6	-100	0	-0.31	-0.69276	-0.54322	-0.57272	-0.586707
		35.296	-0.04493	1.27147								76	-1.6	-100	0	-0.305	-0.63172	-0.66224	-0.622563	-0.565342
		35.3	-0.04013	1.27975								77	-1.6	-100	0	-0.3	-0.54321	-0.587465	-0.52999	-0.570682
		35.304	-0.03533	1.30106								78	-1.6	-100	0	-0.295	-0.41504	-0.479125	-0.47404	-0.51346
		35.308	-0.03053	1.266								79	-1.6	-100	0	-0.29	-0.46387	-0.439455	-0.52287	-0.527955
		35.312	-0.02574	1.29417								80	-1.6	-100	0	-0.285	-0.6897	-0.576785	-0.66122	-0.599675
		35.316	-0.02094	1.29949								81	-1.6	-100	0	-0.28	-0.83009	-0.759895	-0.695807	-0.637822
		35.32	-0.01614	1.28906								82	-1.6	-100	0	-0.275	-0.56763	-0.69886	-0.685633	-0.68665
		35.324	-0.01134	1.33904								83	-1.6	-100	0	-0.27	-0.65918	-0.613405	-0.486247	-0.572207
		35.328	-0.00654	1.32604								84	-1.6	-100	0	-0.265	-0.23193	-0.445555	-0.480147	-0.502018
		35.332	-0.00174	1.30206								85	-1.6	-100	0	-0.26	-0.54933	-0.39063	-0.406903	-0.469973
		35.336	0.00305	1.34408								86	-1.6	-100	0	-0.255	-0.43945	-0.49439	-0.49337	-0.42801
		35.34	0.00785	1.3676								87	-1.6	-100	0	-0.25	-0.49133	-0.46539	-0.43437	-0.46311
		35.344	0.01265	1.36349								88	-1.6	-100	0	-0.245	-0.37233	-0.43183	-0.467947	-0.460822
		35.348	0.01745	1.37911								89	-1.6	-100	0	-0.24	-0.54018	-0.456255	-0.526953	-0.518047
		35.352	0.02225	1.37848								90	-1.6	-100	0	-0.235	-0.66835	-0.604265	-0.514747	-0.479142
		35.356	0.02704	1.38322								91	-1.6	-100	0	-0.23	-0.33571	-0.50203	-0.4944	-0.505845
		35.36	0.03184	1.40238								92	-1.6	-100	0	-0.225	-0.47914	-0.407425	-0.45066	-0.505082
		35.364	0.03664	1.43138								93	-1.6	-100	0	-0.22	-0.53713	-0.508135	-0.52085	-0.474565
		35.368	0.04144	1.40594								94	-1.6	-100	0	-0.215	-0.54628	-0.541705	-0.47405	-0.475322
		35.372	0.04624	1.44372								95	-1.6	-100	0	-0.21	-0.33874	-0.44251	-0.568653	-0.560773
		35.376	0.05104	1.44706								96	-1.6	-100	0	-0.205	-0.82094	-0.57984	-0.44556	-0.47074
		35.38	0.05583	1.4391								97	-1.6	-100	0	-0.2	-0.177	-0.49897	-0.45065	-0.422673
		35.384	0.06063	1.45014								98	-1.6	-100	0	-0.195	-0.35401	-0.265505	-0.29806	-0.42878
		35.388	0.06543	1.4319								99	-1.6	-100	0	-0.19	-0.36317	-0.35859	-0.232957	-0.218967
		35.392	0.07023	1.48123								100	-1.6	-100	0	-0.185	0.01831	-0.17243	-0.203457	-0.241095
		35.396	0.07503	1.48663								101	-1.6	-100	0	-0.18	-0.26551	-0.1236	-0.12818	-0.186928
		35.4	0.07983	1.45214								102	-1.6	-100	0	-0.175	-0.13734	-0.201425	-0.120043	-0.085455
		35.404	0.08462	1.51882								103	-1.6	-100	0	-0.17	0.04272	-0.04731	-0.222787	-0.233468
		35.408	0.08942	1.532								104	-1.6	-100	0	-0.165	-0.57374	-0.26551	-0.319423	-0.273903
		35.412	0.09422	1.48908								105	-1.6	-100	0	-0.16	-0.42725	-0.500495	-0.283817	-0.202183
		35.416	0.09902	1.52602								106	-1.6	-100	0	-0.155	0.14954	-0.138855	-0.19023	-0.286108
		35.42	0.10382	1.55618								107	-1.6	-100	0	-0.15	-0.29298	-0.07172	-0.01221	-0.11597
		35.424	0.10862	1.54943								108	-1.6	-100	0	-0.145	0.10681	-0.093085	-0.0752833	-0.0190775
		35.428	0.11341	1.59031								109	-1.6	-100	0	-0.14	-0.03968	0.033565	0.0712067	-0.01984
		35.432	0.11821	1.57113								110	-1.6	-100	0	-0.135	0.14649	0.053405	0.10783	0.107575
		35.436	0.12301	1.5993								111	-1.6	-100	0	-0.13	0.21668	0.181585	0.0620533	0.03662
		35.44	0.12781	1.62031								112	-1.6	-100	0	-0.125	-0.17701	0.019835	-0.0630733	-0.0106825
		35.444	0.13261	1.62805								113	-1.6	-100	0	-0.12	-0.22889	-0.20295	-0.1648	-0.06943
		35.448	0.1374	1.63371								114	-1.6	-100	0	-0.115	-0.0885	-0.158695	-0.144453	-0.152592
		35.452	0.1422	1.65773								115	-1.6	-100	0	-0.11	-0.11597	-0.102235	-0.08647	-0.122075
		35.456	0.147	1.67128								116	-1.6	-100	0	-0.105	-0.05494	-0.085455	-0.04883	-0.0587475
		35.46	0.1518	1.69052								117	-1.6	-100	0	-0.1	0.02442	-0.01526	-0.0203467	-0.0442525
		35.464	0.1566	1.69817								118	-1.6	-100	0	-0.095	-0.03052	-0.00305	0.110883	0.0694275
		35.468	0.1614	1.66128								119	-1.6	-100	0	-0.09	0.33875	0.154115	0.02848	0.027465
		35.472	0.16619	1.7253								120	-1.6	-100	0	-0.085	-0.22279	0.05798	-0.03459	-0.0335725
		35.476	0.17099	1.77718								121	-1.6	-100	0	-0.08	-0.21973	-0.22126	-0.113933	-0.0007625
		35.48	0.17579	1.71907								122	-1.6	-100	0	-0.075	0.10072	-0.059505	-0.12614	-0.150303
		35.484	0.18059	1.75273								123	-1.6	-100	0	-0.07	-0.25941	-0.079345	-0.00203333	-0.0564575
		35.488	0.18539	1.80206								124	-1.6	-100	0	-0.065	0.15259	-0.05341	-0.0366233	-0.0022875
		35.492	0.19019	1.78662								125	-1.6	-100	0	-0.06	-0.00305	0.07477	0.08952	0.0022875
		35.496	0.19498	1.83221								126	-1.6	-100	0	-0.055	0.11902	0.057985	0.178023	0.171665
		35.5	0.19978	1.84872								127	-1.6	-100	0	-0.05	0.4181	0.26856	0.120037	0.089265
		35.504	0.20458	1.84278								128	-1.6	-100	0	-0.045	-0.17701	0.120545	0.0274667	0.050355
		35.508	0.20938	1.8985								129	-1.6	-100	0	-0.04	-0.15869	-0.16785	-0.0356033	0.0778225
		35.512	0.21418	1.88871								130	-1.6	-100	0	-0.035	0.22889	0.0351	0.02238	-0.0274675
		35.516	0.21897	1.92052								131	-1.6	-100	0	-0.03	-0.00306	0.112915	0.141397	0.066375
		35.52	0.22377	1.94364								132	-1.6	-100	0	-0.025	0.19836	0.09765	0.0661167	0.10681
		35.524	0.22857	1.95458								133	-1.6	-100	0	-0.02	0.00305	0.100705	0.02543	0.0183075
		35.528	0.23337	1.95784								134	-1.6	-100	0	-0.015	-0.12512	-0.061035	0.0101733	0.05722
		35.532	0.23817	1.92057								135	-1.6	-100	0	-0.01	0.15259	0.013735	-0.0498467	-0.0366225
		35.536	0.24297	1.91093								136	-1.6	-100	0	-0.005	-0.17701	-0.01221	-0.0142433	-0.0419625
		35.54	0.24776	1.96901								137	-1.6	-100	0	5.9848e-16	-0.01831	-0.09766	-0.0986767	-0.03586
		35.544	0.25256	1.96174								138	-1.6	-100	0	0.005	-0.10071	-0.05951	-0.0986767	-0.11826
		35.548	0.25736	1.91127								139	-1.6	-100	0	0.01	-0.17701	-0.13886	0.0417067	0.0267025
		35.552	0.26216	1.95975								140	-1.6	-100	0	0.015	0.40284	0.112915	0.147503	0.08545
		35.556	0.26696	1.97731								141	-1.6	-100	0	0.02	0.21668	0.30976	0.134283	0.05646
		35.56	0.27176	1.95207								142	-1.6	-100	0	0.025	-0.21667	5e-06	0.11699	0.188452
		35.564	0.27655	1.97717								143	-1.6	-100	0	0.03	0.35096	0.067145	0.0752867	0.110635
		35.568	0.28135	1.98145								144	-1.6	-100	0	0.035	0.09157	0.221265	0.243133	0.128183
		35.572	0.28615	1.96708								145	-1.6	-100	0	0.04	0.28687	0.18922	0.104787	0.16633
		35.576	0.29095	2.0045								146	-1.6	-100	0	0.045	-0.06408	0.111395	0.0915567	0.09156
		35.58	0.29575	2.02382								147	-1.6	-100	0	0.05	0.05188	-0.0061	0.154627	0.187688
		35.584	0.30055	1.98487								148	-1.6	-100	0	0.055	0.47608	0.26398	0.225833	0.153355
		35.588	0.30534	2.00645								149	-1.6	-100	0	0.06	0.14954	0.31281	0.132243	0.112153
		35.592	0.31014	2.0278								150	-1.6	-100	0	0.065	-0.22889	-0.039675	0.161743	0.240328
		35.596	0.31494	1.98451								151	-1.6	-100	0	0.07	0.56458	0.167845	-3.33333e-06	0.0373825
		35.6	0.31974	2.0151								152	-1.6	-100	0	0.075	-0.3357	0.11444	0.167847	0.0686625
		35.604	0.32454	2.01496								153	-1.6	-100	0	0.08	0.27466	-0.03052	0.0925667	0.21057
		35.608	0.32933	2.05089								154	-1.6	-100	0	0.085	0.33874	0.3067	0.193277	0.0610325
		35.612	0.33413	2.0536								155	-1.6	-100	0	0.09	-0.03357	0.152585	0.151567	0.18234
		35.616	0.33893	1.99608								156	-1.6	-100	0	0.095	0.14953	0.05798	0.0396733	0.11444
		35.62	0.34373	2.07287								157	-1.6	-100	0	0.1	0.00306	0.076295	0.0895167	0.058745
		35.624	0.34853	2.0664								158	-1.6	-100	0	0.105	0.11596	0.05951	0.258387	0.231172
		35.628	0.35333	2.02753								159	-1.6	-100	0	0.11	0.65614	0.38605	0.287887	0.21668
		35.632	0.35812	2.05988								160	-1.6	-100	0	0.115	0.09156	0.37385	0.349943	0.291447
		35.636	0.36292	2.083								161	-1.6	-100	0	0.12	0.30213	0.196845	0.245163	0.347908
		35.64	0.36772	2.05461								162	-1.6	-100	0	0.125	0.3418	0.321965	0.15259	0.137333
		35.644	0.37252	2.10778								163	-1.6	-100	0	0.13	-0.18616	0.07782	0.153607	0.190738
		35.648	0.37732	2.09602								164	-1.6	-100	0	0.135	0.30518	0.05951	0.0986767	0.159458
		35.652	0.38212	2.08057								165	-1.6	-100	0	0.14	0.17701	0.241095	0.122073	0.045015
		35.656	0.38691	2.08891								166	-1.6	-100	0	0.145	-0.11597	0.03052	0.0874833	0.141908
		35.66	0.39171	2.12081								167	-1.6	-100	0	0.15	0.20141	0.04272	0.0712033	0.097655
		35.664	0.39651	2.07439								168	-1.6	-100	0	0.155	0.12817	0.16479	0.170893	0.0991775
		35.668	0.40131	2.06928								169	-1.6	-100	0	0.16	0.1831	0.155635	0.138343	0.15411
		35.672	0.40611	2.0833								170	-1.6	-100	0	0.165	0.10376	0.14343	0.116983	0.11978
		35.676	0.41091	2.07982								171	-1.6	-100	0	0.17	0.06409	0.083925	0.150557	0.158692
		35.68	0.4157	2.05988								172	-1.6	-100	0	0.175	0.28382	0.173955	0.0762967	0.0831625
		35.684	0.4205	2.02783								173	-1.6	-100	0	0.18	-0.11902	0.0824	0.14649	0.12589
		35.688	0.4253	2.06055								174	-1.6	-100	0	0.185	0.27467	0.077825	0.12716	0.166325
		35.692	0.4301	2.08157								175	-1.6	-100	0	0.19	0.22583	0.25025	0.19532	0.116735
		35.696	0.4349	1.99134								176	-1.6	-100	0	0.195	0.08546	0.155645	0.169887	0.196083
		35.7	0.43969	2.04348								177	-1.6	-100	0	0.2	0.19837	0.141915	0.1353	0.157933
		35.704	0.44449	2.07392								178	-1.6	-100	0	0.205	0.12207	0.16022	0.173953	0.15183
		35.708	0.44929	1.99571								179	-1.6	-100	0	0.21	0.20142	0.161745	0.182093	0.186163
		35.712	0.45409	2.06188								180	-1.6	-100	0	0.215	0.22279	0.212105	0.128177	0.12665
		35.716	0.45889	2.06046								181	-1.6	-100	0	0.22	-0.03968	0.091555	0.210573	0.208285
		35.72	0.46369	2.03313								182	-1.6	-100	0	0.225	0.44861	0.204465	0.0681533	0.106813
		35.724	0.46848	2.06913								183	-1.6	-100	0	0.23	-0.20447	0.12207	0.25635	0.182343
		35.728	0.47328	2.04531								184	-1.6	-100	0	0.235	0.52491	0.16022	-0.01831	0.09842
		35.732	0.47808	2.01449								185	-1.6	-100	0	0.24	-0.37537	0.07477	0.217693	0.112153
		35.736	0.48288	2.04507								186	-1.6	-100	0	0.245	0.50354	0.064085	0.0640833	0.17929
		35.74	0.48768	2.03541								187	-1.6	-100	0	0.25	0.06408	0.28381	0.242107	0.0877375
		35.744	0.49248	2.03044								188	-1.6	-100	0	0.255	0.1587	0.11139	0.102743	0.202943
		35.748	0.49727	2.02816								189	-1.6	-100	0	0.26	0.08545	0.122075	0.222787	0.18311
		35.752	0.50207	2.0053								190	-1.6	-100	0	0.265	0.42421	0.25483	0.0610367	0.0854525
		35.756	0.50687	1.99616								191	-1.6	-100	0	0.27	-0.32655	0.04883	0.226853	0.191502
		35.76	0.51167	1.99186								192	-1.6	-100	0	0.275	0.5829	0.128175	0.0427267	0.138097
		35.764	0.51647	1.95909								193	-1.6	-100	0	0.28	-0.12817	0.227365	0.238043	0.096895
		35.768	0.52127	1.98322								194	-1.6	-100	0	0.285	0.2594	0.065615	0.0122067	0.15488
		35.772	0.52606	1.99623								195	-1.6	-100	0	0.29	-0.09461	0.082395	0.137327	0.0709525
		35.776	0.53086	1.93283								196	-1.6	-100	0	0.295	0.24719	0.07629	-0.00407333	0.061795
		35.78	0.53566	1.96664								197	-1.6	-100	0	0.3	-0.1648	0.041195	0.177003	0.1091
		35.784	0.54046	1.95957								198	-1.6	-100	0	0.305	0.44862	0.14191	0.0162767	0.074005
		35.788	0.54526	1.92584								199	-1.6	-100	0	0.31	-0.23499	0.106815	0.18311	0.0961325
		35.792	0.55005	1.97633								200	-1.6	-100	0	0.315	0.3357	0.050355	0.00508667	0.11597
		35.796	0.55485	1.95752								201	-1.6	-100	0	0.32	-0.08545	0.125125	0.25127	0.129705
		35.8	0.55965	1.90877								202	-1.6	-100	0	0.325	0.50356	0.209055	0.229907	0.256355
		35.804	0.56445	1.95139								203	-1.6	-100	0	0.33	0.27161	0.387585	0.34079	0.23423
		35.808	0.56925	1.94057								204	-1.6	-100	0	0.335	0.2472	0.259405	0.240077	0.305948
		35.812	0.57405	1.90315								205	-1.6	-100	0	0.34	0.20142	0.22431	0.216683	0.230415
		35.816	0.57884	1.90188								206	-1.6	-100	0	0.345	0.20143	0.201425	0.234993	0.238045
		35.82	0.58364	1.9171								207	-1.6	-100	0	0.35	0.30213	0.25178	0.21363	0.210578
		35.824	0.58844	1.92323								208	-1.6	-100	0	0.355	0.13733	0.21973	0.06104	0.0961375
		35.828	0.59324	1.90422								209	-1.6	-100	0	0.36	-0.25634	-0.059505	-0.00101333	0.0747725
		35.832	0.59804	1.87894								210	-1.6	-100	0	0.365	0.11597	-0.070185	-0.09053	-0.033565
		35.836	0.60284	1.92432								211	-1.6	-100	0	0.37	-0.13122	-0.007625	0.11394	0.02137
		35.84	0.60763	1.89552								212	-1.6	-100	0	0.375	0.35707	0.112925	0.13937	0.13352
		35.844	0.61243	1.89565								213	-1.6	-100	0	0.38	0.19226	0.274665	0.26449	0.165563
		35.848	0.61723	1.89899								214	-1.6	-100	0	0.385	0.24414	0.2182	0.196333	0.236517
		35.852	0.62203	1.9145								215	-1.6	-100	0	0.39	0.1526	0.19837	0.178023	0.181582
		35.856	0.62683	1.9081								216	-1.6	-100	0	0.395	0.13733	0.144965	0.08647	0.125887
		35.86	0.63162	1.92749								217	-1.6	-100	0	0.4	-0.03052	0.053405	0.053405	0.08647
		35.864	0.63642	1.91003								218	-1.6	-100	0			-0.03052	-0.03052	0.053405
		35.868	0.64122	1.89894								219	-1.6	-100	0			#DIV/0!	#DIV/0!	-0.03052
		35.872	0.64602	1.9302								220	-1.6	-100	0			#DIV/0!	#DIV/0!	#DIV/0!
		35.876	0.65082	1.95565								221	-1.6	-100	0			#DIV/0!	#DIV/0!	#DIV/0!
		35.88	0.65562	1.90554								222	-1.6	-100	0			#DIV/0!	#DIV/0!	#DIV/0!
		35.884	0.66041	1.93213								223	-1.6	-100	0			#DIV/0!	#DIV/0!	#DIV/0!
		35.888	0.66521	1.94779								224	-1.6	-100	0			#DIV/0!	#DIV/0!	#DIV/0!
		35.892	0.67001	1.9368								225	-1.6	-100	0			#DIV/0!	#DIV/0!	#DIV/0!
		35.896	0.67481	1.94068								226	-1.6	-100	0			#DIV/0!	#DIV/0!	#DIV/0!
		35.9	0.67961	1.92422								227	-1.6	-100	0			#DIV/0!	#DIV/0!	#DIV/0!
		35.904	0.68441	1.94682								228	-1.6	-100	0			#DIV/0!	#DIV/0!	#DIV/0!
		35.908	0.6892	1.94735								229	-1.6	-100	0			#DIV/0!	#DIV/0!	#DIV/0!
		35.912	0.694	1.91814								230	-1.6	-100	0			#DIV/0!	#DIV/0!	#DIV/0!
		35.916	0.6988	1.93574								231	-1.6	-100	0			#DIV/0!	#DIV/0!	#DIV/0!
		35.916	0.7	2.29954								232	-1.6	-100	0			#DIV/0!	#DIV/0!	#DIV/0!
		40.916	0.7	2.29954								233	-1.6	-100	0			#DIV/0!	#DIV/0!	#DIV/0!
		40.916	0.7	0.65462								234	-1.6	-100	0			#DIV/0!	#DIV/0!	#DIV/0!
		45.916	0.7	0.65462								235	-1.6	-100	0			#DIV/0!	#DIV/0!	#DIV/0!
		45.916	-1.3	-100								236	-1.6	-100	0			#DIV/0!	#DIV/0!	#DIV/0!
		46.916	-1.3	-100								237	-1.6	-100	0			#DIV/0!	#DIV/0!	#DIV/0!
		46.916	-0.4	-43.0808								238	-1.6	-100	0			#DIV/0!	#DIV/0!	#DIV/0!
		56.916	-0.4	-43.0808								239	-1.6	-100	0			#DIV/0!	#DIV/0!	#DIV/0!
		56.92	-0.3952	-22.2029								240	-1.6	-100	0			#DIV/0!	#DIV/0!	#DIV/0!
		56.924	-0.3904	-20.0685								241	-1.6	-100	0			#DIV/0!	#DIV/0!	#DIV/0!
		56.928	-0.38561	-17.9468								242	-1.6	-100	0			#DIV/0!	#DIV/0!	#DIV/0!
		56.932	-0.38081	-16.0287								243	-1.6	-100	0			#DIV/0!	#DIV/0!	#DIV/0!
		56.936	-0.37601	-14.1612								244	-1.6	-100	0			#DIV/0!	#DIV/0!	#DIV/0!
		56.94	-0.37121	-12.4934								245	-1.6	-100	0			#DIV/0!	#DIV/0!	#DIV/0!
		56.944	-0.36641	-10.954								245	-0.7	-11.2718	0			#DIV/0!	#DIV/0!	#DIV/0!
		56.948	-0.36161	-9.45468								245	-0.7	-17.3754	0			#DIV/0!	#DIV/0!	#DIV/0!
		56.952	-0.35682	-8.17133								246	-0.7	-21.239	0			#DIV/0!	#DIV/0!	#DIV/0!
		56.956	-0.35202	-6.90362								247	-0.7	-22.3682	0			#DIV/0!	#DIV/0!	#DIV/0!
		56.96	-0.34722	-5.72663								248	-0.7	-23.2929	0			#DIV/0!	#DIV/0!	#DIV/0!
		56.964	-0.34242	-4.75225								249	-0.7	-24.1627	0			#DIV/0!	#DIV/0!	#DIV/0!
		56.968	-0.33762	-3.77928								250	-0.7	-24.6204	0			#DIV/0!	#DIV/0!	#DIV/0!
		56.972	-0.33282	-2.97037								251	-0.7	-22.7588	0			#DIV/0!	#DIV/0!	#DIV/0!
		56.976	-0.32803	-2.29486								252	-0.7	-23.4119	0			#DIV/0!	#DIV/0!	#DIV/0!
		56.98	-0.32323	-1.65272								253	-0.7	-23.6133	0			#DIV/0!	#DIV/0!	#DIV/0!
		56.984	-0.31843	-1.15848								254	-0.7	-22.6642	0			#DIV/0!	#DIV/0!	#DIV/0!
		56.988	-0.31363	-0.78083								255	-0.7	-23.5676	0			#DIV/0!	#DIV/0!	#DIV/0!
		56.992	-0.30883	-0.4986								255	-0.7	-23.3051	0			#DIV/0!	#DIV/0!	#DIV/0!
		56.996	-0.30403	-0.26746								255.005	-0.695	-21.4313	0			#DIV/0!	#DIV/0!	#DIV/0!
		57	-0.29924	-0.10868								255.01	-0.69	-19.0417	0			#DIV/0!	#DIV/0!	#DIV/0!
		57.004	-0.29444	-0.05328								255.015	-0.685	-17.5708	0			#DIV/0!	#DIV/0!	#DIV/0!
		57.008	-0.28964	-0.03603								255.02	-0.68	-16.1059	0			#DIV/0!	#DIV/0!	#DIV/0!
		57.012	-0.28484	0.000864312								255.025	-0.675	-14.7143	0			#DIV/0!	#DIV/0!	#DIV/0!
		57.016	-0.28004	0.02601								255.03	-0.67	-13.6706	0			#DIV/0!	#DIV/0!	#DIV/0!
		57.02	-0.27525	-0.03057								255.035	-0.665	-12.4254	0			#DIV/0!	#DIV/0!	#DIV/0!
		57.024	-0.27045	-0.02135								255.04	-0.66	-11.4916	0			#DIV/0!	#DIV/0!	#DIV/0!
		57.028	-0.26565	-0.01947								255.045	-0.655	-10.8843	0			#DIV/0!	#DIV/0!	#DIV/0!
		57.032	-0.26085	-0.03768								255.05	-0.65	-9.46822	0			#DIV/0!	#DIV/0!	#DIV/0!
		57.036	-0.25605	-0.02801								255.055	-0.645	-8.97382	0			#DIV/0!	#DIV/0!	#DIV/0!
		57.04	-0.25125	0.02458								255.06	-0.64	-8.20172	0			#DIV/0!	#DIV/0!	#DIV/0!
		57.044	-0.24646	-0.03588								255.065	-0.635	-7.36552	0			#DIV/0!	#DIV/0!	#DIV/0!
		57.048	-0.24166	0.02458								255.07	-0.63	-7.06035	0			#DIV/0!	#DIV/0!	#DIV/0!
		57.052	-0.23686	0.03526								255.075	-0.625	-6.3981	0			#DIV/0!	#DIV/0!	#DIV/0!
		57.056	-0.23206	0.02352								255.08	-0.62	-6.16312	0			#DIV/0!	#DIV/0!	#DIV/0!
		57.06	-0.22726	0.06278								255.085	-0.615	-5.78774	0			#DIV/0!	#DIV/0!	#DIV/0!
		57.064	-0.22246	0.07727								255.09	-0.61	-5.00648	0			#DIV/0!	#DIV/0!	#DIV/0!
		57.068	-0.21767	0.13598								255.095	-0.605	-5.22622	0			#DIV/0!	#DIV/0!	#DIV/0!
		57.072	-0.21287	0.16173								255.1	-0.6	-4.79285	0			#DIV/0!	#DIV/0!	#DIV/0!
		57.076	-0.20807	0.14997								255.105	-0.595	-4.25269	0			#DIV/0!	#DIV/0!	#DIV/0!
		57.08	-0.20327	0.20934								255.11	-0.59	-4.28625	0			#DIV/0!	#DIV/0!	#DIV/0!
		57.084	-0.19847	0.26147								255.115	-0.585	-3.88953	0			#DIV/0!	#DIV/0!	#DIV/0!
		57.088	-0.19368	0.26252								255.12	-0.58	-3.87122	0			#DIV/0!	#DIV/0!	#DIV/0!
		57.092	-0.18888	0.33324								255.125	-0.575	-3.86206	0			#DIV/0!	#DIV/0!	#DIV/0!
		57.096	-0.18408	0.35661								255.13	-0.57	-3.59351	0			#DIV/0!	#DIV/0!	#DIV/0!
		57.1	-0.17928	0.38407								255.135	-0.565	-3.58435	0			#DIV/0!	#DIV/0!	#DIV/0!
		57.104	-0.17448	0.45072								255.14	-0.56	-3.37376	0			#DIV/0!	#DIV/0!	#DIV/0!
		57.108	-0.16968	0.47352								255.145	-0.555	-3.56604	0			#DIV/0!	#DIV/0!	#DIV/0!
		57.112	-0.16489	0.51313								255.15	-0.55	-3.38292	0			#DIV/0!	#DIV/0!	#DIV/0!
		57.116	-0.16009	0.54633								255.155	-0.545	-3.05028	0			#DIV/0!	#DIV/0!	#DIV/0!
		57.12	-0.15529	0.60461								255.16	-0.54	-3.05028	0			#DIV/0!	#DIV/0!	#DIV/0!
		57.124	-0.15049	0.60717								255.165	-0.535	-2.94652	0			#DIV/0!	#DIV/0!	#DIV/0!
		57.128	-0.14569	0.6346								255.17	-0.53	-2.77562	0			#DIV/0!	#DIV/0!	#DIV/0!
		57.132	-0.14089	0.67958								255.175	-0.525	-2.85191	0			#DIV/0!	#DIV/0!	#DIV/0!
		57.136	-0.1361	0.6899								255.18	-0.52	-2.5803	0			#DIV/0!	#DIV/0!	#DIV/0!
		57.14	-0.1313	0.72531								255.185	-0.515	-2.58335	0			#DIV/0!	#DIV/0!	#DIV/0!
		57.144	-0.1265	0.7531								255.19	-0.51	-2.48875	0			#DIV/0!	#DIV/0!	#DIV/0!
		57.148	-0.1217	0.75097								255.195	-0.505	-2.61387	0			#DIV/0!	#DIV/0!	#DIV/0!
		57.152	-0.1169	0.80038								255.2	-0.5	-2.50706	0			#DIV/0!	#DIV/0!	#DIV/0!
		57.156	-0.1121	0.75621								255.205	-0.495	-2.59251	0			#DIV/0!	#DIV/0!	#DIV/0!
		57.16	-0.10731	0.80084								255.21	-0.49	-2.30564	0			#DIV/0!	#DIV/0!	#DIV/0!
		57.164	-0.10251	0.8247								255.215	-0.485	-2.36362	0			#DIV/0!	#DIV/0!	#DIV/0!
		57.168	-0.09771	0.79979								255.22	-0.48	-2.25681	0			#DIV/0!	#DIV/0!	#DIV/0!
		57.172	-0.09291	0.84531								255.225	-0.475	-2.30869	0			#DIV/0!	#DIV/0!	#DIV/0!
		57.176	-0.08811	0.84012								255.23	-0.47	-2.20798	0			#DIV/0!	#DIV/0!	#DIV/0!
		57.18	-0.08332	0.85221								255.235	-0.465	-2.12864	0			#DIV/0!	#DIV/0!	#DIV/0!
		57.184	-0.07852	0.88185								255.24	-0.46	-2.21104	0			#DIV/0!	#DIV/0!	#DIV/0!
		57.188	-0.07372	0.88928								255.245	-0.455	-2.25986	0			#DIV/0!	#DIV/0!	#DIV/0!
		57.192	-0.06892	0.88605								255.25	-0.45	-1.98521	0			#DIV/0!	#DIV/0!	#DIV/0!
		57.196	-0.06412	0.90199								255.255	-0.445	-2.07066	0			#DIV/0!	#DIV/0!	#DIV/0!
		57.2	-0.05932	0.91709								255.26	-0.44	-1.94247	0			#DIV/0!	#DIV/0!	#DIV/0!
		57.204	-0.05453	0.91341								255.265	-0.435	-2.04624	0			#DIV/0!	#DIV/0!	#DIV/0!
		57.208	-0.04973	0.91033								255.27	-0.43	-1.83871	0			#DIV/0!	#DIV/0!	#DIV/0!
		57.212	-0.04493	0.94091								255.275	-0.425	-1.84176	0			#DIV/0!	#DIV/0!	#DIV/0!
		57.216	-0.04013	0.94352								255.28	-0.42	-1.75631	0			#DIV/0!	#DIV/0!	#DIV/0!
		57.22	-0.03533	0.94094								255.285	-0.415	-1.79293	0			#DIV/0!	#DIV/0!	#DIV/0!
		57.224	-0.03053	0.94755								255.29	-0.41	-1.61898	0			#DIV/0!	#DIV/0!	#DIV/0!
		57.228	-0.02574	0.95595								255.295	-0.405	-1.92721	0			#DIV/0!	#DIV/0!	#DIV/0!
		57.232	-0.02094	0.98607								255.3	-0.4	-1.65865	0			#DIV/0!	#DIV/0!	#DIV/0!
		57.236	-0.01614	0.95352								255.305	-0.395	-1.64645	0			#DIV/0!	#DIV/0!	#DIV/0!
		57.24	-0.01134	0.98197								255.31	-0.39	-1.71969	0			#DIV/0!	#DIV/0!	#DIV/0!
		57.244	-0.00654	0.98627								255.315	-0.385	-1.69222	0			#DIV/0!	#DIV/0!	#DIV/0!
		57.248	-0.00174	0.96575								255.32	-0.38	-1.62508	0			#DIV/0!	#DIV/0!	#DIV/0!
		57.252	0.00305	1.0327								255.325	-0.375	-1.65255	0			#DIV/0!	#DIV/0!	#DIV/0!
		57.256	0.00785	1.02504								255.33	-0.37	-1.51217	0			#DIV/0!	#DIV/0!	#DIV/0!
		57.26	0.01265	1.00844								255.335	-0.365	-1.62203	0			#DIV/0!	#DIV/0!	#DIV/0!
		57.264	0.01745	1.0567								255.34	-0.36	-1.41756	0			#DIV/0!	#DIV/0!	#DIV/0!
		57.268	0.02225	1.05695								255.345	-0.355	-1.48775	0			#DIV/0!	#DIV/0!	#DIV/0!
		57.272	0.02704	1.05437								255.35	-0.35	-1.49691	0			#DIV/0!	#DIV/0!	#DIV/0!
		57.276	0.03184	1.0522								255.355	-0.345	-1.69833	0			#DIV/0!	#DIV/0!	#DIV/0!
		57.28	0.03664	1.07705								255.36	-0.34	-1.28634	0			#DIV/0!	#DIV/0!	#DIV/0!
		57.284	0.04144	1.10185								255.365	-0.335	-1.59151	0			#DIV/0!	#DIV/0!	#DIV/0!
		57.288	0.04624	1.09518								255.37	-0.33	-1.42367	0			#DIV/0!	#DIV/0!	#DIV/0!
		57.292	0.05104	1.10725								255.375	-0.325	-1.35653	0			#DIV/0!	#DIV/0!	#DIV/0!
		57.296	0.05583	1.11318								255.38	-0.32	-1.4786	0			#DIV/0!	#DIV/0!	#DIV/0!
		57.3	0.06063	1.12709								255.385	-0.315	-1.13069	0			#DIV/0!	#DIV/0!	#DIV/0!
		57.304	0.06543	1.11135								255.39	-0.31	-1.32296	0			#DIV/0!	#DIV/0!	#DIV/0!
		57.308	0.07023	1.13535								255.395	-0.305	-1.45724	0			#DIV/0!	#DIV/0!	#DIV/0!
		57.312	0.07503	1.14337								255.4	-0.3	-1.09407	0			#DIV/0!	#DIV/0!	#DIV/0!
		57.316	0.07983	1.13796								255.405	-0.295	-1.22225	0			#DIV/0!	#DIV/0!	#DIV/0!
		57.32	0.08462	1.15958								255.41	-0.29	-1.12154	0			#DIV/0!	#DIV/0!	#DIV/0!
		57.324	0.08942	1.19525								255.415	-0.285	-1.1429	0			#DIV/0!	#DIV/0!	#DIV/0!
		57.328	0.09422	1.16311								255.42	-0.28	-1.44503	0			#DIV/0!	#DIV/0!	#DIV/0!
		57.332	0.09902	1.20417								255.425	-0.275	-1.10628	0			#DIV/0!	#DIV/0!	#DIV/0!
		57.336	0.10382	1.22334								255.43	-0.27	-1.13985	0			#DIV/0!	#DIV/0!	#DIV/0!
		57.34	0.10862	1.18317								255.435	-0.265	-1.04524	0			#DIV/0!	#DIV/0!	#DIV/0!
		57.344	0.11341	1.22737								255.44	-0.26	-0.81026	0			#DIV/0!	#DIV/0!	#DIV/0!
		57.348	0.11821	1.24084								255.445	-0.255	-1.0605	0			#DIV/0!	#DIV/0!	#DIV/0!
		57.352	0.12301	1.24499								255.45	-0.25	-1.00862	0			#DIV/0!	#DIV/0!	#DIV/0!
		57.356	0.12781	1.27583								255.455	-0.245	-0.66377	0			#DIV/0!	#DIV/0!	#DIV/0!
		57.36	0.13261	1.25688								255.46	-0.24	-0.8835	0			#DIV/0!	#DIV/0!	#DIV/0!
		57.364	0.1374	1.29378								255.465	-0.235	-0.84077	0			#DIV/0!	#DIV/0!	#DIV/0!
		57.368	0.1422	1.29895								255.47	-0.23	-0.59053	0			#DIV/0!	#DIV/0!	#DIV/0!
		57.372	0.147	1.27131								255.475	-0.225	-0.86824	0			#DIV/0!	#DIV/0!	#DIV/0!
		57.376	0.1518	1.29987								255.48	-0.22	-0.43184	0			#DIV/0!	#DIV/0!	#DIV/0!
		57.38	0.1566	1.32509								255.485	-0.215	-0.59358	0			#DIV/0!	#DIV/0!	#DIV/0!
		57.384	0.1614	1.3074								255.49	-0.21	-0.32806	0			#DIV/0!	#DIV/0!	#DIV/0!
		57.388	0.16619	1.35364								255.495	-0.205	-0.4593	0			#DIV/0!	#DIV/0!	#DIV/0!
		57.392	0.17099	1.36317								255.5	-0.2	-0.32196	0			#DIV/0!	#DIV/0!	#DIV/0!
		57.396	0.17579	1.34509								255.505	-0.195	0.06561	0			#DIV/0!	#DIV/0!	#DIV/0!
		57.4	0.18059	1.37469								255.51	-0.19	-0.14191	0			#DIV/0!	#DIV/0!	#DIV/0!
		57.404	0.18539	1.39555								255.515	-0.185	0.12665	0			#DIV/0!	#DIV/0!	#DIV/0!
		57.408	0.19019	1.3833								255.52	-0.18	0.2945	0			#DIV/0!	#DIV/0!	#DIV/0!
		57.412	0.19498	1.42504								255.525	-0.175	0.08087	0			#DIV/0!	#DIV/0!	#DIV/0!
		57.416	0.19978	1.44922								255.53	-0.17	0.4654	0			#DIV/0!	#DIV/0!	#DIV/0!
		57.42	0.20458	1.43588								255.535	-0.165	0.1999	0			#DIV/0!	#DIV/0!	#DIV/0!
		57.424	0.20938	1.45898								255.54	-0.16	-0.01678	0			#DIV/0!	#DIV/0!	#DIV/0!
		57.428	0.21418	1.47626								255.545	-0.155	0.59053	0			#DIV/0!	#DIV/0!	#DIV/0!
		57.432	0.21897	1.48565								255.55	-0.15	0.31586	0			#DIV/0!	#DIV/0!	#DIV/0!
		57.436	0.22377	1.5317								255.555	-0.145	0.43793	0			#DIV/0!	#DIV/0!	#DIV/0!
		57.44	0.22857	1.51266								255.56	-0.14	0.56916	0			#DIV/0!	#DIV/0!	#DIV/0!
		57.444	0.23337	1.53067								255.565	-0.135	0.56001	0			#DIV/0!	#DIV/0!	#DIV/0!
		57.448	0.23817	1.54152								255.57	-0.13	0.63936	0			#DIV/0!	#DIV/0!	#DIV/0!
		57.452	0.24297	1.49566								255.575	-0.125	0.53254	0			#DIV/0!	#DIV/0!	#DIV/0!
		57.456	0.24776	1.58093								255.58	-0.12	0.18158	0			#DIV/0!	#DIV/0!	#DIV/0!
		57.46	0.25256	1.56604								255.585	-0.115	0.61189	0			#DIV/0!	#DIV/0!	#DIV/0!
		57.464	0.25736	1.5597								255.59	-0.11	0.30976	0			#DIV/0!	#DIV/0!	#DIV/0!
		57.468	0.26216	1.61014								255.595	-0.105	0.53254	0			#DIV/0!	#DIV/0!	#DIV/0!
		57.472	0.26696	1.59776								255.6	-0.1	0.75838	0			#DIV/0!	#DIV/0!	#DIV/0!
		57.476	0.27176	1.5969								255.605	-0.095	0.36164	0			#DIV/0!	#DIV/0!	#DIV/0!
		57.48	0.27655	1.60752								255.61	-0.09	0.71565	0			#DIV/0!	#DIV/0!	#DIV/0!
		57.484	0.28135	1.68414								255.615	-0.085	0.37995	0			#DIV/0!	#DIV/0!	#DIV/0!
		57.488	0.28615	1.63059								255.62	-0.08	0.30976	0			#DIV/0!	#DIV/0!	#DIV/0!
		57.492	0.29095	1.64325								255.625	-0.075	0.65157	0			#DIV/0!	#DIV/0!	#DIV/0!
		57.496	0.29575	1.69304								255.63	-0.07	0.383	0			#DIV/0!	#DIV/0!	#DIV/0!
		57.5	0.30055	1.65084								255.635	-0.065	0.45625	0			#DIV/0!	#DIV/0!	#DIV/0!
		57.504	0.30534	1.6766								255.64	-0.06	0.74007	0			#DIV/0!	#DIV/0!	#DIV/0!
		57.508	0.31014	1.70718								255.645	-0.055	0.56306	0			#DIV/0!	#DIV/0!	#DIV/0!
		57.512	0.31494	1.66924								255.65	-0.05	0.69124	0			#DIV/0!	#DIV/0!	#DIV/0!
		57.516	0.31974	1.71467								255.655	-0.045	0.49897	0			#DIV/0!	#DIV/0!	#DIV/0!
		57.52	0.32454	1.71584								255.66	-0.04	0.32502	0			#DIV/0!	#DIV/0!	#DIV/0!
		57.524	0.32933	1.72338								255.665	-0.035	0.77364	0			#DIV/0!	#DIV/0!	#DIV/0!
		57.528	0.33413	1.72298								255.67	-0.03	0.55695	0			#DIV/0!	#DIV/0!	#DIV/0!
		57.532	0.33893	1.67011								255.675	-0.025	0.48981	0			#DIV/0!	#DIV/0!	#DIV/0!
		57.536	0.34373	1.7369								255.68	-0.02	0.67293	0			#DIV/0!	#DIV/0!	#DIV/0!
		57.54	0.34853	1.71937								255.685	-0.015	0.31281	0			#DIV/0!	#DIV/0!	#DIV/0!
		57.544	0.35333	1.68969								255.69	-0.01	0.74617	0			#DIV/0!	#DIV/0!	#DIV/0!
		57.548	0.35812	1.76465								255.695	-0.005	0.48066	0			#DIV/0!	#DIV/0!	#DIV/0!
		57.552	0.36292	1.78727								255.7	5.9848e-16	0.4715	0			#DIV/0!	#DIV/0!	#DIV/0!
		57.556	0.36772	1.72875								255.705	0.005	0.64851	0			#DIV/0!	#DIV/0!	#DIV/0!
		57.56	0.37252	1.76745								255.71	0.01	0.42268	0			#DIV/0!	#DIV/0!	#DIV/0!
		57.564	0.37732	1.79807								255.715	0.015	0.66377	0			#DIV/0!	#DIV/0!	#DIV/0!
		57.568	0.38212	1.77687								255.72	0.02	0.73091	0			#DIV/0!	#DIV/0!	#DIV/0!
		57.572	0.38691	1.7821								255.725	0.025	0.2884	0			#DIV/0!	#DIV/0!	#DIV/0!
		57.576	0.39171	1.77968								255.73	0.03	0.78279	0			#DIV/0!	#DIV/0!	#DIV/0!
		57.58	0.39651	1.76546								255.735	0.035	0.63326	0			#DIV/0!	#DIV/0!	#DIV/0!
		57.584	0.40131	1.80092								255.74	0.04	0.68208	0			#DIV/0!	#DIV/0!	#DIV/0!
		57.588	0.40611	1.80557								255.745	0.045	0.70345	0			#DIV/0!	#DIV/0!	#DIV/0!
		57.592	0.41091	1.77425								255.75	0.05	0.70955	0			#DIV/0!	#DIV/0!	#DIV/0!
		57.596	0.4157	1.80373								255.755	0.055	0.74312	0			#DIV/0!	#DIV/0!	#DIV/0!
		57.6	0.4205	1.78714								255.76	0.06	0.68513	0			#DIV/0!	#DIV/0!	#DIV/0!
		57.604	0.4253	1.79788								255.765	0.065	0.31586	0			#DIV/0!	#DIV/0!	#DIV/0!
		57.608	0.4301	1.82197								255.77	0.07	0.95979	0			#DIV/0!	#DIV/0!	#DIV/0!
		57.612	0.4349	1.74308								255.775	0.075	0.4654	0			#DIV/0!	#DIV/0!	#DIV/0!
		57.616	0.43969	1.8122								255.78	0.08	0.56306	0			#DIV/0!	#DIV/0!	#DIV/0!
		57.62	0.44449	1.84837								255.785	0.085	0.93843	0			#DIV/0!	#DIV/0!	#DIV/0!
		57.624	0.44929	1.76306								255.79	0.09	0.60274	0			#DIV/0!	#DIV/0!	#DIV/0!
		57.628	0.45409	1.82171								255.795	0.095	0.78889	0			#DIV/0!	#DIV/0!	#DIV/0!
		57.632	0.45889	1.82929								255.8	0.1	0.68819	0			#DIV/0!	#DIV/0!	#DIV/0!
		57.636	0.46369	1.79157								255.805	0.105	0.52033	0			#DIV/0!	#DIV/0!	#DIV/0!
		57.64	0.46848	1.8326								255.81	0.11	0.89571	0			#DIV/0!	#DIV/0!	#DIV/0!
		57.644	0.47328	1.79331								255.815	0.115	0.64241	0			#DIV/0!	#DIV/0!	#DIV/0!
		57.648	0.47808	1.79754								255.82	0.12	0.58748	0			#DIV/0!	#DIV/0!	#DIV/0!
		57.652	0.48288	1.81214								255.825	0.125	0.75227	0			#DIV/0!	#DIV/0!	#DIV/0!
		57.656	0.48768	1.79394								255.83	0.13	0.5478	0			#DIV/0!	#DIV/0!	#DIV/0!
		57.66	0.49248	1.78347								255.835	0.135	0.78584	0			#DIV/0!	#DIV/0!	#DIV/0!
		57.664	0.49727	1.8116								255.84	0.14	0.64241	0			#DIV/0!	#DIV/0!	#DIV/0!
		57.668	0.50207	1.82211								255.845	0.145	0.20905	0			#DIV/0!	#DIV/0!	#DIV/0!
		57.672	0.50687	1.78021								255.85	0.15	0.52338	0			#DIV/0!	#DIV/0!	#DIV/0!
		57.676	0.51167	1.7717								255.855	0.155	0.71565	0			#DIV/0!	#DIV/0!	#DIV/0!
		57.68	0.51647	1.7549								255.86	0.16	0.53864	0			#DIV/0!	#DIV/0!	#DIV/0!
		57.684	0.52127	1.78156								255.865	0.165	0.45625	0			#DIV/0!	#DIV/0!	#DIV/0!
		57.688	0.52606	1.77402								255.87	0.17	0.59358	0			#DIV/0!	#DIV/0!	#DIV/0!
		57.692	0.53086	1.714								255.875	0.175	0.64851	0			#DIV/0!	#DIV/0!	#DIV/0!
		57.696	0.53566	1.75221								255.88	0.18	0.44404	0			#DIV/0!	#DIV/0!	#DIV/0!
		57.7	0.54046	1.75582								255.885	0.185	0.7065	0			#DIV/0!	#DIV/0!	#DIV/0!
		57.704	0.54526	1.69991								255.89	0.19	0.56306	0			#DIV/0!	#DIV/0!	#DIV/0!
		57.708	0.55005	1.7539								255.895	0.195	0.60579	0			#DIV/0!	#DIV/0!	#DIV/0!
		57.712	0.55485	1.73045								255.9	0.2	0.51423	0			#DIV/0!	#DIV/0!	#DIV/0!
		57.716	0.55965	1.71081								255.905	0.205	0.52338	0			#DIV/0!	#DIV/0!	#DIV/0!
		57.72	0.56445	1.74825								255.91	0.21	0.59053	0			#DIV/0!	#DIV/0!	#DIV/0!
		57.724	0.56925	1.71497								255.915	0.215	0.2823	0			#DIV/0!	#DIV/0!	#DIV/0!
		57.728	0.57405	1.71817								255.92	0.22	0.58137	0			#DIV/0!	#DIV/0!	#DIV/0!
		57.732	0.57884	1.7008								255.925	0.225	0.52338	0			#DIV/0!	#DIV/0!	#DIV/0!
		57.736	0.58364	1.70384								255.93	0.23	0.31586	0			#DIV/0!	#DIV/0!	#DIV/0!
		57.74	0.58844	1.70977								255.935	0.235	0.58442	0			#DIV/0!	#DIV/0!	#DIV/0!
		57.744	0.59324	1.70467								255.94	0.24	0.3708	0			#DIV/0!	#DIV/0!	#DIV/0!
		57.748	0.59804	1.6981								255.945	0.245	0.53864	0			#DIV/0!	#DIV/0!	#DIV/0!
		57.752	0.60284	1.7296								255.95	0.25	0.57526	0			#DIV/0!	#DIV/0!	#DIV/0!
		57.756	0.60763	1.69761								255.955	0.255	0.22126	0			#DIV/0!	#DIV/0!	#DIV/0!
		57.76	0.61243	1.66119								255.96	0.26	0.57832	0			#DIV/0!	#DIV/0!	#DIV/0!
		57.764	0.61723	1.68356								255.965	0.265	0.52644	0			#DIV/0!	#DIV/0!	#DIV/0!
		57.768	0.62203	1.71714								255.97	0.27	0.46845	0			#DIV/0!	#DIV/0!	#DIV/0!
		57.772	0.62683	1.68697								255.975	0.275	0.68819	0			#DIV/0!	#DIV/0!	#DIV/0!
		57.776	0.63162	1.67791								255.98	0.28	0.41047	0			#DIV/0!	#DIV/0!	#DIV/0!
		57.78	0.63642	1.71906								255.985	0.285	0.50202	0			#DIV/0!	#DIV/0!	#DIV/0!
		57.784	0.64122	1.69295								255.99	0.29	0.57221	0			#DIV/0!	#DIV/0!	#DIV/0!
		57.788	0.64602	1.70715								255.995	0.295	0.44404	0			#DIV/0!	#DIV/0!	#DIV/0!
		57.792	0.65082	1.70182								256	0.3	0.58442	0			#DIV/0!	#DIV/0!	#DIV/0!
		57.796	0.65562	1.68568								256.005	0.305	0.60579	0			#DIV/0!	#DIV/0!	#DIV/0!
		57.8	0.66041	1.71272								256.01	0.31	0.44099	0			#DIV/0!	#DIV/0!	#DIV/0!
		57.804	0.66521	1.71363								256.015	0.315	0.69429	0			#DIV/0!	#DIV/0!	#DIV/0!
		57.808	0.67001	1.68077								256.02	0.32	0.35859	0			#DIV/0!	#DIV/0!	#DIV/0!
		57.812	0.67481	1.70015								256.025	0.325	0.69429	0			#DIV/0!	#DIV/0!	#DIV/0!
		57.816	0.67961	1.6862								256.03	0.33	0.60884	0			#DIV/0!	#DIV/0!	#DIV/0!
		57.82	0.68441	1.71492								256.035	0.335	0.37385	0			#DIV/0!	#DIV/0!	#DIV/0!
		57.824	0.6892	1.69076								256.04	0.34	0.67903	0			#DIV/0!	#DIV/0!	#DIV/0!
		57.828	0.694	1.69613								256.045	0.345	0.618	0			#DIV/0!	#DIV/0!	#DIV/0!
		57.832	0.6988	1.71								256.05	0.35	0.75227	0			#DIV/0!	#DIV/0!	#DIV/0!
		57.832	0.7	2.03708								256.055	0.355	0.64546	0			#DIV/0!	#DIV/0!	#DIV/0!
		62.832	0.7	2.03708								256.06	0.36	0.23042	0			#DIV/0!	#DIV/0!	#DIV/0!
		62.832	0.7	0.48371								256.065	0.365	0.74312	0			#DIV/0!	#DIV/0!	#DIV/0!
		67.832	0.7	0.48371								256.07	0.37	0.44099	0			#DIV/0!	#DIV/0!	#DIV/0!
		67.832	-1.3	-100								256.075	0.375	0.49287	0			#DIV/0!	#DIV/0!	#DIV/0!
		87.832	-1.3	-100								256.08	0.38	0.8011	0			#DIV/0!	#DIV/0!	#DIV/0!
		87.832	-0.4	-26.9459	potential (V)	average current (μA)						256.085	0.385	0.49592	0			#DIV/0!	#DIV/0!	#DIV/0!
		97.832	-0.4	-26.9459	-0.4	7.62951						256.09	0.39	0.72786	0			#DIV/0!	#DIV/0!	#DIV/0!
		97.836	-0.3952	-18.4646	-0.3952	-0.90867						256.095	0.395	0.59358	0			#DIV/0!	#DIV/0!	#DIV/0!
		97.84	-0.3904	-16.8449	-0.3904	-0.89766						256.1	0.4	0.31281	0			#DIV/0!	#DIV/0!	#DIV/0!
		97.844	-0.38561	-15.2367	-0.38561	-0.82736						256.1	0.4	0.26398	0			#DIV/0!	#DIV/0!	#DIV/0!
		97.848	-0.38081	-13.7713	-0.38081	-0.82349						256.1	0.4	0.49287	0			#DIV/0!	#DIV/0!	#DIV/0!
		97.852	-0.37601	-12.3545	-0.37601	-0.73259						257.1	0.4	0.22431	0			#DIV/0!	#DIV/0!	#DIV/0!
		97.856	-0.37121	-11.0829	-0.37121	-0.69095						258.1	0.4	0.27924	0			#DIV/0!	#DIV/0!	#DIV/0!
		97.86	-0.36641	-9.88265	-0.36641	-0.65462						259.1	0.4	0.15106	0			#DIV/0!	#DIV/0!	#DIV/0!
		97.864	-0.36161	-8.72191	-0.36161	-0.56986						260.1	0.4	-0.07782	0			#DIV/0!	#DIV/0!	#DIV/0!
		97.868	-0.35682	-7.75264	-0.35682	-0.57501						261.1	0.4	-0.28229	0			#DIV/0!	#DIV/0!	#DIV/0!
		97.872	-0.35202	-6.76721	-0.35202	-0.49069						261.1	-1.6	-100	0			#DIV/0!	#DIV/0!	#DIV/0!
		97.876	-0.34722	-5.83748	-0.34722	-0.4315						261.1	-1.6	-100	0			#DIV/0!	#DIV/0!	#DIV/0!
		97.88	-0.34242	-5.11579	-0.34242	-0.42751						262.1	-1.6	-100	0			#DIV/0!	#DIV/0!	#DIV/0!
		97.884	-0.33762	-4.35521	-0.33762	-0.35324						262.1	-0.7	-22.2919	0			#DIV/0!	#DIV/0!	#DIV/0!
		97.888	-0.33282	-3.67416	-0.33282	-0.33268						262.1	-0.7	-26.1311	0			#DIV/0!	#DIV/0!	#DIV/0!
		97.892	-0.32803	-3.15783	-0.32803	-0.31537						263.1	-0.7	-34.8837	0			#DIV/0!	#DIV/0!	#DIV/0!
		97.896	-0.32323	-2.63483	-0.32323	-0.28622						264.1	-0.7	-35.1644	0			#DIV/0!	#DIV/0!	#DIV/0!
		97.9	-0.31843	-2.20483	-0.31843	-0.25096						265.1	-0.7	-36.3546	0			#DIV/0!	#DIV/0!	#DIV/0!
		97.904	-0.31363	-1.87329	-0.31363	-0.20782						266.1	-0.7	-36.1715	0			#DIV/0!	#DIV/0!	#DIV/0!
		97.908	-0.30883	-1.5511	-0.30883	-0.20241						267.1	-0.7	-35.0942	0			#DIV/0!	#DIV/0!	#DIV/0!
		97.912	-0.30403	-1.32372	-0.30403	-0.16804						268.1	-0.7	-34.9416	0			#DIV/0!	#DIV/0!	#DIV/0!
		97.916	-0.29924	-1.12381	-0.29924	-0.12071						269.1	-0.7	-34.3984	0			#DIV/0!	#DIV/0!	#DIV/0!
		97.92	-0.29444	-0.98867	-0.29444	-0.09979						270.1	-0.7	-33.3059	0			#DIV/0!	#DIV/0!	#DIV/0!
		97.924	-0.28964	-0.91543	-0.28964	-0.08423						271.1	-0.7	-32.2774	0			#DIV/0!	#DIV/0!	#DIV/0!
		97.928	-0.28484	-0.80436	-0.28484	-0.09267						272.1	-0.7	-32.5216	0			#DIV/0!	#DIV/0!	#DIV/0!
		97.932	-0.28004	-0.7682	-0.28004	-0.10108						272.1	-0.7	-32.3629	0			#DIV/0!	#DIV/0!	#DIV/0!
		97.936	-0.27525	-0.73087	-0.27525	-0.0799						272.105	-0.695	-29.07	0			#DIV/0!	#DIV/0!	#DIV/0!
		97.94	-0.27045	-0.68029	-0.27045	-0.12408						272.11	-0.69	-26.0853	0			#DIV/0!	#DIV/0!	#DIV/0!
		97.944	-0.26565	-0.65485	-0.26565	-0.13841						272.115	-0.685	-23.8453	0			#DIV/0!	#DIV/0!	#DIV/0!
		97.948	-0.26085	-0.62097	-0.26085	-0.12783						272.12	-0.68	-21.3916	0			#DIV/0!	#DIV/0!	#DIV/0!
		97.952	-0.25605	-0.58983	-0.25605	-0.13809						272.125	-0.675	-19.5636	0			#DIV/0!	#DIV/0!	#DIV/0!
		97.956	-0.25125	-0.51599	-0.25125	-0.13173						272.13	-0.67	-17.9034	0			#DIV/0!	#DIV/0!	#DIV/0!
		97.96	-0.24646	-0.51722	-0.24646	-0.16391						272.135	-0.665	-16.0876	0			#DIV/0!	#DIV/0!	#DIV/0!
		97.964	-0.24166	-0.46871	-0.24166	-0.14951						272.14	-0.66	-14.8058	0			#DIV/0!	#DIV/0!	#DIV/0!
		97.968	-0.23686	-0.40317	-0.23686	-0.15312						272.145	-0.655	-13.7987	0			#DIV/0!	#DIV/0!	#DIV/0!
		97.972	-0.23206	-0.39774	-0.23206	-0.17392						272.15	-0.65	-11.928	0			#DIV/0!	#DIV/0!	#DIV/0!
		97.976	-0.22726	-0.3321	-0.22726	-0.18936						272.155	-0.645	-11.0368	0			#DIV/0!	#DIV/0!	#DIV/0!
		97.98	-0.22246	-0.30283	-0.22246	-0.18346						272.16	-0.64	-10.2953	0			#DIV/0!	#DIV/0!	#DIV/0!
		97.984	-0.21767	-0.25019	-0.21767	-0.16643						272.165	-0.635	-9.10812	0			#DIV/0!	#DIV/0!	#DIV/0!
		97.988	-0.21287	-0.19092	-0.21287	-0.17227						272.17	-0.63	-8.64118	0			#DIV/0!	#DIV/0!	#DIV/0!
		97.992	-0.20807	-0.15818	-0.20807	-0.16102						272.175	-0.625	-7.92096	0			#DIV/0!	#DIV/0!	#DIV/0!
		97.996	-0.20327	-0.08916	-0.20327	-0.16273						272.18	-0.62	-6.99626	0			#DIV/0!	#DIV/0!	#DIV/0!
		98	-0.19847	-0.02159	-0.19847	-0.13076						272.185	-0.615	-6.65446	0			#DIV/0!	#DIV/0!	#DIV/0!
		98.004	-0.19368	0.02986	-0.19368	-0.07607						272.19	-0.61	-5.92203	0			#DIV/0!	#DIV/0!	#DIV/0!
		98.008	-0.18888	0.11402	-0.18888	-0.12291						272.195	-0.605	-5.61684	0			#DIV/0!	#DIV/0!	#DIV/0!
		98.012	-0.18408	0.17819	-0.18408	-0.0886						272.2	-0.6	-5.38796	0			#DIV/0!	#DIV/0!	#DIV/0!
		98.016	-0.17928	0.22865	-0.17928	-0.05125						272.205	-0.595	-4.71351	0			#DIV/0!	#DIV/0!	#DIV/0!
		98.02	-0.17448	0.34931	-0.17448	-0.00088						272.21	-0.59	-4.72572	0			#DIV/0!	#DIV/0!	#DIV/0!
		98.024	-0.16968	0.38491	-0.16968	0.02068						272.215	-0.585	-4.21912	0			#DIV/0!	#DIV/0!	#DIV/0!
		98.028	-0.16489	0.4556	-0.16489	0.01719						272.22	-0.58	-3.76135	0			#DIV/0!	#DIV/0!	#DIV/0!
		98.032	-0.16009	0.55743	-0.16009	0.08235						272.225	-0.575	-4.13062	0			#DIV/0!	#DIV/0!	#DIV/0!
		98.036	-0.15529	0.65064	-0.15529	0.1331						272.23	-0.57	-3.37376	0			#DIV/0!	#DIV/0!	#DIV/0!
		98.04	-0.15049	0.71556	-0.15049	0.16494						272.235	-0.565	-3.28221	0			#DIV/0!	#DIV/0!	#DIV/0!
		98.044	-0.14569	0.77166	-0.14569	0.20274						272.24	-0.56	-3.2639	0			#DIV/0!	#DIV/0!	#DIV/0!
		98.048	-0.14089	0.86431	-0.14089	0.23452						272.245	-0.555	-2.93126	0			#DIV/0!	#DIV/0!	#DIV/0!
		98.052	-0.1361	0.93271	-0.1361	0.29814						272.25	-0.55	-2.90685	0			#DIV/0!	#DIV/0!	#DIV/0!
		98.056	-0.1313	0.9964	-0.1313	0.31636						272.255	-0.545	-2.81834	0			#DIV/0!	#DIV/0!	#DIV/0!
		98.06	-0.1265	1.06181	-0.1265	0.34232						272.26	-0.54	-2.87633	0			#DIV/0!	#DIV/0!	#DIV/0!
		98.064	-0.1217	1.0847	-0.1217	0.38817						272.265	-0.535	-2.76036	0			#DIV/0!	#DIV/0!	#DIV/0!
		98.068	-0.1169	1.15806	-0.1169	0.43127						272.27	-0.53	-2.61387	0			#DIV/0!	#DIV/0!	#DIV/0!
		98.072	-0.1121	1.16132	-0.1121	0.43081						272.275	-0.525	-2.37278	0			#DIV/0!	#DIV/0!	#DIV/0!
		98.076	-0.10731	1.19447	-0.10731	0.4145						272.28	-0.52	-2.03403	0			#DIV/0!	#DIV/0!	#DIV/0!
		98.08	-0.10251	1.24375	-0.10251	0.45675						272.285	-0.515	-2.41856	0			#DIV/0!	#DIV/0!	#DIV/0!
		98.084	-0.09771	1.21406	-0.09771	0.47948						272.29	-0.51	-2.46738	0			#DIV/0!	#DIV/0!	#DIV/0!
		98.088	-0.09291	1.27318	-0.09291	0.4553						272.295	-0.505	-2.19273	0			#DIV/0!	#DIV/0!	#DIV/0!
		98.092	-0.08811	1.2823	-0.08811	0.44888						272.3	-0.5	-1.94857	0			#DIV/0!	#DIV/0!	#DIV/0!
		98.096	-0.08332	1.25477	-0.08332	0.43415						272.305	-0.495	-2.17747	0			#DIV/0!	#DIV/0!	#DIV/0!
		98.1	-0.07852	1.30353	-0.07852	0.44338						272.31	-0.49	-2.13169	0			#DIV/0!	#DIV/0!	#DIV/0!
		98.104	-0.07372	1.31029	-0.07372	0.46458						272.315	-0.485	-1.88448	0			#DIV/0!	#DIV/0!	#DIV/0!
		98.108	-0.06892	1.30802	-0.06892	0.42851						272.32	-0.48	-1.89364	0			#DIV/0!	#DIV/0!	#DIV/0!
		98.112	-0.06412	1.32444	-0.06412	0.44377						272.325	-0.475	-1.93026	0			#DIV/0!	#DIV/0!	#DIV/0!
		98.116	-0.05932	1.34234	-0.05932	0.4458						272.33	-0.47	-1.64339	0			#DIV/0!	#DIV/0!	#DIV/0!
		98.12	-0.05453	1.35234	-0.05453	0.45988						272.335	-0.465	-1.49996	0			#DIV/0!	#DIV/0!	#DIV/0!
		98.124	-0.04973	1.34799	-0.04973	0.44986						272.34	-0.46	-1.7319	0			#DIV/0!	#DIV/0!	#DIV/0!
		98.128	-0.04493	1.36205	-0.04493	0.42169						272.345	-0.455	-1.46639	0			#DIV/0!	#DIV/0!	#DIV/0!
		98.132	-0.04013	1.37498	-0.04013	0.44746						272.35	-0.45	-1.66476	0			#DIV/0!	#DIV/0!	#DIV/0!
		98.136	-0.03533	1.39583	-0.03533	0.47695						272.355	-0.445	-1.19479	0			#DIV/0!	#DIV/0!	#DIV/0!
		98.14	-0.03053	1.37942	-0.03053	0.44396						272.36	-0.44	-1.561	0			#DIV/0!	#DIV/0!	#DIV/0!
		98.144	-0.02574	1.38143	-0.02574	0.42278						272.365	-0.435	-1.2192	0			#DIV/0!	#DIV/0!	#DIV/0!
		98.148	-0.02094	1.40071	-0.02094	0.43225						272.37	-0.43	-1.31686	0			#DIV/0!	#DIV/0!	#DIV/0!
		98.152	-0.01614	1.38168	-0.01614	0.45463						272.375	-0.425	-1.42367	0			#DIV/0!	#DIV/0!	#DIV/0!
		98.156	-0.01134	1.42067	-0.01134	0.44228						272.38	-0.42	-1.03609	0			#DIV/0!	#DIV/0!	#DIV/0!
		98.16	-0.00654	1.4287	-0.00654	0.42379						272.385	-0.415	-1.22836	0			#DIV/0!	#DIV/0!	#DIV/0!
		98.164	-0.00174	1.35578	-0.00174	0.39714						272.39	-0.41	-1.33517	0			#DIV/0!	#DIV/0!	#DIV/0!
		98.168	0.00305	1.43255	0.00305	0.43439						272.395	-0.405	-0.94453	0			#DIV/0!	#DIV/0!	#DIV/0!
		98.172	0.00785	1.43874	0.00785	0.42275						272.4	-0.4	-1.11848	0			#DIV/0!	#DIV/0!	#DIV/0!
		98.176	0.01265	1.42614	0.01265	0.41299						272.405	-0.395	-1.17342	0			#DIV/0!	#DIV/0!	#DIV/0!
		98.18	0.01745	1.44307	0.01745	0.40586						272.41	-0.39	-0.795	0			#DIV/0!	#DIV/0!	#DIV/0!
		98.184	0.02225	1.44541	0.02225	0.41954						272.415	-0.385	-1.22836	0			#DIV/0!	#DIV/0!	#DIV/0!
		98.188	0.02704	1.45888	0.02704	0.41021						272.42	-0.38	-0.84383	0			#DIV/0!	#DIV/0!	#DIV/0!
		98.192	0.03184	1.45375	0.03184	0.39609						272.425	-0.375	-0.99336	0			#DIV/0!	#DIV/0!	#DIV/0!
		98.196	0.03664	1.4508	0.03664	0.38721						272.43	-0.37	-0.92012	0			#DIV/0!	#DIV/0!	#DIV/0!
		98.2	0.04144	1.4844	0.04144	0.40725						272.435	-0.365	-0.80415	0			#DIV/0!	#DIV/0!	#DIV/0!
		98.204	0.04624	1.46821	0.04624	0.3955						272.44	-0.36	-0.90486	0			#DIV/0!	#DIV/0!	#DIV/0!
		98.208	0.05104	1.47917	0.05104	0.38572						272.445	-0.355	-0.64851	0			#DIV/0!	#DIV/0!	#DIV/0!
		98.212	0.05583	1.48643	0.05583	0.39134						272.45	-0.35	-0.9781	0			#DIV/0!	#DIV/0!	#DIV/0!
		98.216	0.06063	1.48459	0.06063	0.37366						272.455	-0.345	-0.99947	0			#DIV/0!	#DIV/0!	#DIV/0!
		98.22	0.06543	1.49834	0.06543	0.4261						272.46	-0.34	-0.58138	0			#DIV/0!	#DIV/0!	#DIV/0!
		98.224	0.07023	1.49728	0.07023	0.38524						272.465	-0.335	-0.85909	0			#DIV/0!	#DIV/0!	#DIV/0!
		98.228	0.07503	1.50618	0.07503	0.36082						272.47	-0.33	-0.90791	0			#DIV/0!	#DIV/0!	#DIV/0!
		98.232	0.07983	1.49293	0.07983	0.38608						272.475	-0.325	-0.55696	0			#DIV/0!	#DIV/0!	#DIV/0!
		98.236	0.08462	1.5336	0.08462	0.40862						272.48	-0.32	-0.84993	0			#DIV/0!	#DIV/0!	#DIV/0!
		98.24	0.08942	1.54739	0.08942	0.38524						272.485	-0.315	-0.73701	0			#DIV/0!	#DIV/0!	#DIV/0!
		98.244	0.09422	1.50806	0.09422	0.37652						272.49	-0.31	-0.6302	0			#DIV/0!	#DIV/0!	#DIV/0!
		98.248	0.09902	1.56477	0.09902	0.37961						272.495	-0.305	-0.82552	0			#DIV/0!	#DIV/0!	#DIV/0!
		98.252	0.10382	1.55425	0.10382	0.37948						272.5	-0.3	-0.55086	0			#DIV/0!	#DIV/0!	#DIV/0!
		98.256	0.10862	1.55035	0.10862	0.37897						272.505	-0.295	-0.80721	0			#DIV/0!	#DIV/0!	#DIV/0!
		98.26	0.11341	1.57962	0.11341	0.33813						272.51	-0.29	-0.65767	0			#DIV/0!	#DIV/0!	#DIV/0!
		98.264	0.11821	1.57683	0.11821	0.37433						272.515	-0.285	-0.4532	0			#DIV/0!	#DIV/0!	#DIV/0!
		98.268	0.12301	1.60748	0.12301	0.38945						272.52	-0.28	-0.61494	0			#DIV/0!	#DIV/0!	#DIV/0!
		98.272	0.12781	1.60911	0.12781	0.36691						272.525	-0.275	-0.53865	0			#DIV/0!	#DIV/0!	#DIV/0!
		98.276	0.13261	1.61634	0.13261	0.37273						272.53	-0.27	-0.48067	0			#DIV/0!	#DIV/0!	#DIV/0!
		98.28	0.1374	1.61592	0.1374	0.35572						272.535	-0.265	-0.81331	0			#DIV/0!	#DIV/0!	#DIV/0!
		98.284	0.1422	1.65251	0.1422	0.40267						272.54	-0.26	-0.26093	0			#DIV/0!	#DIV/0!	#DIV/0!
		98.288	0.147	1.63807	0.147	0.38414						272.545	-0.255	-0.62105	0			#DIV/0!	#DIV/0!	#DIV/0!
		98.292	0.1518	1.6428	0.1518	0.352						272.55	-0.25	-0.51729	0			#DIV/0!	#DIV/0!	#DIV/0!
		98.296	0.1566	1.64912	0.1566	0.36205						272.555	-0.245	-0.29144	0			#DIV/0!	#DIV/0!	#DIV/0!
		98.3	0.1614	1.62897	0.1614	0.34998						272.56	-0.24	-0.34332	0			#DIV/0!	#DIV/0!	#DIV/0!
		98.304	0.16619	1.69773	0.16619	0.39145						272.565	-0.235	-0.17242	0			#DIV/0!	#DIV/0!	#DIV/0!
		98.308	0.17099	1.70988	0.17099	0.37306						272.57	-0.23	-0.25482	0			#DIV/0!	#DIV/0!	#DIV/0!
		98.312	0.17579	1.68268	0.17579	0.39495						272.575	-0.225	-0.3891	0			#DIV/0!	#DIV/0!	#DIV/0!
		98.316	0.18059	1.73618	0.18059	0.39297						272.58	-0.22	0.10529	0			#DIV/0!	#DIV/0!	#DIV/0!
		98.32	0.18539	1.74969	0.18539	0.37992						272.585	-0.215	-0.0473	0			#DIV/0!	#DIV/0!	#DIV/0!
		98.324	0.19019	1.73587	0.19019	0.38633						272.59	-0.21	0.01068	0			#DIV/0!	#DIV/0!	#DIV/0!
		98.328	0.19498	1.77494	0.19498	0.35135						272.595	-0.205	0.36164	0			#DIV/0!	#DIV/0!	#DIV/0!
		98.332	0.19978	1.81692	0.19978	0.41839						272.6	-0.2	-0.14496	0			#DIV/0!	#DIV/0!	#DIV/0!
		98.336	0.20458	1.7798	0.20458	0.3826						272.605	-0.195	0.41962	0			#DIV/0!	#DIV/0!	#DIV/0!
		98.34	0.20938	1.83534	0.20938	0.38044						272.61	-0.19	0.22126	0			#DIV/0!	#DIV/0!	#DIV/0!
		98.344	0.21418	1.84612	0.21418	0.40297						272.615	-0.185	0.10834	0			#DIV/0!	#DIV/0!	#DIV/0!
		98.348	0.21897	1.85855	0.21897	0.40653						272.62	-0.18	0.56001	0			#DIV/0!	#DIV/0!	#DIV/0!
		98.352	0.22377	1.88702	0.22377	0.42449						272.625	-0.175	0.21821	0			#DIV/0!	#DIV/0!	#DIV/0!
		98.356	0.22857	1.89977	0.22857	0.39683						272.63	-0.17	0.42268	0			#DIV/0!	#DIV/0!	#DIV/0!
		98.36	0.23337	1.90794	0.23337	0.40094						272.635	-0.165	0.77364	0			#DIV/0!	#DIV/0!	#DIV/0!
		98.364	0.23817	1.88232	0.23817	0.37439						272.64	-0.16	0.41047	0			#DIV/0!	#DIV/0!	#DIV/0!
		98.368	0.24297	1.85276	0.24297	0.37852						272.645	-0.155	0.44099	0			#DIV/0!	#DIV/0!	#DIV/0!
		98.372	0.24776	1.8968	0.24776	0.36985						272.65	-0.15	0.60884	0			#DIV/0!	#DIV/0!	#DIV/0!
		98.376	0.25256	1.89838	0.25256	0.34856						272.655	-0.145	0.33112	0			#DIV/0!	#DIV/0!	#DIV/0!
		98.38	0.25736	1.81914	0.25736	0.31626						272.66	-0.14	0.60884	0			#DIV/0!	#DIV/0!	#DIV/0!
		98.384	0.26216	1.89213	0.26216	0.34255						272.665	-0.135	0.41352	0			#DIV/0!	#DIV/0!	#DIV/0!
		98.388	0.26696	1.91109	0.26696	0.34734						272.67	-0.13	0.42268	0			#DIV/0!	#DIV/0!	#DIV/0!
		98.392	0.27176	1.86684	0.27176	0.31612						272.675	-0.125	0.70955	0			#DIV/0!	#DIV/0!	#DIV/0!
		98.396	0.27655	1.89361	0.27655	0.28967						272.68	-0.12	0.41047	0			#DIV/0!	#DIV/0!	#DIV/0!
		98.4	0.28135	1.90998	0.28135	0.2849						272.685	-0.115	0.70039	0			#DIV/0!	#DIV/0!	#DIV/0!
		98.404	0.28615	1.86864	0.28615	0.28865						272.69	-0.11	0.42573	0			#DIV/0!	#DIV/0!	#DIV/0!
		98.408	0.29095	1.90309	0.29095	0.28843						272.695	-0.105	0.58748	0			#DIV/0!	#DIV/0!	#DIV/0!
		98.412	0.29575	1.88448	0.29575	0.24066						272.7	-0.1	0.73396	0			#DIV/0!	#DIV/0!	#DIV/0!
		98.416	0.30055	1.8855	0.30055	0.27289						272.705	-0.095	0.39216	0			#DIV/0!	#DIV/0!	#DIV/0!
		98.42	0.30534	1.93482	0.30534	0.28147						272.71	-0.09	0.3769	0			#DIV/0!	#DIV/0!	#DIV/0!
		98.424	0.31014	1.90582	0.31014	0.26905						272.715	-0.085	0.60274	0			#DIV/0!	#DIV/0!	#DIV/0!
		98.428	0.31494	1.8889	0.31494	0.21673						272.72	-0.08	0.52949	0			#DIV/0!	#DIV/0!	#DIV/0!
		98.432	0.31974	1.93248	0.31974	0.28139						272.725	-0.075	0.55085	0			#DIV/0!	#DIV/0!	#DIV/0!
		98.436	0.32454	1.92667	0.32454	0.25356						272.73	-0.07	0.64241	0			#DIV/0!	#DIV/0!	#DIV/0!
		98.44	0.32933	1.94345	0.32933	0.25545						272.735	-0.065	0.30366	0			#DIV/0!	#DIV/0!	#DIV/0!
		98.444	0.33413	1.9544	0.33413	0.26576						272.74	-0.06	0.74312	0			#DIV/0!	#DIV/0!	#DIV/0!
		98.448	0.33893	1.87538	0.33893	0.22839						272.745	-0.055	0.44404	0			#DIV/0!	#DIV/0!	#DIV/0!
		98.452	0.34373	1.96375	0.34373	0.27425						272.75	-0.05	0.27314	0			#DIV/0!	#DIV/0!	#DIV/0!
		98.456	0.34853	1.96124	0.34853	0.2573						272.755	-0.045	0.67598	0			#DIV/0!	#DIV/0!	#DIV/0!
		98.46	0.35333	1.91948	0.35333	0.23381						272.76	-0.04	0.48371	0			#DIV/0!	#DIV/0!	#DIV/0!
		98.464	0.35812	1.95245	0.35812	0.2349						272.765	-0.035	0.54475	0			#DIV/0!	#DIV/0!	#DIV/0!
		98.468	0.36292	1.96826	0.36292	0.25585						272.77	-0.03	0.56001	0			#DIV/0!	#DIV/0!	#DIV/0!
		98.472	0.36772	1.95704	0.36772	0.26575						272.775	-0.025	0.29145	0			#DIV/0!	#DIV/0!	#DIV/0!
		98.476	0.37252	1.99387	0.37252	0.24995						272.78	-0.02	0.66988	0			#DIV/0!	#DIV/0!	#DIV/0!
		98.48	0.37732	1.99504	0.37732	0.21135						272.785	-0.015	0.43793	0			#DIV/0!	#DIV/0!	#DIV/0!
		98.484	0.38212	1.96349	0.38212	0.24281						272.79	-0.01	0.59358	0			#DIV/0!	#DIV/0!	#DIV/0!
		98.488	0.38691	1.9922	0.38691	0.2451						272.795	-0.005	0.65767	0			#DIV/0!	#DIV/0!	#DIV/0!
		98.492	0.39171	1.9759	0.39171	0.22706						272.8	5.9848e-16	0.48981	0			#DIV/0!	#DIV/0!	#DIV/0!
		98.496	0.39651	1.9283	0.39651	0.17955						272.805	0.005	0.74922	0			#DIV/0!	#DIV/0!	#DIV/0!
		98.5	0.40131	1.98356	0.40131	0.21033						272.81	0.01	0.59969	0			#DIV/0!	#DIV/0!	#DIV/0!
		98.504	0.40611	1.98149	0.40611	0.21705						272.815	0.015	0.26093	0			#DIV/0!	#DIV/0!	#DIV/0!
		98.508	0.41091	1.94673	0.41091	0.19684						272.82	0.02	0.51423	0			#DIV/0!	#DIV/0!	#DIV/0!
		98.512	0.4157	1.95159	0.4157	0.18398						272.825	0.025	0.50507	0			#DIV/0!	#DIV/0!	#DIV/0!
		98.516	0.4205	1.93018	0.4205	0.19326						272.83	0.03	0.43183	0			#DIV/0!	#DIV/0!	#DIV/0!
		98.52	0.4253	1.98148	0.4253	0.21058						272.835	0.035	0.54169	0			#DIV/0!	#DIV/0!	#DIV/0!
		98.524	0.4301	1.96919	0.4301	0.19915						272.84	0.04	0.39521	0			#DIV/0!	#DIV/0!	#DIV/0!
		98.528	0.4349	1.88083	0.4349	0.15921						272.845	0.045	0.76753	0			#DIV/0!	#DIV/0!	#DIV/0!
		98.532	0.43969	1.96301	0.43969	0.17895						272.85	0.05	0.65767	0			#DIV/0!	#DIV/0!	#DIV/0!
		98.536	0.44449	1.95813	0.44449	0.19651						272.855	0.055	0.26704	0			#DIV/0!	#DIV/0!	#DIV/0!
		98.54	0.44929	1.91811	0.44929	0.16778						272.86	0.06	0.53559	0			#DIV/0!	#DIV/0!	#DIV/0!
		98.544	0.45409	1.94807	0.45409	0.15988						272.865	0.065	0.54475	0			#DIV/0!	#DIV/0!	#DIV/0!
		98.548	0.45889	1.95935	0.45889	0.18057						272.87	0.07	0.39521	0			#DIV/0!	#DIV/0!	#DIV/0!
		98.552	0.46369	1.94296	0.46369	0.19993						272.875	0.075	0.8011	0			#DIV/0!	#DIV/0!	#DIV/0!
		98.556	0.46848	1.95484	0.46848	0.17209						272.88	0.08	0.2884	0			#DIV/0!	#DIV/0!	#DIV/0!
		98.56	0.47328	1.94843	0.47328	0.15805						272.885	0.085	0.59969	0			#DIV/0!	#DIV/0!	#DIV/0!
		98.564	0.47808	1.92744	0.47808	0.15791						272.89	0.09	0.63631	0			#DIV/0!	#DIV/0!	#DIV/0!
		98.568	0.48288	1.92726	0.48288	0.1462						272.895	0.095	0.63936	0			#DIV/0!	#DIV/0!	#DIV/0!
		98.572	0.48768	1.95793	0.48768	0.16599						272.9	0.1	0.68513	0			#DIV/0!	#DIV/0!	#DIV/0!
		98.576	0.49248	1.90172	0.49248	0.14227						272.905	0.105	0.40437	0			#DIV/0!	#DIV/0!	#DIV/0!
		98.58	0.49727	1.90943	0.49727	0.12955						272.91	0.11	0.23957	0			#DIV/0!	#DIV/0!	#DIV/0!
		98.584	0.50207	1.94189	0.50207	0.17332						272.915	0.115	0.55085	0			#DIV/0!	#DIV/0!	#DIV/0!
		98.588	0.50687	1.89784	0.50687	0.13797						272.92	0.12	0.28535	0			#DIV/0!	#DIV/0!	#DIV/0!
		98.592	0.51167	1.91136	0.51167	0.15285						272.925	0.125	0.41047	0			#DIV/0!	#DIV/0!	#DIV/0!
		98.596	0.51647	1.84986	0.51647	0.15647						272.93	0.13	0.73396	0			#DIV/0!	#DIV/0!	#DIV/0!
		98.6	0.52127	1.91277	0.52127	0.16064						272.935	0.135	0.48066	0			#DIV/0!	#DIV/0!	#DIV/0!
		98.604	0.52606	1.92645	0.52606	0.17608						272.94	0.14	0.4654	0			#DIV/0!	#DIV/0!	#DIV/0!
		98.608	0.53086	1.81931	0.53086	0.1287						272.945	0.145	0.32502	0			#DIV/0!	#DIV/0!	#DIV/0!
		98.612	0.53566	1.8825	0.53566	0.16796						272.95	0.15	0.32197	0			#DIV/0!	#DIV/0!	#DIV/0!
		98.616	0.54046	1.87047	0.54046	0.1773						272.955	0.155	0.58748	0			#DIV/0!	#DIV/0!	#DIV/0!
		98.62	0.54526	1.87745	0.54526	0.21368						272.96	0.16	0.35554	0			#DIV/0!	#DIV/0!	#DIV/0!
		98.624	0.55005	1.88356	0.55005	0.18088						272.965	0.165	0.35249	0			#DIV/0!	#DIV/0!	#DIV/0!
		98.628	0.55485	1.8493	0.55485	0.1459						272.97	0.17	0.52949	0			#DIV/0!	#DIV/0!	#DIV/0!
		98.632	0.55965	1.87405	0.55965	0.19236						272.975	0.175	0.36469	0			#DIV/0!	#DIV/0!	#DIV/0!
		98.636	0.56445	1.878	0.56445	0.18561						272.98	0.18	0.56306	0			#DIV/0!	#DIV/0!	#DIV/0!
		98.64	0.56925	1.85933	0.56925	0.15725						272.985	0.185	0.43183	0			#DIV/0!	#DIV/0!	#DIV/0!
		98.644	0.57405	1.8538	0.57405	0.16819						272.99	0.19	0.33723	0			#DIV/0!	#DIV/0!	#DIV/0!
		98.648	0.57884	1.81342	0.57884	0.14443						272.995	0.195	0.52033	0			#DIV/0!	#DIV/0!	#DIV/0!
		98.652	0.58364	1.86247	0.58364	0.18189						273	0.2	0.31586	0			#DIV/0!	#DIV/0!	#DIV/0!
		98.656	0.58844	1.85041	0.58844	0.19245						273.005	0.205	0.40131	0			#DIV/0!	#DIV/0!	#DIV/0!
		98.66	0.59324	1.85711	0.59324	0.15816						273.01	0.21	0.38911	0			#DIV/0!	#DIV/0!	#DIV/0!
		98.664	0.59804	1.83778	0.59804	0.18871						273.015	0.215	0.05951	0			#DIV/0!	#DIV/0!	#DIV/0!
		98.668	0.60284	1.8191	0.60284	0.14587						273.02	0.22	0.62105	0			#DIV/0!	#DIV/0!	#DIV/0!
		98.672	0.60763	1.85885	0.60763	0.16426						273.025	0.225	0.07477	0			#DIV/0!	#DIV/0!	#DIV/0!
		98.676	0.61243	1.81356	0.61243	0.1662						273.03	0.23	0.52033	0			#DIV/0!	#DIV/0!	#DIV/0!
		98.68	0.61723	1.81454	0.61723	0.1311						273.035	0.235	0.05951	0			#DIV/0!	#DIV/0!	#DIV/0!
		98.684	0.62203	1.85601	0.62203	0.18293						273.04	0.24	0.74617	0			#DIV/0!	#DIV/0!	#DIV/0!
		98.688	0.62683	1.80596	0.62683	0.15241						273.045	0.245	0.0351	0			#DIV/0!	#DIV/0!	#DIV/0!
		98.692	0.63162	1.84853	0.63162	0.14653						273.05	0.25	0.51118	0			#DIV/0!	#DIV/0!	#DIV/0!
		98.696	0.63642	1.83967	0.63642	0.1588						273.055	0.255	0.06256	0			#DIV/0!	#DIV/0!	#DIV/0!
		98.7	0.64122	1.83257	0.64122	0.14037						273.06	0.26	0.49287	0			#DIV/0!	#DIV/0!	#DIV/0!
		98.704	0.64602	1.86993	0.64602	0.1936						273.065	0.265	0.10223	0			#DIV/0!	#DIV/0!	#DIV/0!
		98.708	0.65082	1.83856	0.65082	0.15596						273.07	0.27	0.795	0			#DIV/0!	#DIV/0!	#DIV/0!
		98.712	0.65562	1.83788	0.65562	0.1316						273.075	0.275	0.10529	0			#DIV/0!	#DIV/0!	#DIV/0!
		98.716	0.66041	1.85199	0.66041	0.17565						273.08	0.28	0.53864	0			#DIV/0!	#DIV/0!	#DIV/0!
		98.72	0.66521	1.8647	0.66521	0.19089						273.085	0.285	0.24262	0			#DIV/0!	#DIV/0!	#DIV/0!
		98.724	0.67001	1.85244	0.67001	0.17581						273.09	0.29	0.66682	0			#DIV/0!	#DIV/0!	#DIV/0!
		98.728	0.67481	1.82597	0.67481	0.13496						273.095	0.295	0.19685	0			#DIV/0!	#DIV/0!	#DIV/0!
		98.732	0.67961	1.85798	0.67961	0.18088						273.1	0.3	0.74922	0			#DIV/0!	#DIV/0!	#DIV/0!
		98.736	0.68441	1.86175	0.68441	0.18775						273.105	0.305	0.15717	0			#DIV/0!	#DIV/0!	#DIV/0!
		98.74	0.6892	1.85122	0.6892	0.15313						273.11	0.31	0.67598	0			#DIV/0!	#DIV/0!	#DIV/0!
		98.744	0.694	1.84555	0.694	0.15443						273.115	0.315	0.35859	0			#DIV/0!	#DIV/0!	#DIV/0!
		98.748	0.6988	1.85212	0.6988	0.17792						273.12	0.32	0.44404	0			#DIV/0!	#DIV/0!	#DIV/0!
		98.748	0.7	2.08591	0.7	0.13733						273.125	0.325	0.19073	0			#DIV/0!	#DIV/0!	#DIV/0!
		103.748	0.7	2.08591								273.13	0.33	0.33723	0			#DIV/0!	#DIV/0!	#DIV/0!
		103.748	0.7	0.73091								273.135	0.335	0.12665	0			#DIV/0!	#DIV/0!	#DIV/0!
		108.748	0.7	0.73091								273.14	0.34	0.47761	0			#DIV/0!	#DIV/0!	#DIV/0!
		108.748	-1.3	-100								273.145	0.345	0.41657	0			#DIV/0!	#DIV/0!	#DIV/0!
		109.748	-1.3	-100								273.15	0.35	0.45014	0			#DIV/0!	#DIV/0!	#DIV/0!
		109.748	-0.4	-34.5754								273.155	0.355	0.50813	0			#DIV/0!	#DIV/0!	#DIV/0!
		119.748	-0.4	-34.5754								273.16	0.36	0.48676	0			#DIV/0!	#DIV/0!	#DIV/0!
		119.752	-0.3952	-17.556								273.165	0.365	0.62715	0			#DIV/0!	#DIV/0!	#DIV/0!
		119.756	-0.3904	-15.9472								273.17	0.37	0.57221	0			#DIV/0!	#DIV/0!	#DIV/0!
		119.76	-0.38561	-14.4093								273.175	0.375	0.1358	0			#DIV/0!	#DIV/0!	#DIV/0!
		119.764	-0.38081	-12.9478								273.18	0.38	0.60884	0			#DIV/0!	#DIV/0!	#DIV/0!
		119.768	-0.37601	-11.6219								273.185	0.385	0.25178	0			#DIV/0!	#DIV/0!	#DIV/0!
		119.772	-0.37121	-10.392								273.19	0.39	0.57526	0			#DIV/0!	#DIV/0!	#DIV/0!
		119.776	-0.36641	-9.22803								273.195	0.395	0.45625	0			#DIV/0!	#DIV/0!	#DIV/0!
		119.78	-0.36161	-8.15205								273.2	0.4	0.34333	0			#DIV/0!	#DIV/0!	#DIV/0!
		119.784	-0.35682	-7.17763							10	0	0.4	11.8791	0			#DIV/0!	#DIV/0!	#DIV/0!
		119.788	-0.35202	-6.27652								0	0.4	1.96689	0			#DIV/0!	#DIV/0!	#DIV/0!
		119.792	-0.34722	-5.40598								1	0.4	0.08087	0			#DIV/0!	#DIV/0!	#DIV/0!
		119.796	-0.34242	-4.68828								2	0.4	0.15106	0			#DIV/0!	#DIV/0!	#DIV/0!
		119.8	-0.33762	-4.00197								3	0.4	0.03815	0			#DIV/0!	#DIV/0!	#DIV/0!
		119.804	-0.33282	-3.34148								4	0.4	0.25178	0			#DIV/0!	#DIV/0!	#DIV/0!
		119.808	-0.32803	-2.84246								5	0.4	0.08392	0			#DIV/0!	11.8349	11.8349
		119.812	-0.32323	-2.34861								5	-1.6	-100	0	-0.7	11.8349	11.8349	10.988	10.988
		119.816	-0.31843	-1.95387								5	-1.6	-100	0	-0.695	10.1411	10.988	10.3772	10.3772
		119.82	-0.31363	-1.66547								6	-1.6	-100	0	-0.69	9.15541	9.64828	9.12592	9.80316
		119.824	-0.30883	-1.34869								7	-1.6	-100	0	-0.685	8.08119	8.6183	8.10051	8.61067
		119.828	-0.30403	-1.15568								8	-1.6	-100	0	-0.68	7.06493	7.57306	7.19311	7.68369
		119.832	-0.29924	-1.0031								9	-1.6	-100	0	-0.675	6.43321	6.74907	6.25722	6.71321
		119.836	-0.29444	-0.88888								10	-1.6	-100	0	-0.67	5.27353	5.85337	5.54819	5.92737
		119.84	-0.28964	-0.8312								11	-1.6	-100	0	-0.665	4.93783	5.10568	4.92969	5.30557
		119.844	-0.28484	-0.71169								12	-1.6	-100	0	-0.66	4.57772	4.75778	4.44751	4.65401
		119.848	-0.28004	-0.66712								13	-1.6	-100	0	-0.655	3.82697	4.20235	4.03449	4.26032
		119.852	-0.27525	-0.65097								14	-1.6	-100	0	-0.65	3.69878	3.76288	3.49737	3.76746
		119.856	-0.27045	-0.55621								15	-1.6	-100	0	-0.645	2.96636	3.33257	3.08029	3.26696
		119.86	-0.26565	-0.51644								16	-1.6	-100	0	-0.64	2.57573	2.77105	2.59913	2.87404
		119.864	-0.26085	-0.49314								17	-1.6	-100	0	-0.635	2.25529	2.41551	2.10066	2.31709
		119.868	-0.25605	-0.45174								18	-1.6	-100	0	-0.63	1.47097	1.86313	1.76802	1.96995
		119.872	-0.25125	-0.38426								19	-1.6	-100	0	-0.625	1.57779	1.52438	1.4435	1.64645
		119.876	-0.24646	-0.35331								20	-1.6	-100	0	-0.62	1.28175	1.42977	1.31024	1.35043
		119.88	-0.24166	-0.3192								21	-1.6	-100	0	-0.615	1.07119	1.17647	1.16578	1.26879
		119.884	-0.23686	-0.25005								22	-1.6	-100	0	-0.61	1.14441	1.1078	0.943	1.02769
		119.888	-0.23206	-0.22382								23	-1.6	-100	0	-0.605	0.6134	0.878905	0.74565	0.827035
		119.892	-0.22726	-0.14274								24	-1.6	-100	0	-0.6	0.47914	0.54627	0.512703	0.67063
		119.896	-0.22246	-0.11937								25	-1.6	-100	0	-0.595	0.44557	0.462355	0.30417	0.381478
		119.9	-0.21767	-0.08376								26	-1.6	-100	0	-0.59	-0.0122	0.216685	0.22482	0.2884
		119.904	-0.21287	-0.01865								27	-1.6	-100	0	-0.585	0.24109	0.114445	0.107833	0.192268
		119.908	-0.20807	0.00284								28	-1.6	-100	0	-0.58	0.09461	0.16785	0.0946067	0.067905
		119.912	-0.20327	0.07357								29	-1.6	-100	0	-0.575	-0.05188	0.021365	0.0539167	0.10071
		119.916	-0.19847	0.10917								30	-1.6	-100	0	-0.57	0.11902	0.03357	-0.0569667	-0.0190725
		119.92	-0.19368	0.10593								31	-1.6	-100	0	-0.565	-0.23804	-0.05951	-0.0610367	-0.0587475
		119.924	-0.18888	0.23693								32	-1.6	-100	0	-0.56	-0.06409	-0.151065	-0.09664	-0.042725
		119.928	-0.18408	0.26679								33	-1.6	-100	0	-0.555	0.01221	-0.02594	-0.263473	-0.257115
		119.932	-0.17928	0.2799								34	-1.6	-100	0	-0.55	-0.73854	-0.363165	-0.343833	-0.273897
		119.936	-0.17448	0.35019								35	-1.6	-100	0	-0.545	-0.30517	-0.521855	-0.468953	-0.348662
		119.94	-0.16968	0.36423								36	-1.6	-100	0	-0.54	-0.36315	-0.33416	-0.467933	-0.535585
		119.944	-0.16489	0.43841								37	-1.6	-100	0	-0.535	-0.73548	-0.549315	-0.382487	-0.363158
		119.948	-0.16009	0.47508								38	-1.6	-100	0	-0.53	-0.04883	-0.392155	-0.481167	-0.451663
		119.952	-0.15529	0.51754								39	-1.6	-100	0	-0.525	-0.65919	-0.35401	-0.4242	-0.50202
		119.956	-0.15049	0.55062								40	-1.6	-100	0	-0.52	-0.56458	-0.611885	-0.559493	-0.431828
		119.96	-0.14569	0.56892								41	-1.6	-100	0	-0.515	-0.45471	-0.509645	-0.72022	-0.704963
		119.964	-0.14089	0.62979								42	-1.6	-100	0	-0.51	-1.14137	-0.79804	-0.669357	-0.643163
		119.968	-0.1361	0.63457								43	-1.6	-100	0	-0.505	-0.41199	-0.77668	-0.762947	-0.685888
		119.972	-0.1313	0.68004								44	-1.6	-100	0	-0.5	-0.73548	-0.573735	-0.644943	-0.76905
		119.976	-0.1265	0.71949								45	-1.6	-100	0	-0.495	-0.78736	-0.76142	-0.68462	-0.616463
		119.98	-0.1217	0.69653								46	-1.6	-100	0	-0.49	-0.53102	-0.65919	-0.739553	-0.738535
		119.984	-0.1169	0.72679								47	-1.6	-100	0	-0.485	-0.90028	-0.71565	-0.654103	-0.687417
		119.988	-0.1121	0.73051								48	-1.6	-100	0	-0.48	-0.53101	-0.715645	-0.588993	-0.5745
		119.992	-0.10731	0.77997								49	-1.6	-100	0	-0.475	-0.33569	-0.43335	-0.682583	-0.737008
		119.996	-0.10251	0.787								50	-1.6	-100	0	-0.47	-1.18105	-0.75837	-0.644947	-0.616462
		120	-0.09771	0.73458								51	-1.6	-100	0	-0.465	-0.4181	-0.799575	-0.6775	-0.592048
		120.004	-0.09291	0.81788								52	-1.6	-100	0	-0.46	-0.43335	-0.425725	-0.560517	-0.71565
		120.008	-0.08811	0.83342								53	-1.6	-100	0	-0.455	-0.8301	-0.631725	-0.562553	-0.52644
		120.012	-0.08332	0.82062								54	-1.6	-100	0	-0.45	-0.42421	-0.627155	-0.645973	-0.592817
		120.016	-0.07852	0.86015								55	-1.6	-100	0	-0.445	-0.68361	-0.55391	-0.537123	-0.610367
		120.02	-0.07372	0.84571								56	-1.6	-100	0	-0.44	-0.50355	-0.59358	-0.57171	-0.534835
		120.024	-0.06892	0.87951								57	-1.6	-100	0	-0.435	-0.52797	-0.51576	-0.564587	-0.594342
		120.028	-0.06412	0.88067								58	-1.6	-100	0	-0.43	-0.66224	-0.595105	-0.498467	-0.499738
		120.032	-0.05932	0.89654								59	-1.6	-100	0	-0.425	-0.30519	-0.483715	-0.44048	-0.462352
		120.036	-0.05453	0.89246								60	-1.6	-100	0	-0.42	-0.35401	-0.3296	-0.41607	-0.477613
		120.04	-0.04973	0.89813								61	-1.6	-100	0	-0.415	-0.58901	-0.47151	-0.3591	-0.345623
		120.044	-0.04493	0.94036								62	-1.6	-100	0	-0.41	-0.13428	-0.361645	-0.425227	-0.407423
		120.048	-0.04013	0.92752								63	-1.6	-100	0	-0.405	-0.55239	-0.343335	-0.395727	-0.444048
		120.052	-0.03533	0.91888								64	-1.6	-100	0	-0.4	-0.50051	-0.52645	-0.386577	-0.323502
		120.056	-0.03053	0.93546								65	-1.6	-100	0	-0.395	-0.10683	-0.30367	-0.46999	-0.49059
		120.06	-0.02574	0.95865								66	-1.6	-100	0	-0.39	-0.80263	-0.45473	-0.388603	-0.41658
		120.064	-0.02094	0.96846								67	-1.6	-100	0	-0.385	-0.25635	-0.52949	-0.509653	-0.408947
		120.068	-0.01614	0.92705								68	-1.6	-100	0	-0.38	-0.46998	-0.363165	-0.437427	-0.528728
		120.072	-0.01134	0.97839								69	-1.6	-100	0	-0.375	-0.58595	-0.527965	-0.38758	-0.354772
		120.076	-0.00654	1.00491								70	-1.6	-100	0	-0.37	-0.10681	-0.34638	-0.385543	-0.406652
		120.08	-0.00174	0.95864								71	-1.6	-100	0	-0.365	-0.46387	-0.28534	-0.324503	-0.389865
		120.084	0.00305	0.99816								72	-1.6	-100	0	-0.36	-0.40283	-0.43335	-0.39063	-0.319675
		120.088	0.00785	1.01599								73	-1.6	-100	0	-0.355	-0.30519	-0.35401	-0.457773	-0.459298
		120.092	0.01265	1.01315								74	-1.6	-100	0	-0.35	-0.6653	-0.485245	-0.45981	-0.445565
		120.096	0.01745	1.03721								75	-1.6	-100	0	-0.345	-0.40894	-0.53712	-0.56764	-0.502028
		120.1	0.02225	1.02587								76	-1.6	-100	0	-0.34	-0.62868	-0.51881	-0.661227	-0.662245
		120.104	0.02704	1.04867								77	-1.6	-100	0	-0.335	-0.94606	-0.78737	-0.725317	-0.646223
		120.108	0.03184	1.05766								78	-1.6	-100	0	-0.33	-0.60121	-0.773635	-0.748713	-0.718705
		120.112	0.03664	1.06359								79	-1.6	-100	0	-0.325	-0.69887	-0.65004	-0.60426	-0.68971
		120.116	0.04144	1.07715								80	-1.6	-100	0	-0.32	-0.5127	-0.605785	-0.54322	-0.557717
		120.12	0.04624	1.07271								81	-1.6	-100	0	-0.315	-0.41809	-0.465395	-0.59815	-0.62333
		120.124	0.05104	1.09345								82	-1.6	-100	0	-0.31	-0.86366	-0.640875	-0.545253	-0.537115
		120.128	0.05583	1.09509								83	-1.6	-100	0	-0.305	-0.35401	-0.608835	-0.607307	-0.560003
		120.132	0.06063	1.11093								84	-1.6	-100	0	-0.3	-0.60425	-0.47913	-0.59103	-0.659188
		120.136	0.06543	1.07224								85	-1.6	-100	0	-0.295	-0.81483	-0.70954	-0.582893	-0.525672
		120.14	0.07023	1.11204								86	-1.6	-100	0	-0.29	-0.3296	-0.572215	-0.707	-0.681312
		120.144	0.07503	1.14536								87	-1.6	-100	0	-0.285	-0.97657	-0.653085	-0.549323	-0.6157
		120.148	0.07983	1.10685								88	-1.6	-100	0	-0.28	-0.3418	-0.659185	-0.612393	-0.541695
		120.152	0.08462	1.12498								89	-1.6	-100	0	-0.275	-0.51881	-0.430305	-0.54017	-0.64927
		120.156	0.08942	1.16215								90	-1.6	-100	0	-0.27	-0.7599	-0.639355	-0.52186	-0.476845
		120.16	0.09422	1.13154								91	-1.6	-100	0	-0.265	-0.28687	-0.523385	-0.49541	-0.50126
		120.164	0.09902	1.18516								92	-1.6	-100	0	-0.26	-0.43946	-0.363165	-0.458787	-0.534065
		120.168	0.10382	1.17477								93	-1.6	-100	0	-0.255	-0.65003	-0.544745	-0.326543	-0.316625
		120.172	0.10862	1.17138								94	-1.6	-100	0	-0.25	0.10986	-0.270085	-0.40182	-0.41123
		120.176	0.11341	1.24149								95	-1.6	-100	0	-0.245	-0.66529	-0.277715	-0.291953	-0.381473
		120.18	0.11821	1.2025								96	-1.6	-100	0	-0.24	-0.32043	-0.49286	-0.37435	-0.253298
		120.184	0.12301	1.21803								97	-1.6	-100	0	-0.235	-0.13733	-0.22888	-0.394697	-0.462345
		120.188	0.12781	1.2422								98	-1.6	-100	0	-0.23	-0.72633	-0.43183	-0.357067	-0.347907
		120.192	0.13261	1.24361								99	-1.6	-100	0	-0.225	-0.20754	-0.466935	-0.395727	-0.331127
		120.196	0.1374	1.2602								100	-1.6	-100	0	-0.22	-0.25331	-0.230425	-0.325537	-0.425735
		120.2	0.1422	1.24984								101	-1.6	-100	0	-0.215	-0.51576	-0.384535	-0.21872	-0.215925
		120.204	0.147	1.25393								102	-1.6	-100	0	-0.21	0.11291	-0.201425	-0.355033	-0.329602
		120.208	0.1518	1.2908								103	-1.6	-100	0	-0.205	-0.66225	-0.27467	-0.198373	-0.27772
		120.212	0.1566	1.28707								104	-1.6	-100	0	-0.2	-0.04578	-0.354015	-0.376393	-0.254068
		120.216	0.1614	1.27899								105	-1.6	-100	0	-0.195	-0.42115	-0.233465	-0.351973	-0.429543
		120.22	0.16619	1.30628								106	-1.6	-100	0	-0.19	-0.58899	-0.50507	-0.362147	-0.283055
		120.224	0.17099	1.33682								107	-1.6	-100	0	-0.185	-0.0763	-0.332645	-0.391647	-0.399023
		120.228	0.17579	1.28773								108	-1.6	-100	0	-0.18	-0.50965	-0.292975	-0.397753	-0.445563
		120.232	0.18059	1.34321								109	-1.6	-100	0	-0.175	-0.60731	-0.55848	-0.257367	-0.2121
		120.236	0.18539	1.36977								110	-1.6	-100	0	-0.17	0.34486	-0.131225	-0.206503	-0.28229
		120.24	0.19019	1.34954								111	-1.6	-100	0	-0.165	-0.35706	-0.0061	-0.00711667	-0.157165
		120.244	0.19498	1.42359								112	-1.6	-100	0	-0.16	-0.00915	-0.183105	-0.121053	-0.004575
		120.248	0.19978	1.39853								113	-1.6	-100	0	-0.155	0.00305	-0.00305	-0.07833	-0.148012
		120.252	0.20458	1.3972								114	-1.6	-100	0	-0.15	-0.22889	-0.11292	-0.05392	-0.0427275
		120.256	0.20938	1.4549								115	-1.6	-100	0	-0.145	0.06408	-0.082405	-0.12411	-0.09232
		120.26	0.21418	1.44315								116	-1.6	-100	0	-0.14	-0.20752	-0.07172	-0.15768	-0.175483
		120.264	0.21897	1.45202								117	-1.6	-100	0	-0.135	-0.3296	-0.26856	-0.09257	-0.0534075
		120.268	0.22377	1.46253								118	-1.6	-100	0	-0.13	0.25941	-0.035095	-0.07833	-0.110628
		120.272	0.22857	1.50294								119	-1.6	-100	0	-0.125	-0.1648	0.047305	0.12004	0.00763
		120.276	0.23337	1.507								120	-1.6	-100	0	-0.12	0.26551	0.050355	0.0417067	0.0961325
		120.28	0.23817	1.50793								121	-1.6	-100	0	-0.115	0.02441	0.14496	-0.0996933	-0.11597
		120.284	0.24297	1.47424								122	-1.6	-100	0	-0.11	-0.589	-0.282295	-0.0824	0.0045775
		120.288	0.24776	1.52695								123	-1.6	-100	0	-0.105	0.31739	-0.135805	-0.00203667	0.004575
		120.292	0.25256	1.54982								124	-1.6	-100	0	-0.1	0.2655	0.291445	0.0478067	-0.111395
		120.296	0.25736	1.50288								125	-1.6	-100	0	-0.095	-0.43947	-0.086985	-0.01323	0.069425
		120.3	0.26216	1.54958								126	-1.6	-100	0	-0.09	0.13428	-0.152595	-0.148523	-0.0450175
		120.304	0.26696	1.56375								127	-1.6	-100	0	-0.085	-0.14038	-0.00305	-0.0600167	-0.15488
		120.308	0.27176	1.55072								128	-1.6	-100	0	-0.08	-0.17395	-0.157165	0.0142467	0.044255
		120.312	0.27655	1.60394								129	-1.6	-100	0	-0.075	0.35707	0.09156	-0.0681533	-0.08621
		120.316	0.28135	1.62508								130	-1.6	-100	0	-0.07	-0.38758	-0.015255	0.00407	-0.040435
		120.32	0.28615	1.57999								131	-1.6	-100	0	-0.065	0.04272	-0.17243	-0.0854533	0.0251775
		120.324	0.29095	1.61466								132	-1.6	-100	0	-0.06	0.0885	0.06561	-0.0376433	-0.125128
		120.328	0.29575	1.64382								133	-1.6	-100	0	-0.055	-0.24415	-0.077825	-0.0549367	-0.0305225
		120.332	0.30055	1.61261								134	-1.6	-100	0	-0.05	-0.00916	-0.126655	-6.66667e-06	0.02212
		120.336	0.30534	1.65335								135	-1.6	-100	0	-0.045	0.25329	0.122065	0.06205	-0.0145
		120.34	0.31014	1.63677								136	-1.6	-100	0	-0.04	-0.05798	0.097655	0.275677	0.204468
		120.344	0.31494	1.67217								137	-1.6	-100	0	-0.035	0.63172	0.28687	0.239057	0.242615
		120.348	0.31974	1.65109								138	-1.6	-100	0	-0.03	0.14343	0.387575	0.221763	0.151828
		120.352	0.32454	1.67311								139	-1.6	-100	0	-0.025	-0.10986	0.016785	0.105797	0.237277
		120.356	0.32933	1.688								140	-1.6	-100	0	-0.02	0.28382	0.08698	0.0824	0.0976575
		120.36	0.33413	1.68864								141	-1.6	-100	0	-0.015	0.07324	0.17853	0.194297	0.118257
		120.364	0.33893	1.64699								142	-1.6	-100	0	-0.01	0.22583	0.149535	0.437423	0.399022
		120.368	0.34373	1.6895								143	-1.6	-100	0	-0.005	1.0132	0.619515	0.392663	0.312807
		120.372	0.34853	1.70394								144	-1.6	-100	0	5.9848e-16	-0.06104	0.47608	0.56153	0.477605
		120.376	0.35333	1.68567								145	-1.6	-100	0	0.005	0.73243	0.335695	0.35197	0.517277
		120.38	0.35812	1.71755								146	-1.6	-100	0	0.01	0.38452	0.558475	0.357057	0.252532
		120.384	0.36292	1.71241								147	-1.6	-100	0	0.015	-0.04578	0.16937	0.227867	0.354008
		120.388	0.36772	1.69129								148	-1.6	-100	0	0.02	0.34486	0.14954	0.189213	0.23804
		120.392	0.37252	1.74392								149	-1.6	-100	0	0.025	0.26856	0.30671	0.364187	0.261695
		120.396	0.37732	1.78369								150	-1.6	-100	0	0.03	0.47914	0.37385	0.580863	0.521863
		120.4	0.38212	1.72068								151	-1.6	-100	0	0.035	0.99489	0.737015	0.520843	0.457773
		120.404	0.38691	1.7471								152	-1.6	-100	0	0.04	0.0885	0.541695	0.578823	0.553902
		120.408	0.39171	1.74884								153	-1.6	-100	0	0.045	0.65308	0.37079	0.440477	0.57908
		120.412	0.39651	1.74875								154	-1.6	-100	0	0.05	0.57985	0.616465	0.505583	0.401312
		120.416	0.40131	1.77323								155	-1.6	-100	0	0.055	0.28382	0.431835	0.607313	0.618755
		120.42	0.40611	1.76444								156	-1.6	-100	0	0.06	0.95827	0.621045	0.542203	0.551615
		120.424	0.41091	1.74989								157	-1.6	-100	0	0.065	0.38452	0.671395	0.644943	0.554663
		120.428	0.4157	1.76761								158	-1.6	-100	0	0.07	0.59204	0.48828	0.55237	0.653845
		120.432	0.4205	1.73692								159	-1.6	-100	0	0.075	0.68055	0.636295	0.568647	0.522615
		120.436	0.4253	1.7709								160	-1.6	-100	0	0.08	0.43335	0.55695	0.619513	0.612645
		120.44	0.4301	1.77004								161	-1.6	-100	0	0.085	0.74464	0.588995	0.53915	0.5745
		120.444	0.4349	1.72162								162	-1.6	-100	0	0.09	0.43946	0.59205	0.444543	0.441745
		120.448	0.43969	1.78406								163	-1.6	-100	0	0.095	0.14953	0.294495	0.488283	0.552372
		120.452	0.44449	1.76162								164	-1.6	-100	0	0.1	0.87586	0.512695	0.45166	0.44861
		120.456	0.44929	1.75033								165	-1.6	-100	0	0.105	0.32959	0.602725	0.579837	0.47226
		120.46	0.45409	1.78819								166	-1.6	-100	0	0.11	0.53406	0.431825	0.514733	0.605015
		120.464	0.45889	1.77878								167	-1.6	-100	0	0.115	0.68055	0.607305	0.455733	0.424198
		120.468	0.46369	1.74303								168	-1.6	-100	0	0.12	0.15259	0.41657	0.479133	0.492865
		120.472	0.46848	1.78275								169	-1.6	-100	0	0.125	0.60426	0.378425	0.571703	0.598915
		120.476	0.47328	1.79038								170	-1.6	-100	0	0.13	0.95826	0.78126	0.68462	0.551613
		120.48	0.47808	1.76953								171	-1.6	-100	0	0.135	0.49134	0.7248	0.71412	0.686655
		120.484	0.48288	1.78106								172	-1.6	-100	0	0.14	0.69276	0.59205	0.547293	0.650035
		120.488	0.48768	1.79194								173	-1.6	-100	0	0.145	0.45778	0.57527	0.425223	0.441752
		120.492	0.49248	1.75945								174	-1.6	-100	0	0.15	0.12513	0.291455	0.403863	0.476087
		120.496	0.49727	1.77988								175	-1.6	-100	0	0.155	0.62868	0.376905	0.320447	0.35478
		120.5	0.50207	1.76857								176	-1.6	-100	0	0.16	0.20753	0.418105	0.394707	0.327313
		120.504	0.50687	1.75987								177	-1.6	-100	0	0.165	0.34791	0.27772	0.331637	0.405898
		120.508	0.51167	1.75851								178	-1.6	-100	0	0.17	0.43947	0.39369	0.276703	0.25941
		120.512	0.51647	1.69339								179	-1.6	-100	0	0.175	0.04273	0.2411	0.276703	0.294505
		120.516	0.52127	1.75213								180	-1.6	-100	0	0.18	0.34791	0.19532	0.233977	0.28535
		120.52	0.52606	1.75037								181	-1.6	-100	0	0.185	0.31129	0.3296	0.270597	0.21363
		120.524	0.53086	1.69061								182	-1.6	-100	0	0.19	0.15259	0.23194	0.352993	0.351722
		120.528	0.53566	1.71454								183	-1.6	-100	0	0.195	0.5951	0.373845	0.248213	0.263983
		120.532	0.54046	1.69317								184	-1.6	-100	0	0.2	-0.00305	0.296025	0.180057	0.17319
		120.536	0.54526	1.66377								185	-1.6	-100	0	0.205	-0.05188	-0.027465	0.0905367	0.216677
		120.54	0.55005	1.70268								186	-1.6	-100	0	0.21	0.32654	0.13733	0.168867	0.125887
		120.544	0.55485	1.7034								187	-1.6	-100	0	0.215	0.23194	0.27924	0.299077	0.211337
		120.548	0.55965	1.68169								188	-1.6	-100	0	0.22	0.33875	0.285345	0.281787	0.292975
		120.552	0.56445	1.69239								189	-1.6	-100	0	0.225	0.27467	0.30671	0.15361	0.173193
		120.556	0.56925	1.70208								190	-1.6	-100	0	0.23	-0.15259	0.06104	0.09664	0.157168
		120.56	0.57405	1.68561								191	-1.6	-100	0	0.235	0.16784	0.007625	0.13326	0.168612
		120.564	0.57884	1.66899								192	-1.6	-100	0	0.24	0.38453	0.276185	0.197347	0.109862
		120.568	0.58364	1.68058								193	-1.6	-100	0	0.245	0.03967	0.2121	0.359097	0.311283
		120.572	0.58844	1.65796								194	-1.6	-100	0	0.25	0.65309	0.34638	0.236003	0.273135
		120.576	0.59324	1.69895								195	-1.6	-100	0	0.255	0.01525	0.33417	0.43132	0.333408
		120.58	0.59804	1.64907								196	-1.6	-100	0	0.26	0.62562	0.320435	0.24414	0.346378
		120.584	0.60284	1.67323								197	-1.6	-100	0	0.265	0.09155	0.358585	0.268557	0.20523
		120.588	0.60763	1.69459								198	-1.6	-100	0	0.27	0.0885	0.090025	0.13631	0.258638
		120.592	0.61243	1.64736								199	-1.6	-100	0	0.275	0.22888	0.15869	0.156657	0.14038
		120.596	0.61723	1.68344								200	-1.6	-100	0	0.28	0.15259	0.190735	0.183107	0.159455
		120.6	0.62203	1.67308								201	-1.6	-100	0	0.285	0.16785	0.16022	0.186163	0.196843
		120.604	0.62683	1.65355								202	-1.6	-100	0	0.29	0.23805	0.20295	0.133263	0.138095
		120.608	0.63162	1.702								203	-1.6	-100	0	0.295	-0.00611	0.11597	0.27568	0.248723
		120.612	0.63642	1.68087								204	-1.6	-100	0	0.3	0.5951	0.294495	0.307213	0.289923
		120.616	0.64122	1.6922								205	-1.6	-100	0	0.305	0.33265	0.463875	0.277713	0.206758
		120.62	0.64602	1.67633								206	-1.6	-100	0	0.31	-0.09461	0.11902	0.185143	0.287633
		120.624	0.65082	1.6826								207	-1.6	-100	0	0.315	0.31739	0.11139	0.181073	0.218968
		120.628	0.65562	1.70628								208	-1.6	-100	0	0.32	0.32044	0.318915	0.291953	0.195312
		120.632	0.66041	1.67634								209	-1.6	-100	0	0.325	0.23803	0.279235	0.271607	0.283053
		120.636	0.66521	1.67381								210	-1.6	-100	0	0.33	0.25635	0.24719	0.06307	0.127413
		120.64	0.67001	1.67663								211	-1.6	-100	0	0.335	-0.30517	-0.02441	0.0437433	0.092315
		120.644	0.67481	1.69101								212	-1.6	-100	0	0.34	0.18005	-0.06256	0.08342	0.126653
		120.648	0.67961	1.6771								213	-1.6	-100	0	0.345	0.37538	0.277715	0.136313	0.0259425
		120.652	0.68441	1.674								214	-1.6	-100	0	0.35	-0.14649	0.114445	0.137333	0.148012
		120.656	0.6892	1.69809								215	-1.6	-100	0	0.355	0.18311	0.01831	0.101727	0.17014
		120.66	0.694	1.69112								216	-1.6	-100	0	0.36	0.26856	0.225835	0.157677	0.081635
		120.664	0.6988	1.6742								217	-1.6	-100	0	0.365	0.02136	0.14496	0.187177	0.18616
		120.664	0.7	1.94858								218	-1.6	-100	0	0.37	0.27161	0.146485	0.0223767	0.0839225
		125.664	0.7	1.94858								219	-1.6	-100	0	0.375	-0.22584	0.022885	0.0671367	0.0556925
		125.664	0.7	0.44709								220	-1.6	-100	0	0.38	0.15564	-0.0351	0.0976567	0.141145
		130.664	0.7	0.44709								221	-1.6	-100	0	0.385	0.36317	0.259405	0.199383	0.0930775
		130.664	-1.3	-100								222	-1.6	-100	0	0.39	0.07934	0.221255	0.16378	0.161745
		150.664	-1.3	-100								223	-1.6	-100	0	0.395	0.04883	0.064085	0.168863	0.21744
		150.664	-0.4	-21.8647								224	-1.6	-100	0	0.4	0.37842	0.213625	0.213625	0.168863
		160.664	-0.4	-21.8647	-0.4	5.774						225	-1.6	-100	0			0.37842	0.37842	0.213625
		160.668	-0.3952	-15.2676	-0.3952	-1.04441						226	-1.6	-100	0			#DIV/0!	#DIV/0!	0.37842
		160.672	-0.3904	-13.9805	-0.3904	-1.05604						227	-1.6	-100	0			#DIV/0!	#DIV/0!	#DIV/0!
		160.676	-0.38561	-12.7495	-0.38561	-1.01885						228	-1.6	-100	0			#DIV/0!	#DIV/0!	#DIV/0!
		160.68	-0.38081	-11.5666	-0.38081	-0.99852						229	-1.6	-100	0			#DIV/0!	#DIV/0!	#DIV/0!
		160.684	-0.37601	-10.4939	-0.37601	-1.02312						230	-1.6	-100	0			#DIV/0!	#DIV/0!	#DIV/0!
		160.688	-0.37121	-9.52478	-0.37121	-0.97278						231	-1.6	-100	0			#DIV/0!	#DIV/0!	#DIV/0!
		160.692	-0.36641	-8.56389	-0.36641	-0.96704						232	-1.6	-100	0			#DIV/0!	#DIV/0!	#DIV/0!
		160.696	-0.36161	-7.71678	-0.36161	-0.97969						233	-1.6	-100	0			#DIV/0!	#DIV/0!	#DIV/0!
		160.7	-0.35682	-6.94799	-0.35682	-0.96649						234	-1.6	-100	0			#DIV/0!	#DIV/0!	#DIV/0!
		160.704	-0.35202	-6.20726	-0.35202	-0.97972						235	-1.6	-100	0			#DIV/0!	#DIV/0!	#DIV/0!
		160.708	-0.34722	-5.52445	-0.34722	-0.95488						236	-1.6	-100	0			#DIV/0!	#DIV/0!	#DIV/0!
		160.712	-0.34242	-4.93281	-0.34242	-0.9826						237	-1.6	-100	0			#DIV/0!	#DIV/0!	#DIV/0!
		160.716	-0.33762	-4.3827	-0.33762	-0.99786						238	-1.6	-100	0			#DIV/0!	#DIV/0!	#DIV/0!
		160.72	-0.33282	-3.86298	-0.33282	-1.00629						239	-1.6	-100	0			#DIV/0!	#DIV/0!	#DIV/0!
		160.724	-0.32803	-3.43788	-0.32803	-0.99521						240	-1.6	-100	0			#DIV/0!	#DIV/0!	#DIV/0!
		160.728	-0.32323	-3.09419	-0.32323	-1.07025						241	-1.6	-100	0			#DIV/0!	#DIV/0!	#DIV/0!
		160.732	-0.31843	-2.72319	-0.31843	-1.07615						242	-1.6	-100	0			#DIV/0!	#DIV/0!	#DIV/0!
		160.736	-0.31363	-2.50345	-0.31363	-1.12498						243	-1.6	-100	0			#DIV/0!	#DIV/0!	#DIV/0!
		160.74	-0.30883	-2.22595	-0.30883	-1.12051						244	-1.6	-100	0			#DIV/0!	#DIV/0!	#DIV/0!
		160.744	-0.30403	-2.05656	-0.30403	-1.16448						245	-1.6	-100	0			#DIV/0!	#DIV/0!	#DIV/0!
		160.748	-0.29924	-1.95804	-0.29924	-1.2173						245	-0.7	-11.4122	0			#DIV/0!	#DIV/0!	#DIV/0!
		160.752	-0.29444	-1.80413	-0.29444	-1.21804						245	-0.7	-15.2667	0			#DIV/0!	#DIV/0!	#DIV/0!
		160.756	-0.28964	-1.74824	-0.28964	-1.22311						246	-0.7	-17.6501	0			#DIV/0!	#DIV/0!	#DIV/0!
		160.76	-0.28484	-1.64968	-0.28484	-1.24957						247	-0.7	-15.9625	0			#DIV/0!	#DIV/0!	#DIV/0!
		160.764	-0.28004	-1.59384	-0.28004	-1.27874						248	-0.7	-21.5198	0			#DIV/0!	#DIV/0!	#DIV/0!
		160.768	-0.27525	-1.57245	-0.27525	-1.28913						249	-0.7	-21.7823	0			#DIV/0!	#DIV/0!	#DIV/0!
		160.772	-0.27045	-1.46048	-0.27045	-1.25164						250	-0.7	-23.5309	0			#DIV/0!	#DIV/0!	#DIV/0!
		160.776	-0.26565	-1.41759	-0.26565	-1.24715						251	-0.7	-22.121	0			#DIV/0!	#DIV/0!	#DIV/0!
		160.78	-0.26085	-1.39318	-0.26085	-1.25381						252	-0.7	-23.0671	0			#DIV/0!	#DIV/0!	#DIV/0!
		160.784	-0.25605	-1.30333	-0.25605	-1.21473						253	-0.7	-24.6265	0			#DIV/0!	#DIV/0!	#DIV/0!
		160.788	-0.25125	-1.27117	-0.25125	-1.20632						254	-0.7	-25.2583	0			#DIV/0!	#DIV/0!	#DIV/0!
		160.792	-0.24646	-1.21412	-0.24646	-1.16986						255	-0.7	-12.987	0			#DIV/0!	#DIV/0!	#DIV/0!
		160.796	-0.24166	-1.16591	-0.24166	-1.15339						255	-0.7	-18.5351	0			#DIV/0!	#DIV/0!	#DIV/0!
		160.8	-0.23686	-1.08571	-0.23686	-1.11845						255.005	-0.695	-17.1618	0			#DIV/0!	#DIV/0!	#DIV/0!
		160.804	-0.23206	-1.03578	-0.23206	-1.06271						255.01	-0.69	-15.3674	0			#DIV/0!	#DIV/0!	#DIV/0!
		160.808	-0.22726	-0.98473	-0.22726	-1.05527						255.015	-0.685	-14.4182	0			#DIV/0!	#DIV/0!	#DIV/0!
		160.812	-0.22246	-0.88393	-0.22246	-1.01582						255.02	-0.68	-13.1273	0			#DIV/0!	#DIV/0!	#DIV/0!
		160.816	-0.21767	-0.84102	-0.21767	-0.9708						255.025	-0.675	-12.2667	0			#DIV/0!	#DIV/0!	#DIV/0!
		160.82	-0.21287	-0.73866	-0.21287	-0.94026						255.03	-0.67	-11.7082	0			#DIV/0!	#DIV/0!	#DIV/0!
		160.824	-0.20807	-0.69517	-0.20807	-0.89944						255.035	-0.665	-10.4692	0			#DIV/0!	#DIV/0!	#DIV/0!
		160.828	-0.20327	-0.63005	-0.20327	-0.87344						255.04	-0.66	-9.97482	0			#DIV/0!	#DIV/0!	#DIV/0!
		160.832	-0.19847	-0.53178	-0.19847	-0.81728						255.045	-0.655	-9.12032	0			#DIV/0!	#DIV/0!	#DIV/0!
		160.836	-0.19368	-0.50073	-0.19368	-0.78834						255.05	-0.65	-8.19257	0			#DIV/0!	#DIV/0!	#DIV/0!
		160.84	-0.18888	-0.37193	-0.18888	-0.75577						255.055	-0.645	-7.92706	0			#DIV/0!	#DIV/0!	#DIV/0!
		160.844	-0.18408	-0.29774	-0.18408	-0.69499						255.06	-0.64	-7.27092	0			#DIV/0!	#DIV/0!	#DIV/0!
		160.848	-0.17928	-0.28763	-0.17928	-0.705						255.065	-0.635	-6.95659	0			#DIV/0!	#DIV/0!	#DIV/0!
		160.852	-0.17448	-0.1338	-0.17448	-0.62073						255.07	-0.63	-6.8864	0			#DIV/0!	#DIV/0!	#DIV/0!
		160.856	-0.16968	-0.05554	-0.16968	-0.56529						255.075	-0.625	-6.03799	0			#DIV/0!	#DIV/0!	#DIV/0!
		160.86	-0.16489	0.02308	-0.16489	-0.49235						255.08	-0.62	-6.11124	0			#DIV/0!	#DIV/0!	#DIV/0!
		160.864	-0.16009	0.11535	-0.16009	-0.49962						255.085	-0.615	-5.58327	0			#DIV/0!	#DIV/0!	#DIV/0!
		160.868	-0.15529	0.19275	-0.15529	-0.42614						255.09	-0.61	-5.08584	0			#DIV/0!	#DIV/0!	#DIV/0!
		160.872	-0.15049	0.29556	-0.15049	-0.33817						255.095	-0.605	-5.17434	0			#DIV/0!	#DIV/0!	#DIV/0!
		160.876	-0.14569	0.36238	-0.14569	-0.29237						255.1	-0.6	-4.78675	0			#DIV/0!	#DIV/0!	#DIV/0!
		160.88	-0.14089	0.4048	-0.14089	-0.29616						255.105	-0.595	-4.68299	0			#DIV/0!	#DIV/0!	#DIV/0!
		160.884	-0.1361	0.50522	-0.1361	-0.22407						255.11	-0.59	-4.7898	0			#DIV/0!	#DIV/0!	#DIV/0!
		160.888	-0.1313	0.54982	-0.1313	-0.20448						255.115	-0.585	-4.38392	0			#DIV/0!	#DIV/0!	#DIV/0!
		160.892	-0.1265	0.63752	-0.1265	-0.13888						255.12	-0.58	-4.30457	0			#DIV/0!	#DIV/0!	#DIV/0!
		160.896	-0.1217	0.63743	-0.1217	-0.14055						255.125	-0.575	-4.01465	0			#DIV/0!	#DIV/0!	#DIV/0!
		160.9	-0.1169	0.71057	-0.1169	-0.11754						255.13	-0.57	-3.97192	0			#DIV/0!	#DIV/0!	#DIV/0!
		160.904	-0.1121	0.73678	-0.1121	-0.0646						255.135	-0.565	-3.90784	0			#DIV/0!	#DIV/0!	#DIV/0!
		160.908	-0.10731	0.75115	-0.10731	-0.09441						255.14	-0.56	-3.64539	0			#DIV/0!	#DIV/0!	#DIV/0!
		160.912	-0.10251	0.80711	-0.10251	-0.06292						255.145	-0.555	-3.62097	0			#DIV/0!	#DIV/0!	#DIV/0!
		160.916	-0.09771	0.75139	-0.09771	-0.0624						255.15	-0.55	-3.8407	0			#DIV/0!	#DIV/0!	#DIV/0!
		160.92	-0.09291	0.8527	-0.09291	-0.03564						255.155	-0.545	-3.40428	0			#DIV/0!	#DIV/0!	#DIV/0!
		160.924	-0.08811	0.848	-0.08811	-0.01937						255.16	-0.54	-3.49583	0			#DIV/0!	#DIV/0!	#DIV/0!
		160.928	-0.08332	0.81587	-0.08332	-0.05379						255.165	-0.535	-3.46837	0			#DIV/0!	#DIV/0!	#DIV/0!
		160.932	-0.07852	0.87867	-0.07852	-0.03494						255.17	-0.53	-3.01976	0			#DIV/0!	#DIV/0!	#DIV/0!
		160.936	-0.07372	0.88448	-0.07372	-0.03431						255.175	-0.525	-3.29747	0			#DIV/0!	#DIV/0!	#DIV/0!
		160.94	-0.06892	0.8722	-0.06892	-0.04905						255.18	-0.52	-3.11131	0			#DIV/0!	#DIV/0!	#DIV/0!
		160.944	-0.06412	0.90575	-0.06412	-0.0111						255.185	-0.515	-3.23643	0			#DIV/0!	#DIV/0!	#DIV/0!
		160.948	-0.05932	0.88704	-0.05932	-0.05473						255.19	-0.51	-3.43175	0			#DIV/0!	#DIV/0!	#DIV/0!
		160.952	-0.05453	0.93466	-0.05453	-0.00874						255.195	-0.505	-2.87022	0			#DIV/0!	#DIV/0!	#DIV/0!
		160.956	-0.04973	0.94075	-0.04973	-0.00554						255.2	-0.5	-3.13573	0			#DIV/0!	#DIV/0!	#DIV/0!
		160.96	-0.04493	0.9487	-0.04493	-0.01532						255.205	-0.495	-2.90074	0			#DIV/0!	#DIV/0!	#DIV/0!
		160.964	-0.04013	0.94299	-0.04013	-0.01397						255.21	-0.49	-2.75426	0			#DIV/0!	#DIV/0!	#DIV/0!
		160.968	-0.03533	0.9444	-0.03533	-0.03373						255.215	-0.485	-2.91295	0			#DIV/0!	#DIV/0!	#DIV/0!
		160.972	-0.03053	0.9586	-0.03053	0.01161						255.22	-0.48	-2.63218	0			#DIV/0!	#DIV/0!	#DIV/0!
		160.976	-0.02574	0.97179	-0.02574	0.01902						255.225	-0.475	-2.6749	0			#DIV/0!	#DIV/0!	#DIV/0!
		160.98	-0.02094	0.98448	-0.02094	-0.0287						255.23	-0.47	-3.00145	0			#DIV/0!	#DIV/0!	#DIV/0!
		160.984	-0.01614	0.97202	-0.01614	0.02417						255.235	-0.465	-2.45213	0			#DIV/0!	#DIV/0!	#DIV/0!
		160.988	-0.01134	1.00837	-0.01134	0.00644						255.24	-0.46	-2.60777	0			#DIV/0!	#DIV/0!	#DIV/0!
		160.992	-0.00654	1.04721	-0.00654	0.04798						255.245	-0.455	-2.59251	0			#DIV/0!	#DIV/0!	#DIV/0!
		160.996	-0.00174	0.96604	-0.00174	-0.01465						255.25	-0.45	-2.26902	0			#DIV/0!	#DIV/0!	#DIV/0!
		161	0.00305	1.05819	0.00305	0.03723						255.255	-0.445	-2.48875	0			#DIV/0!	#DIV/0!	#DIV/0!
		161.004	0.00785	1.06149	0.00785	0.05125						255.26	-0.44	-2.23545	0			#DIV/0!	#DIV/0!	#DIV/0!
		161.008	0.01265	1.02503	0.01265	0.0263						255.265	-0.435	-2.29038	0			#DIV/0!	#DIV/0!	#DIV/0!
		161.012	0.01745	1.07112	0.01745	0.05697						255.27	-0.43	-2.37888	0			#DIV/0!	#DIV/0!	#DIV/0!
		161.016	0.02225	1.06242	0.02225	0.05831						255.275	-0.425	-2.15916	0			#DIV/0!	#DIV/0!	#DIV/0!
		161.02	0.02704	1.09436	0.02704	0.06571						255.28	-0.42	-2.3148	0			#DIV/0!	#DIV/0!	#DIV/0!
		161.024	0.03184	1.10214	0.03184	0.0762						255.285	-0.415	-2.2263	0			#DIV/0!	#DIV/0!	#DIV/0!
		161.028	0.03664	1.10643	0.03664	0.04388						255.29	-0.41	-1.91195	0			#DIV/0!	#DIV/0!	#DIV/0!
		161.032	0.04144	1.12339	0.04144	0.09758						255.295	-0.405	-2.12254	0			#DIV/0!	#DIV/0!	#DIV/0!
		161.036	0.04624	1.11164	0.04624	0.08039						255.3	-0.4	-2.01878	0			#DIV/0!	#DIV/0!	#DIV/0!
		161.04	0.05104	1.1477	0.05104	0.07527						255.305	-0.395	-2.02488	0			#DIV/0!	#DIV/0!	#DIV/0!
		161.044	0.05583	1.12764	0.05583	0.08659						255.31	-0.39	-2.21714	0			#DIV/0!	#DIV/0!	#DIV/0!
		161.048	0.06063	1.14134	0.06063	0.05802						255.315	-0.385	-1.94247	0			#DIV/0!	#DIV/0!	#DIV/0!
		161.052	0.06543	1.14972	0.06543	0.0962						255.32	-0.38	-2.11643	0			#DIV/0!	#DIV/0!	#DIV/0!
		161.056	0.07023	1.16242	0.07023	0.09618						255.325	-0.375	-1.97605	0			#DIV/0!	#DIV/0!	#DIV/0!
		161.06	0.07503	1.17793	0.07503	0.09522						255.33	-0.37	-1.72274	0			#DIV/0!	#DIV/0!	#DIV/0!
		161.064	0.07983	1.14275	0.07983	0.06403						255.335	-0.365	-1.92416	0			#DIV/0!	#DIV/0!	#DIV/0!
		161.068	0.08462	1.20319	0.08462	0.06712						255.34	-0.36	-1.78072	0			#DIV/0!	#DIV/0!	#DIV/0!
		161.072	0.08942	1.22734	0.08942	0.07332						255.345	-0.355	-2.02488	0			#DIV/0!	#DIV/0!	#DIV/0!
		161.076	0.09422	1.17577	0.09422	0.06159						255.35	-0.35	-2.05845	0			#DIV/0!	#DIV/0!	#DIV/0!
		161.08	0.09902	1.20757	0.09902	0.02428						255.355	-0.345	-1.69833	0			#DIV/0!	#DIV/0!	#DIV/0!
		161.084	0.10382	1.22003	0.10382	0.07155						255.36	-0.34	-2.06455	0			#DIV/0!	#DIV/0!	#DIV/0!
		161.088	0.10862	1.22299	0.10862	0.05238						255.365	-0.335	-1.9089	0			#DIV/0!	#DIV/0!	#DIV/0!
		161.092	0.11341	1.27246	0.11341	0.10054						255.37	-0.33	-1.77157	0			#DIV/0!	#DIV/0!	#DIV/0!
		161.096	0.11821	1.25224	0.11821	0.07001						255.375	-0.325	-2.13169	0			#DIV/0!	#DIV/0!	#DIV/0!
		161.1	0.12301	1.27776	0.12301	0.06521						255.38	-0.32	-1.58541	0			#DIV/0!	#DIV/0!	#DIV/0!
		161.104	0.12781	1.28825	0.12781	0.09012						255.385	-0.315	-1.71358	0			#DIV/0!	#DIV/0!	#DIV/0!
		161.108	0.13261	1.29255	0.13261	0.08694						255.39	-0.31	-1.75326	0			#DIV/0!	#DIV/0!	#DIV/0!
		161.112	0.1374	1.30109	0.1374	0.09551						255.395	-0.305	-1.52743	0			#DIV/0!	#DIV/0!	#DIV/0!
		161.116	0.1422	1.32281	0.1422	0.09729						255.4	-0.3	-1.71053	0			#DIV/0!	#DIV/0!	#DIV/0!
		161.12	0.147	1.3523	0.147	0.12216						255.405	-0.295	-1.54574	0			#DIV/0!	#DIV/0!	#DIV/0!
		161.124	0.1518	1.35584	0.1518	0.13621						255.41	-0.29	-1.33212	0			#DIV/0!	#DIV/0!	#DIV/0!
		161.128	0.1566	1.35448	0.1566	0.07456						255.415	-0.285	-1.71053	0			#DIV/0!	#DIV/0!	#DIV/0!
		161.132	0.1614	1.34483	0.1614	0.09943						255.42	-0.28	-1.3138	0			#DIV/0!	#DIV/0!	#DIV/0!
		161.136	0.16619	1.38812	0.16619	0.09162						255.425	-0.275	-1.42367	0			#DIV/0!	#DIV/0!	#DIV/0!
		161.14	0.17099	1.42782	0.17099	0.10796						255.43	-0.27	-1.45419	0			#DIV/0!	#DIV/0!	#DIV/0!
		161.144	0.17579	1.37684	0.17579	0.12811						255.435	-0.265	-1.07576	0			#DIV/0!	#DIV/0!	#DIV/0!
		161.148	0.18059	1.41104	0.18059	0.06579						255.44	-0.26	-1.19479	0			#DIV/0!	#DIV/0!	#DIV/0!
		161.152	0.18539	1.47154	0.18539	0.12936						255.445	-0.255	-1.22225	0			#DIV/0!	#DIV/0!	#DIV/0!
		161.156	0.19019	1.44054	0.19019	0.11428						255.45	-0.25	-0.94759	0			#DIV/0!	#DIV/0!	#DIV/0!
		161.16	0.19498	1.48599	0.19498	0.11006						255.455	-0.245	-1.06966	0			#DIV/0!	#DIV/0!	#DIV/0!
		161.164	0.19978	1.52707	0.19978	0.16979						255.46	-0.24	-0.87129	0			#DIV/0!	#DIV/0!	#DIV/0!
		161.168	0.20458	1.53402	0.20458	0.15863						255.465	-0.235	-0.73396	0			#DIV/0!	#DIV/0!	#DIV/0!
		161.172	0.20938	1.58032	0.20938	0.19316						255.47	-0.23	-0.96284	0			#DIV/0!	#DIV/0!	#DIV/0!
		161.176	0.21418	1.58674	0.21418	0.18734						255.475	-0.225	-0.58443	0			#DIV/0!	#DIV/0!	#DIV/0!
		161.18	0.21897	1.61536	0.21897	0.18381						255.48	-0.22	-0.5356	0			#DIV/0!	#DIV/0!	#DIV/0!
		161.184	0.22377	1.64125	0.22377	0.20291						255.485	-0.215	-0.51118	0			#DIV/0!	#DIV/0!	#DIV/0!
		161.188	0.22857	1.66216	0.22857	0.19535						255.49	-0.21	-0.08698	0			#DIV/0!	#DIV/0!	#DIV/0!
		161.192	0.23337	1.65006	0.23337	0.20811						255.495	-0.205	-0.51424	0			#DIV/0!	#DIV/0!	#DIV/0!
		161.196	0.23817	1.64334	0.23817	0.16094						255.5	-0.2	0.01373	0			#DIV/0!	#DIV/0!	#DIV/0!
		161.2	0.24297	1.60675	0.24297	0.14555						255.505	-0.195	-0.26398	0			#DIV/0!	#DIV/0!	#DIV/0!
		161.204	0.24776	1.64666	0.24776	0.16184						255.51	-0.19	-0.17242	0			#DIV/0!	#DIV/0!	#DIV/0!
		161.208	0.25256	1.64156	0.25256	0.09349						255.515	-0.185	0.16327	0			#DIV/0!	#DIV/0!	#DIV/0!
		161.212	0.25736	1.58848	0.25736	0.13815						255.52	-0.18	-0.12054	0			#DIV/0!	#DIV/0!	#DIV/0!
		161.216	0.26216	1.63375	0.26216	0.10935						255.525	-0.175	-0.21515	0			#DIV/0!	#DIV/0!	#DIV/0!
		161.22	0.26696	1.6707	0.26696	0.1313						255.53	-0.17	0.42573	0			#DIV/0!	#DIV/0!	#DIV/0!
		161.224	0.27176	1.60148	0.27176	0.12079						255.535	-0.165	0.05341	0			#DIV/0!	#DIV/0!	#DIV/0!
		161.228	0.27655	1.6553	0.27655	0.11605						255.54	-0.16	0.31892	0			#DIV/0!	#DIV/0!	#DIV/0!
		161.232	0.28135	1.67708	0.28135	0.10296						255.545	-0.155	0.34028	0			#DIV/0!	#DIV/0!	#DIV/0!
		161.236	0.28615	1.61603	0.28615	0.03574						255.55	-0.15	0.16327	0			#DIV/0!	#DIV/0!	#DIV/0!
		161.24	0.29095	1.71228	0.29095	0.09723						255.555	-0.145	0.41962	0			#DIV/0!	#DIV/0!	#DIV/0!
		161.244	0.29575	1.70067	0.29575	0.08549						255.56	-0.14	0.26398	0			#DIV/0!	#DIV/0!	#DIV/0!
		161.248	0.30055	1.66342	0.30055	0.05317						255.565	-0.135	0.11444	0			#DIV/0!	#DIV/0!	#DIV/0!
		161.252	0.30534	1.6958	0.30534	0.04742						255.57	-0.13	0.45014	0			#DIV/0!	#DIV/0!	#DIV/0!
		161.256	0.31014	1.73047	0.31014	0.08966						255.575	-0.125	0.36164	0			#DIV/0!	#DIV/0!	#DIV/0!
		161.26	0.31494	1.69151	0.31494	0.07716						255.58	-0.12	0.56001	0			#DIV/0!	#DIV/0!	#DIV/0!
		161.264	0.31974	1.70287	0.31974	0.07572						255.585	-0.115	0.33112	0			#DIV/0!	#DIV/0!	#DIV/0!
		161.268	0.32454	1.72201	0.32454	0.05907						255.59	-0.11	0.10529	0			#DIV/0!	#DIV/0!	#DIV/0!
		161.272	0.32933	1.73449	0.32933	0.06767						255.595	-0.105	0.62715	0			#DIV/0!	#DIV/0!	#DIV/0!
		161.276	0.33413	1.75058	0.33413	0.09959						255.6	-0.1	0.48676	0			#DIV/0!	#DIV/0!	#DIV/0!
		161.28	0.33893	1.70562	0.33893	0.10758						255.605	-0.095	0.26398	0			#DIV/0!	#DIV/0!	#DIV/0!
		161.284	0.34373	1.77947	0.34373	0.08455						255.61	-0.09	0.61189	0			#DIV/0!	#DIV/0!	#DIV/0!
		161.288	0.34853	1.77029	0.34853	0.08111						255.615	-0.085	0.36164	0			#DIV/0!	#DIV/0!	#DIV/0!
		161.292	0.35333	1.74611	0.35333	0.1341						255.62	-0.08	0.36774	0			#DIV/0!	#DIV/0!	#DIV/0!
		161.296	0.35812	1.77397	0.35812	0.08819						255.625	-0.075	0.65462	0			#DIV/0!	#DIV/0!	#DIV/0!
		161.3	0.36292	1.78369	0.36292	0.08913						255.63	-0.07	0.23347	0			#DIV/0!	#DIV/0!	#DIV/0!
		161.304	0.36772	1.78385	0.36772	0.13802						255.635	-0.065	0.23957	0			#DIV/0!	#DIV/0!	#DIV/0!
		161.308	0.37252	1.81439	0.37252	0.07177						255.64	-0.06	0.52949	0			#DIV/0!	#DIV/0!	#DIV/0!
		161.312	0.37732	1.83584	0.37732	0.12184						255.645	-0.055	0.46845	0			#DIV/0!	#DIV/0!	#DIV/0!
		161.316	0.38212	1.80386	0.38212	0.11705						255.65	-0.05	0.36469	0			#DIV/0!	#DIV/0!	#DIV/0!
		161.32	0.38691	1.8551	0.38691	0.11581						255.655	-0.045	0.90791	0			#DIV/0!	#DIV/0!	#DIV/0!
		161.324	0.39171	1.81759	0.39171	0.09303						255.66	-0.04	0.52644	0			#DIV/0!	#DIV/0!	#DIV/0!
		161.328	0.39651	1.79549	0.39651	0.0476						255.665	-0.035	0.89876	0			#DIV/0!	#DIV/0!	#DIV/0!
		161.332	0.40131	1.80462	0.40131	0.08986						255.67	-0.03	0.81941	0			#DIV/0!	#DIV/0!	#DIV/0!
		161.336	0.40611	1.80344	0.40611	0.07793						255.675	-0.025	0.32197	0			#DIV/0!	#DIV/0!	#DIV/0!
		161.34	0.41091	1.82112	0.41091	0.07143						255.68	-0.02	0.65767	0			#DIV/0!	#DIV/0!	#DIV/0!
		161.344	0.4157	1.80932	0.4157	0.08927						255.685	-0.015	0.77974	0			#DIV/0!	#DIV/0!	#DIV/0!
		161.348	0.4205	1.78284	0.4205	0.03401						255.69	-0.01	0.68513	0			#DIV/0!	#DIV/0!	#DIV/0!
		161.352	0.4253	1.81832	0.4253	0.0746						255.695	-0.005	1.01778	0			#DIV/0!	#DIV/0!	#DIV/0!
		161.356	0.4301	1.82837	0.4301	0.09118						255.7	5.9848e-16	0.51728	0			#DIV/0!	#DIV/0!	#DIV/0!
		161.36	0.4349	1.76474	0.4349	0.07976						255.705	0.005	1.03304	0			#DIV/0!	#DIV/0!	#DIV/0!
		161.364	0.43969	1.80741	0.43969	0.03339						255.71	0.01	0.73701	0			#DIV/0!	#DIV/0!	#DIV/0!
		161.368	0.44449	1.82299	0.44449	0.02629						255.715	0.015	0.53559	0			#DIV/0!	#DIV/0!	#DIV/0!
		161.372	0.44929	1.80372	0.44929	0.11161						255.72	0.02	0.82552	0			#DIV/0!	#DIV/0!	#DIV/0!
		161.376	0.45409	1.80784	0.45409	0.05127						255.725	0.025	0.81636	0			#DIV/0!	#DIV/0!	#DIV/0!
		161.38	0.45889	1.81804	0.45889	0.02855						255.73	0.03	0.84688	0			#DIV/0!	#DIV/0!	#DIV/0!
		161.384	0.46369	1.78668	0.46369	0.07429						255.735	0.035	1.20699	0			#DIV/0!	#DIV/0!	#DIV/0!
		161.388	0.46848	1.84316	0.46848	0.08506						255.74	0.04	0.72176	0			#DIV/0!	#DIV/0!	#DIV/0!
		161.392	0.47328	1.86675	0.47328	0.12329						255.745	0.045	0.9781	0			#DIV/0!	#DIV/0!	#DIV/0!
		161.396	0.47808	1.76734	0.47808	0.05093						255.75	0.05	1.10323	0			#DIV/0!	#DIV/0!	#DIV/0!
		161.4	0.48288	1.84247	0.48288	0.10061						255.755	0.055	0.81026	0			#DIV/0!	#DIV/0!	#DIV/0!
		161.404	0.48768	1.80829	0.48768	0.08408						255.76	0.06	1.09712	0			#DIV/0!	#DIV/0!	#DIV/0!
		161.408	0.49248	1.80289	0.49248	0.10482						255.765	0.065	1.01472	0			#DIV/0!	#DIV/0!	#DIV/0!
		161.412	0.49727	1.81622	0.49727	0.12284						255.77	0.07	0.87434	0			#DIV/0!	#DIV/0!	#DIV/0!
		161.416	0.50207	1.79066	0.50207	0.06524						255.775	0.075	1.0544	0			#DIV/0!	#DIV/0!	#DIV/0!
		161.42	0.50687	1.78467	0.50687	0.08273						255.78	0.08	1.01472	0			#DIV/0!	#DIV/0!	#DIV/0!
		161.424	0.51167	1.77731	0.51167	0.09945						255.785	0.085	1.00862	0			#DIV/0!	#DIV/0!	#DIV/0!
		161.428	0.51647	1.73742	0.51647	0.06684						255.79	0.09	0.74007	0			#DIV/0!	#DIV/0!	#DIV/0!
		161.432	0.52127	1.76875	0.52127	0.1084						255.795	0.095	0.78279	0			#DIV/0!	#DIV/0!	#DIV/0!
		161.436	0.52606	1.75737	0.52606	0.05648						255.8	0.1	1.18562	0			#DIV/0!	#DIV/0!	#DIV/0!
		161.44	0.53086	1.71293	0.53086	0.09837						255.805	0.105	0.93538	0			#DIV/0!	#DIV/0!	#DIV/0!
		161.444	0.53566	1.73259	0.53566	0.07953						255.81	0.11	0.76448	0			#DIV/0!	#DIV/0!	#DIV/0!
		161.448	0.54046	1.74009	0.54046	0.07216						255.815	0.115	1.07576	0			#DIV/0!	#DIV/0!	#DIV/0!
		161.452	0.54526	1.74008	0.54526	0.1129						255.82	0.12	0.79195	0			#DIV/0!	#DIV/0!	#DIV/0!
		161.456	0.55005	1.73875	0.55005	0.06679						255.825	0.125	0.88045	0			#DIV/0!	#DIV/0!	#DIV/0!
		161.46	0.55485	1.75089	0.55485	0.13059						255.83	0.13	1.2314	0			#DIV/0!	#DIV/0!	#DIV/0!
		161.464	0.55965	1.73874	0.55965	0.11179						255.835	0.135	0.90181	0			#DIV/0!	#DIV/0!	#DIV/0!
		161.468	0.56445	1.72135	0.56445	0.07134						255.84	0.14	0.91402	0			#DIV/0!	#DIV/0!	#DIV/0!
		161.472	0.56925	1.76195	0.56925	0.14248						255.845	0.145	0.98116	0			#DIV/0!	#DIV/0!	#DIV/0!
		161.476	0.57405	1.72412	0.57405	0.08615						255.85	0.15	0.47456	0			#DIV/0!	#DIV/0!	#DIV/0!
		161.48	0.57884	1.73139	0.57884	0.11159						255.855	0.155	0.7126	0			#DIV/0!	#DIV/0!	#DIV/0!
		161.484	0.58364	1.73365	0.58364	0.08241						255.86	0.16	0.70955	0			#DIV/0!	#DIV/0!	#DIV/0!
		161.488	0.58844	1.74249	0.58844	0.09019						255.865	0.165	0.46845	0			#DIV/0!	#DIV/0!	#DIV/0!
		161.492	0.59324	1.75871	0.59324	0.13527						255.87	0.17	0.75533	0			#DIV/0!	#DIV/0!	#DIV/0!
		161.496	0.59804	1.70889	0.59804	0.084						255.875	0.175	0.63631	0			#DIV/0!	#DIV/0!	#DIV/0!
		161.5	0.60284	1.768	0.60284	0.10463						255.88	0.18	0.31892	0			#DIV/0!	#DIV/0!	#DIV/0!
		161.504	0.60763	1.7694	0.60763	0.10943						255.885	0.185	0.82857	0			#DIV/0!	#DIV/0!	#DIV/0!
		161.508	0.61243	1.71891	0.61243	0.10364						255.89	0.19	0.47761	0			#DIV/0!	#DIV/0!	#DIV/0!
		161.512	0.61723	1.77874	0.61723	0.12457						255.895	0.195	0.81331	0			#DIV/0!	#DIV/0!	#DIV/0!
		161.516	0.62203	1.74069	0.62203	0.07478						255.9	0.2	0.3769	0			#DIV/0!	#DIV/0!	#DIV/0!
		161.52	0.62683	1.76835	0.62683	0.15475						255.905	0.205	0.34028	0			#DIV/0!	#DIV/0!	#DIV/0!
		161.524	0.63162	1.78054	0.63162	0.10958						255.91	0.21	0.66682	0			#DIV/0!	#DIV/0!	#DIV/0!
		161.528	0.63642	1.7594	0.63642	0.09991						255.915	0.215	0.56001	0			#DIV/0!	#DIV/0!	#DIV/0!
		161.532	0.64122	1.76408	0.64122	0.1074						255.92	0.22	0.53254	0			#DIV/0!	#DIV/0!	#DIV/0!
		161.536	0.64602	1.73957	0.64602	0.07196						255.925	0.225	0.7065	0			#DIV/0!	#DIV/0!	#DIV/0!
		161.54	0.65082	1.79638	0.65082	0.14827						255.93	0.23	0.1999	0			#DIV/0!	#DIV/0!	#DIV/0!
		161.544	0.65562	1.74183	0.65562	0.07955						255.935	0.235	0.78584	0			#DIV/0!	#DIV/0!	#DIV/0!
		161.548	0.66041	1.75179	0.66041	0.09697						255.94	0.24	0.51423	0			#DIV/0!	#DIV/0!	#DIV/0!
		161.552	0.66521	1.77593	0.66521	0.13636						255.945	0.245	0.53559	0			#DIV/0!	#DIV/0!	#DIV/0!
		161.556	0.67001	1.76082	0.67001	0.09423						255.95	0.25	0.61189	0			#DIV/0!	#DIV/0!	#DIV/0!
		161.56	0.67481	1.77172	0.67481	0.11695						255.955	0.255	0.48981	0			#DIV/0!	#DIV/0!	#DIV/0!
		161.564	0.67961	1.7686	0.67961	0.10576						255.96	0.26	0.64546	0			#DIV/0!	#DIV/0!	#DIV/0!
		161.568	0.68441	1.77097	0.68441	0.10215						255.965	0.265	0.48981	0			#DIV/0!	#DIV/0!	#DIV/0!
		161.572	0.6892	1.79138	0.6892	0.14599						255.97	0.27	0.30976	0			#DIV/0!	#DIV/0!	#DIV/0!
		161.576	0.694	1.75893	0.694	0.10817						255.975	0.275	0.56916	0			#DIV/0!	#DIV/0!	#DIV/0!
		161.58	0.6988	1.77329	0.6988	0.11149						255.98	0.28	0.35554	0			#DIV/0!	#DIV/0!	#DIV/0!
		161.58	0.7	1.99435	0.7	0.14648						255.985	0.285	0.4654	0			#DIV/0!	#DIV/0!	#DIV/0!
		166.58	0.7	1.99435								255.99	0.29	0.76143	0			#DIV/0!	#DIV/0!	#DIV/0!
		166.58	0.7	0.65767								255.995	0.295	0.36774	0			#DIV/0!	#DIV/0!	#DIV/0!
		171.58	0.7	0.65767								256	0.3	0.79805	0			#DIV/0!	#DIV/0!	#DIV/0!
		171.58	-1.3	-100								256.005	0.305	0.6241	0			#DIV/0!	#DIV/0!	#DIV/0!
		172.58	-1.3	-100								256.01	0.31	0.26398	0			#DIV/0!	#DIV/0!	#DIV/0!
		172.58	-0.4	-27.6387								256.015	0.315	0.48676	0			#DIV/0!	#DIV/0!	#DIV/0!
		182.58	-0.4	-27.6387								256.02	0.32	0.53254	0			#DIV/0!	#DIV/0!	#DIV/0!
		182.584	-0.3952	-14.2232								256.025	0.325	0.52338	0			#DIV/0!	#DIV/0!	#DIV/0!
		182.588	-0.3904	-12.9244								256.03	0.33	0.56306	0			#DIV/0!	#DIV/0!	#DIV/0!
		182.592	-0.38561	-11.7307								256.035	0.335	0.19685	0			#DIV/0!	#DIV/0!	#DIV/0!
		182.596	-0.38081	-10.5681								256.04	0.34	0.38605	0			#DIV/0!	#DIV/0!	#DIV/0!
		182.6	-0.37601	-9.47073								256.045	0.345	0.74312	0			#DIV/0!	#DIV/0!	#DIV/0!
		182.604	-0.37121	-8.552								256.05	0.35	0.18158	0			#DIV/0!	#DIV/0!	#DIV/0!
		182.608	-0.36641	-7.59685								256.055	0.355	0.69429	0			#DIV/0!	#DIV/0!	#DIV/0!
		182.612	-0.36161	-6.73709								256.06	0.36	0.44709	0			#DIV/0!	#DIV/0!	#DIV/0!
		182.616	-0.35682	-5.9815								256.065	0.365	0.32807	0			#DIV/0!	#DIV/0!	#DIV/0!
		182.62	-0.35202	-5.22754								256.07	0.37	0.61189	0			#DIV/0!	#DIV/0!	#DIV/0!
		182.624	-0.34722	-4.56957								256.075	0.375	0.36774	0			#DIV/0!	#DIV/0!	#DIV/0!
		182.628	-0.34242	-3.95021								256.08	0.38	0.35859	0			#DIV/0!	#DIV/0!	#DIV/0!
		182.632	-0.33762	-3.38484								256.085	0.385	0.83162	0			#DIV/0!	#DIV/0!	#DIV/0!
		182.636	-0.33282	-2.85669								256.09	0.39	0.31281	0			#DIV/0!	#DIV/0!	#DIV/0!
		182.64	-0.32803	-2.44267								256.095	0.395	0.46235	0			#DIV/0!	#DIV/0!	#DIV/0!
		182.644	-0.32323	-2.02394								256.1	0.4	0.66682	0			#DIV/0!	#DIV/0!	#DIV/0!
		182.648	-0.31843	-1.64704								256.1	0.4	0.63936	0			#DIV/0!	#DIV/0!	#DIV/0!
		182.652	-0.31363	-1.37847								256.1	0.4	-0.00763	0			#DIV/0!	#DIV/0!	#DIV/0!
		182.656	-0.30883	-1.10544								257.1	0.4	0.18768	0			#DIV/0!	#DIV/0!	#DIV/0!
		182.66	-0.30403	-0.89208								258.1	0.4	-0.09918	0			#DIV/0!	#DIV/0!	#DIV/0!
		182.664	-0.29924	-0.74074								259.1	0.4	-0.12665	0			#DIV/0!	#DIV/0!	#DIV/0!
		182.668	-0.29444	-0.58609								260.1	0.4	-0.15717	0			#DIV/0!	#DIV/0!	#DIV/0!
		182.672	-0.28964	-0.52513								261.1	0.4	0.07477	0			#DIV/0!	#DIV/0!	#DIV/0!
		182.676	-0.28484	-0.40011								261.1	-1.6	-100	0			#DIV/0!	#DIV/0!	#DIV/0!
		182.68	-0.28004	-0.3151								261.1	-1.6	-100	0			#DIV/0!	#DIV/0!	#DIV/0!
		182.684	-0.27525	-0.28332								262.1	-1.6	-100	0			#DIV/0!	#DIV/0!	#DIV/0!
		182.688	-0.27045	-0.20884								262.1	-0.7	-20.4913	0			#DIV/0!	#DIV/0!	#DIV/0!
		182.692	-0.26565	-0.17044								262.1	-0.7	-23.8361	0			#DIV/0!	#DIV/0!	#DIV/0!
		182.696	-0.26085	-0.13937								263.1	-0.7	-33.1685	0			#DIV/0!	#DIV/0!	#DIV/0!
		182.7	-0.25605	-0.0886								264.1	-0.7	-29.7749	0			#DIV/0!	#DIV/0!	#DIV/0!
		182.704	-0.25125	-0.06485								265.1	-0.7	-33.9528	0			#DIV/0!	#DIV/0!	#DIV/0!
		182.708	-0.24646	-0.04426								266.1	-0.7	-24.9226	0			#DIV/0!	#DIV/0!	#DIV/0!
		182.712	-0.24166	-0.01252								267.1	-0.7	-30.1747	0			#DIV/0!	#DIV/0!	#DIV/0!
		182.716	-0.23686	0.03274								268.1	-0.7	-32.5063	0			#DIV/0!	#DIV/0!	#DIV/0!
		182.72	-0.23206	0.02693								269.1	-0.7	-32.0211	0			#DIV/0!	#DIV/0!	#DIV/0!
		182.724	-0.22726	0.07054								270.1	-0.7	-30.6844	0			#DIV/0!	#DIV/0!	#DIV/0!
		182.728	-0.22246	0.13189								271.1	-0.7	-31.2581	0			#DIV/0!	#DIV/0!	#DIV/0!
		182.732	-0.21767	0.12978								272.1	-0.7	-30.3181	0			#DIV/0!	#DIV/0!	#DIV/0!
		182.736	-0.21287	0.2016								272.1	-0.7	-30.37	0			#DIV/0!	#DIV/0!	#DIV/0!
		182.74	-0.20807	0.20427								272.105	-0.695	-27.303	0			#DIV/0!	#DIV/0!	#DIV/0!
		182.744	-0.20327	0.24339								272.11	-0.69	-24.5228	0			#DIV/0!	#DIV/0!	#DIV/0!
		182.748	-0.19847	0.2855								272.115	-0.685	-22.4994	0			#DIV/0!	#DIV/0!	#DIV/0!
		182.752	-0.19368	0.28761								272.12	-0.68	-20.1923	0			#DIV/0!	#DIV/0!	#DIV/0!
		182.756	-0.18888	0.38384								272.125	-0.675	-18.6999	0			#DIV/0!	#DIV/0!	#DIV/0!
		182.76	-0.18408	0.39725								272.13	-0.67	-16.9818	0			#DIV/0!	#DIV/0!	#DIV/0!
		182.764	-0.17928	0.41737								272.135	-0.665	-15.407	0			#DIV/0!	#DIV/0!	#DIV/0!
		182.768	-0.17448	0.48693								272.14	-0.66	-14.5525	0			#DIV/0!	#DIV/0!	#DIV/0!
		182.772	-0.16968	0.50975								272.145	-0.655	-12.9473	0			#DIV/0!	#DIV/0!	#DIV/0!
		182.776	-0.16489	0.51543								272.15	-0.65	-11.8913	0			#DIV/0!	#DIV/0!	#DIV/0!
		182.78	-0.16009	0.61497								272.155	-0.645	-10.8934	0			#DIV/0!	#DIV/0!	#DIV/0!
		182.784	-0.15529	0.61889								272.16	-0.64	-9.84665	0			#DIV/0!	#DIV/0!	#DIV/0!
		182.788	-0.15049	0.63373								272.165	-0.635	-9.21188	0			#DIV/0!	#DIV/0!	#DIV/0!
		182.792	-0.14569	0.65475								272.17	-0.63	-8.35737	0			#DIV/0!	#DIV/0!	#DIV/0!
		182.796	-0.14089	0.70096								272.175	-0.625	-7.61578	0			#DIV/0!	#DIV/0!	#DIV/0!
		182.8	-0.1361	0.72929								272.18	-0.62	-7.39299	0			#DIV/0!	#DIV/0!	#DIV/0!
		182.804	-0.1313	0.7543								272.185	-0.615	-6.65446	0			#DIV/0!	#DIV/0!	#DIV/0!
		182.808	-0.1265	0.7764								272.19	-0.61	-6.23025	0			#DIV/0!	#DIV/0!	#DIV/0!
		182.812	-0.1217	0.77798								272.195	-0.605	-5.78774	0			#DIV/0!	#DIV/0!	#DIV/0!
		182.816	-0.1169	0.82811								272.2	-0.6	-5.26589	0			#DIV/0!	#DIV/0!	#DIV/0!
		182.82	-0.1121	0.80138								272.205	-0.595	-5.12856	0			#DIV/0!	#DIV/0!	#DIV/0!
		182.824	-0.10731	0.84556								272.21	-0.59	-4.7776	0			#DIV/0!	#DIV/0!	#DIV/0!
		182.828	-0.10251	0.87003								272.215	-0.585	-4.62501	0			#DIV/0!	#DIV/0!	#DIV/0!
		182.832	-0.09771	0.81379								272.22	-0.58	-4.39918	0			#DIV/0!	#DIV/0!	#DIV/0!
		182.836	-0.09291	0.88834								272.225	-0.575	-3.96277	0			#DIV/0!	#DIV/0!	#DIV/0!
		182.84	-0.08811	0.86737								272.23	-0.57	-4.09094	0			#DIV/0!	#DIV/0!	#DIV/0!
		182.844	-0.08332	0.86966								272.235	-0.565	-3.6698	0			#DIV/0!	#DIV/0!	#DIV/0!
		182.848	-0.07852	0.91361								272.24	-0.56	-3.5813	0			#DIV/0!	#DIV/0!	#DIV/0!
		182.852	-0.07372	0.91879								272.245	-0.555	-3.63318	0			#DIV/0!	#DIV/0!	#DIV/0!
		182.856	-0.06892	0.92125								272.25	-0.55	-3.10216	0			#DIV/0!	#DIV/0!	#DIV/0!
		182.86	-0.06412	0.91685								272.255	-0.545	-3.09911	0			#DIV/0!	#DIV/0!	#DIV/0!
		182.864	-0.05932	0.94177								272.26	-0.54	-3.13268	0			#DIV/0!	#DIV/0!	#DIV/0!
		182.868	-0.05453	0.9434								272.265	-0.535	-2.73289	0			#DIV/0!	#DIV/0!	#DIV/0!
		182.872	-0.04973	0.94629								272.27	-0.53	-2.97093	0			#DIV/0!	#DIV/0!	#DIV/0!
		182.876	-0.04493	0.96402								272.275	-0.525	-2.63828	0			#DIV/0!	#DIV/0!	#DIV/0!
		182.88	-0.04013	0.95696								272.28	-0.52	-2.54673	0			#DIV/0!	#DIV/0!	#DIV/0!
		182.884	-0.03533	0.97813								272.285	-0.515	-2.78172	0			#DIV/0!	#DIV/0!	#DIV/0!
		182.888	-0.03053	0.94699								272.29	-0.51	-2.29038	0			#DIV/0!	#DIV/0!	#DIV/0!
		182.892	-0.02574	0.95277								272.295	-0.505	-2.45823	0			#DIV/0!	#DIV/0!	#DIV/0!
		182.896	-0.02094	1.01318								272.3	-0.5	-2.40025	0			#DIV/0!	#DIV/0!	#DIV/0!
		182.9	-0.01614	0.94785								272.305	-0.495	-2.11338	0			#DIV/0!	#DIV/0!	#DIV/0!
		182.904	-0.01134	1.00193								272.31	-0.49	-2.22324	0			#DIV/0!	#DIV/0!	#DIV/0!
		182.908	-0.00654	0.99923								272.315	-0.485	-2.01267	0			#DIV/0!	#DIV/0!	#DIV/0!
		182.912	-0.00174	0.98069								272.32	-0.48	-2.10117	0			#DIV/0!	#DIV/0!	#DIV/0!
		182.916	0.00305	1.02096								272.325	-0.475	-2.33921	0			#DIV/0!	#DIV/0!	#DIV/0!
		182.92	0.00785	1.01024								272.33	-0.47	-1.8204	0			#DIV/0!	#DIV/0!	#DIV/0!
		182.924	0.01265	0.99873								272.335	-0.465	-2.03403	0			#DIV/0!	#DIV/0!	#DIV/0!
		182.928	0.01745	1.01415								272.34	-0.46	-2.17442	0			#DIV/0!	#DIV/0!	#DIV/0!
		182.932	0.02225	1.00411								272.345	-0.455	-1.76241	0			#DIV/0!	#DIV/0!	#DIV/0!
		182.936	0.02704	1.02865								272.35	-0.45	-1.84481	0			#DIV/0!	#DIV/0!	#DIV/0!
		182.94	0.03184	1.02594								272.355	-0.445	-1.80514	0			#DIV/0!	#DIV/0!	#DIV/0!
		182.944	0.03664	1.06255								272.36	-0.44	-1.7319	0			#DIV/0!	#DIV/0!	#DIV/0!
		182.948	0.04144	1.02581								272.365	-0.435	-1.76241	0			#DIV/0!	#DIV/0!	#DIV/0!
		182.952	0.04624	1.03125								272.37	-0.43	-1.71664	0			#DIV/0!	#DIV/0!	#DIV/0!
		182.956	0.05104	1.07243								272.375	-0.425	-1.85397	0			#DIV/0!	#DIV/0!	#DIV/0!
		182.96	0.05583	1.04105								272.38	-0.42	-1.96079	0			#DIV/0!	#DIV/0!	#DIV/0!
		182.964	0.06063	1.08332								272.385	-0.415	-1.63729	0			#DIV/0!	#DIV/0!	#DIV/0!
		182.968	0.06543	1.05352								272.39	-0.41	-1.77767	0			#DIV/0!	#DIV/0!	#DIV/0!
		182.972	0.07023	1.06624								272.395	-0.405	-1.57015	0			#DIV/0!	#DIV/0!	#DIV/0!
		182.976	0.07503	1.08271								272.4	-0.4	-1.51827	0			#DIV/0!	#DIV/0!	#DIV/0!
		182.98	0.07983	1.07872								272.405	-0.395	-1.91805	0			#DIV/0!	#DIV/0!	#DIV/0!
		182.984	0.08462	1.13607								272.41	-0.39	-1.41451	0			#DIV/0!	#DIV/0!	#DIV/0!
		182.988	0.08942	1.15402								272.415	-0.385	-1.68612	0			#DIV/0!	#DIV/0!	#DIV/0!
		182.992	0.09422	1.11418								272.42	-0.38	-1.64645	0			#DIV/0!	#DIV/0!	#DIV/0!
		182.996	0.09902	1.18329								272.425	-0.375	-1.3901	0			#DIV/0!	#DIV/0!	#DIV/0!
		183	0.10382	1.14848								272.43	-0.37	-1.61593	0			#DIV/0!	#DIV/0!	#DIV/0!
		183.004	0.10862	1.17061								272.435	-0.365	-1.46029	0			#DIV/0!	#DIV/0!	#DIV/0!
		183.008	0.11341	1.17192								272.44	-0.36	-1.37789	0			#DIV/0!	#DIV/0!	#DIV/0!
		183.012	0.11821	1.18223								272.445	-0.355	-1.71969	0			#DIV/0!	#DIV/0!	#DIV/0!
		183.016	0.12301	1.21255								272.45	-0.35	-1.39315	0			#DIV/0!	#DIV/0!	#DIV/0!
		183.02	0.12781	1.19813								272.455	-0.345	-1.28939	0			#DIV/0!	#DIV/0!	#DIV/0!
		183.024	0.13261	1.20561								272.46	-0.34	-1.43587	0			#DIV/0!	#DIV/0!	#DIV/0!
		183.028	0.1374	1.20558								272.465	-0.335	-0.96284	0			#DIV/0!	#DIV/0!	#DIV/0!
		183.032	0.1422	1.22552								272.47	-0.33	-1.17036	0			#DIV/0!	#DIV/0!	#DIV/0!
		183.036	0.147	1.23014								272.475	-0.325	-1.43282	0			#DIV/0!	#DIV/0!	#DIV/0!
		183.04	0.1518	1.21963								272.48	-0.32	-1.07271	0			#DIV/0!	#DIV/0!	#DIV/0!
		183.044	0.1566	1.27992								272.485	-0.315	-1.29549	0			#DIV/0!	#DIV/0!	#DIV/0!
		183.048	0.1614	1.2454								272.49	-0.31	-0.8896	0			#DIV/0!	#DIV/0!	#DIV/0!
		183.052	0.16619	1.2965								272.495	-0.305	-1.17342	0			#DIV/0!	#DIV/0!	#DIV/0!
		183.056	0.17099	1.31986								272.5	-0.3	-1.10628	0			#DIV/0!	#DIV/0!	#DIV/0!
		183.06	0.17579	1.24873								272.505	-0.295	-0.73091	0			#DIV/0!	#DIV/0!	#DIV/0!
		183.064	0.18059	1.34525								272.51	-0.29	-1.00252	0			#DIV/0!	#DIV/0!	#DIV/0!
		183.068	0.18539	1.34218								272.515	-0.285	-0.73396	0			#DIV/0!	#DIV/0!	#DIV/0!
		183.072	0.19019	1.32626								272.52	-0.28	-0.972	0			#DIV/0!	#DIV/0!	#DIV/0!
		183.076	0.19498	1.37593								272.525	-0.275	-0.90486	0			#DIV/0!	#DIV/0!	#DIV/0!
		183.08	0.19978	1.35728								272.53	-0.27	-0.69429	0			#DIV/0!	#DIV/0!	#DIV/0!
		183.084	0.20458	1.37539								272.535	-0.265	-0.78889	0			#DIV/0!	#DIV/0!	#DIV/0!
		183.088	0.20938	1.38716								272.54	-0.26	-0.75533	0			#DIV/0!	#DIV/0!	#DIV/0!
		183.092	0.21418	1.3994								272.545	-0.255	-0.57222	0			#DIV/0!	#DIV/0!	#DIV/0!
		183.096	0.21897	1.43155								272.55	-0.25	-1.05745	0			#DIV/0!	#DIV/0!	#DIV/0!
		183.1	0.22377	1.43834								272.555	-0.245	-0.40437	0			#DIV/0!	#DIV/0!	#DIV/0!
		183.104	0.22857	1.46681								272.56	-0.24	-0.55086	0			#DIV/0!	#DIV/0!	#DIV/0!
		183.108	0.23337	1.44195								272.565	-0.235	-0.59663	0			#DIV/0!	#DIV/0!	#DIV/0!
		183.112	0.23817	1.4824								272.57	-0.23	-0.23651	0			#DIV/0!	#DIV/0!	#DIV/0!
		183.116	0.24297	1.4612								272.575	-0.225	-0.37689	0			#DIV/0!	#DIV/0!	#DIV/0!
		183.12	0.24776	1.48482								272.58	-0.22	-0.28229	0			#DIV/0!	#DIV/0!	#DIV/0!
		183.124	0.25256	1.54807								272.585	-0.215	0.00458	0			#DIV/0!	#DIV/0!	#DIV/0!
		183.128	0.25736	1.45033								272.59	-0.21	-0.19989	0			#DIV/0!	#DIV/0!	#DIV/0!
		183.132	0.26216	1.5244								272.595	-0.205	0.14801	0			#DIV/0!	#DIV/0!	#DIV/0!
		183.136	0.26696	1.5394								272.6	-0.2	0.05951	0			#DIV/0!	#DIV/0!	#DIV/0!
		183.14	0.27176	1.48069								272.605	-0.195	0.15717	0			#DIV/0!	#DIV/0!	#DIV/0!
		183.144	0.27655	1.53925								272.61	-0.19	0.41657	0			#DIV/0!	#DIV/0!	#DIV/0!
		183.148	0.28135	1.57412								272.615	-0.185	0.23957	0			#DIV/0!	#DIV/0!	#DIV/0!
		183.152	0.28615	1.58029								272.62	-0.18	0.38911	0			#DIV/0!	#DIV/0!	#DIV/0!
		183.156	0.29095	1.61505								272.625	-0.175	0.39216	0			#DIV/0!	#DIV/0!	#DIV/0!
		183.16	0.29575	1.61518								272.63	-0.17	0.08087	0			#DIV/0!	#DIV/0!	#DIV/0!
		183.164	0.30055	1.61025								272.635	-0.165	0.41047	0			#DIV/0!	#DIV/0!	#DIV/0!
		183.168	0.30534	1.64838								272.64	-0.16	0.32807	0			#DIV/0!	#DIV/0!	#DIV/0!
		183.172	0.31014	1.64081								272.645	-0.155	0.33723	0			#DIV/0!	#DIV/0!	#DIV/0!
		183.176	0.31494	1.61435								272.65	-0.15	0.39216	0			#DIV/0!	#DIV/0!	#DIV/0!
		183.18	0.31974	1.62715								272.655	-0.145	0.35554	0			#DIV/0!	#DIV/0!	#DIV/0!
		183.184	0.32454	1.66294								272.66	-0.14	0.4715	0			#DIV/0!	#DIV/0!	#DIV/0!
		183.188	0.32933	1.66682								272.665	-0.135	0.44404	0			#DIV/0!	#DIV/0!	#DIV/0!
		183.192	0.33413	1.65099								272.67	-0.13	0.19073	0			#DIV/0!	#DIV/0!	#DIV/0!
		183.196	0.33893	1.59804								272.675	-0.125	0.52644	0			#DIV/0!	#DIV/0!	#DIV/0!
		183.2	0.34373	1.69492								272.68	-0.12	0.2945	0			#DIV/0!	#DIV/0!	#DIV/0!
		183.204	0.34853	1.68918								272.685	-0.115	0.30671	0			#DIV/0!	#DIV/0!	#DIV/0!
		183.208	0.35333	1.61201								272.69	-0.11	0.69429	0			#DIV/0!	#DIV/0!	#DIV/0!
		183.212	0.35812	1.68578								272.695	-0.105	0.30976	0			#DIV/0!	#DIV/0!	#DIV/0!
		183.216	0.36292	1.69456								272.7	-0.1	0.22126	0			#DIV/0!	#DIV/0!	#DIV/0!
		183.22	0.36772	1.64583								272.705	-0.095	0.70345	0			#DIV/0!	#DIV/0!	#DIV/0!
		183.224	0.37252	1.74262								272.71	-0.09	0.47761	0			#DIV/0!	#DIV/0!	#DIV/0!
		183.228	0.37732	1.714								272.715	-0.085	0.50202	0			#DIV/0!	#DIV/0!	#DIV/0!
		183.232	0.38212	1.68681								272.72	-0.08	0.54169	0			#DIV/0!	#DIV/0!	#DIV/0!
		183.236	0.38691	1.73929								272.725	-0.075	0.29755	0			#DIV/0!	#DIV/0!	#DIV/0!
		183.24	0.39171	1.72456								272.73	-0.07	0.62105	0			#DIV/0!	#DIV/0!	#DIV/0!
		183.244	0.39651	1.74789								272.735	-0.065	0.19685	0			#DIV/0!	#DIV/0!	#DIV/0!
		183.248	0.40131	1.71476								272.74	-0.06	0.44099	0			#DIV/0!	#DIV/0!	#DIV/0!
		183.252	0.40611	1.72551								272.745	-0.055	0.7126	0			#DIV/0!	#DIV/0!	#DIV/0!
		183.256	0.41091	1.74969								272.75	-0.05	0.37385	0			#DIV/0!	#DIV/0!	#DIV/0!
		183.26	0.4157	1.72005								272.755	-0.045	0.65462	0			#DIV/0!	#DIV/0!	#DIV/0!
		183.264	0.4205	1.74883								272.76	-0.04	0.58442	0			#DIV/0!	#DIV/0!	#DIV/0!
		183.268	0.4253	1.74372								272.765	-0.035	0.26704	0			#DIV/0!	#DIV/0!	#DIV/0!
		183.272	0.4301	1.73719								272.77	-0.03	0.67598	0			#DIV/0!	#DIV/0!	#DIV/0!
		183.276	0.4349	1.68498								272.775	-0.025	0.43183	0			#DIV/0!	#DIV/0!	#DIV/0!
		183.28	0.43969	1.77402								272.78	-0.02	0.37385	0			#DIV/0!	#DIV/0!	#DIV/0!
		183.284	0.44449	1.7967								272.785	-0.015	0.7065	0			#DIV/0!	#DIV/0!	#DIV/0!
		183.288	0.44929	1.69211								272.79	-0.01	0.4593	0			#DIV/0!	#DIV/0!	#DIV/0!
		183.292	0.45409	1.75657								272.795	-0.005	0.00458	0			#DIV/0!	#DIV/0!	#DIV/0!
		183.296	0.45889	1.78949								272.8	5.9848e-16	0.57832	0			#DIV/0!	#DIV/0!	#DIV/0!
		183.3	0.46369	1.71239								272.805	0.005	0.30061	0			#DIV/0!	#DIV/0!	#DIV/0!
		183.304	0.46848	1.7581								272.81	0.01	0.35249	0			#DIV/0!	#DIV/0!	#DIV/0!
		183.308	0.47328	1.74346								272.815	0.015	0.58137	0			#DIV/0!	#DIV/0!	#DIV/0!
		183.312	0.47808	1.71641								272.82	0.02	0.48066	0			#DIV/0!	#DIV/0!	#DIV/0!
		183.316	0.48288	1.74186								272.825	0.025	0.5478	0			#DIV/0!	#DIV/0!	#DIV/0!
		183.32	0.48768	1.72421								272.83	0.03	0.36774	0			#DIV/0!	#DIV/0!	#DIV/0!
		183.324	0.49248	1.69807								272.835	0.035	0.2121	0			#DIV/0!	#DIV/0!	#DIV/0!
		183.328	0.49727	1.69338								272.84	0.04	0.63326	0			#DIV/0!	#DIV/0!	#DIV/0!
		183.332	0.50207	1.72542								272.845	0.045	0.32502	0			#DIV/0!	#DIV/0!	#DIV/0!
		183.336	0.50687	1.70194								272.85	0.05	0.52338	0			#DIV/0!	#DIV/0!	#DIV/0!
		183.34	0.51167	1.67786								272.855	0.055	0.52644	0			#DIV/0!	#DIV/0!	#DIV/0!
		183.344	0.51647	1.67058								272.86	0.06	0.13885	0			#DIV/0!	#DIV/0!	#DIV/0!
		183.348	0.52127	1.66035								272.865	0.065	0.6302	0			#DIV/0!	#DIV/0!	#DIV/0!
		183.352	0.52606	1.70089								272.87	0.07	0.2823	0			#DIV/0!	#DIV/0!	#DIV/0!
		183.356	0.53086	1.61456								272.875	0.075	0.37385	0			#DIV/0!	#DIV/0!	#DIV/0!
		183.36	0.53566	1.65306								272.88	0.08	0.58137	0			#DIV/0!	#DIV/0!	#DIV/0!
		183.364	0.54046	1.66793								272.885	0.085	0.26398	0			#DIV/0!	#DIV/0!	#DIV/0!
		183.368	0.54526	1.62718								272.89	0.09	0.30061	0			#DIV/0!	#DIV/0!	#DIV/0!
		183.372	0.55005	1.67196								272.895	0.095	0.63326	0			#DIV/0!	#DIV/0!	#DIV/0!
		183.376	0.55485	1.6203								272.9	0.1	0.30976	0			#DIV/0!	#DIV/0!	#DIV/0!
		183.38	0.55965	1.62695								272.905	0.105	0.60579	0			#DIV/0!	#DIV/0!	#DIV/0!
		183.384	0.56445	1.65001								272.91	0.11	0.23042	0			#DIV/0!	#DIV/0!	#DIV/0!
		183.388	0.56925	1.61947								272.915	0.115	0.39521	0			#DIV/0!	#DIV/0!	#DIV/0!
		183.392	0.57405	1.63797								272.92	0.12	0.63936	0			#DIV/0!	#DIV/0!	#DIV/0!
		183.396	0.57884	1.6198								272.925	0.125	0.27619	0			#DIV/0!	#DIV/0!	#DIV/0!
		183.4	0.58364	1.65124								272.93	0.13	0.27314	0			#DIV/0!	#DIV/0!	#DIV/0!
		183.404	0.58844	1.6523								272.935	0.135	0.41047	0			#DIV/0!	#DIV/0!	#DIV/0!
		183.408	0.59324	1.62344								272.94	0.14	0.22126	0			#DIV/0!	#DIV/0!	#DIV/0!
		183.412	0.59804	1.62489								272.945	0.145	0.52338	0			#DIV/0!	#DIV/0!	#DIV/0!
		183.416	0.60284	1.66337								272.95	0.15	0.34943	0			#DIV/0!	#DIV/0!	#DIV/0!
		183.42	0.60763	1.65997								272.955	0.155	0.08392	0			#DIV/0!	#DIV/0!	#DIV/0!
		183.424	0.61243	1.61527								272.96	0.16	0.50202	0			#DIV/0!	#DIV/0!	#DIV/0!
		183.428	0.61723	1.65417								272.965	0.165	0.12054	0			#DIV/0!	#DIV/0!	#DIV/0!
		183.432	0.62203	1.66591								272.97	0.17	0.31586	0			#DIV/0!	#DIV/0!	#DIV/0!
		183.436	0.62683	1.6136								272.975	0.175	0.59358	0			#DIV/0!	#DIV/0!	#DIV/0!
		183.44	0.63162	1.67096								272.98	0.18	-0.02899	0			#DIV/0!	#DIV/0!	#DIV/0!
		183.444	0.63642	1.65949								272.985	0.185	0.51728	0			#DIV/0!	#DIV/0!	#DIV/0!
		183.448	0.64122	1.65668								272.99	0.19	0.32502	0			#DIV/0!	#DIV/0!	#DIV/0!
		183.452	0.64602	1.66761								272.995	0.195	0.21821	0			#DIV/0!	#DIV/0!	#DIV/0!
		183.456	0.65082	1.64811								273	0.2	0.37995	0			#DIV/0!	#DIV/0!	#DIV/0!
		183.46	0.65562	1.66228								273.005	0.205	0.39216	0			#DIV/0!	#DIV/0!	#DIV/0!
		183.464	0.66041	1.65482								273.01	0.21	0.34028	0			#DIV/0!	#DIV/0!	#DIV/0!
		183.468	0.66521	1.63957								273.015	0.215	0.32807	0			#DIV/0!	#DIV/0!	#DIV/0!
		183.472	0.67001	1.66659								273.02	0.22	0.19379	0			#DIV/0!	#DIV/0!	#DIV/0!
		183.476	0.67481	1.65477								273.025	0.225	0.43183	0			#DIV/0!	#DIV/0!	#DIV/0!
		183.48	0.67961	1.66284								273.03	0.23	0.35249	0			#DIV/0!	#DIV/0!	#DIV/0!
		183.484	0.68441	1.66882								273.035	0.235	0.618	0			#DIV/0!	#DIV/0!	#DIV/0!
		183.488	0.6892	1.64539								273.04	0.24	0.1297	0			#DIV/0!	#DIV/0!	#DIV/0!
		183.492	0.694	1.65076								273.045	0.245	0.49592	0			#DIV/0!	#DIV/0!	#DIV/0!
		183.496	0.6988	1.6618								273.05	0.25	-0.0412	0			#DIV/0!	#DIV/0!	#DIV/0!
		183.496	0.7	1.84787								273.055	0.255	0.47456	0			#DIV/0!	#DIV/0!	#DIV/0!
		188.496	0.7	1.84787								273.06	0.26	0.01984	0			#DIV/0!	#DIV/0!	#DIV/0!
		0	0.7	1.71358								273.065	0.265	0.39826	0			#DIV/0!	#DIV/0!	#DIV/0!
		5	0.7	1.71358								273.07	0.27	0.22126	0			#DIV/0!	#DIV/0!	#DIV/0!
		5	-1.3	-100								273.075	0.275	0.34028	0			#DIV/0!	#DIV/0!	#DIV/0!
		25	-1.3	-100								273.08	0.28	0.20295	0			#DIV/0!	#DIV/0!	#DIV/0!
		25	-0.4	-20.827								273.085	0.285	0.29755	0			#DIV/0!	#DIV/0!	#DIV/0!
		35	-0.4	-20.827	-0.4	1.89517						273.09	0.29	0.52338	0			#DIV/0!	#DIV/0!	#DIV/0!
		35.004	-0.3952	-11.6704	-0.3952	-0.66772						273.095	0.295	0.37385	0			#DIV/0!	#DIV/0!	#DIV/0!
		35.008	-0.3904	-10.5115	-0.3904	-0.46587						273.1	0.3	0.20295	0			#DIV/0!	#DIV/0!	#DIV/0!
		35.012	-0.38561	-9.64801	-0.38561	-0.45136						273.105	0.305	0.29145	0			#DIV/0!	#DIV/0!	#DIV/0!
		35.016	-0.38081	-8.84091	-0.38081	-0.49247						273.11	0.31	0.35859	0			#DIV/0!	#DIV/0!	#DIV/0!
		35.02	-0.37601	-8.06819	-0.37601	-0.55766						273.115	0.315	0.16937	0			#DIV/0!	#DIV/0!	#DIV/0!
		35.024	-0.37121	-7.38529	-0.37121	-0.50897						273.12	0.32	0.2121	0			#DIV/0!	#DIV/0!	#DIV/0!
		35.028	-0.36641	-6.7487	-0.36641	-0.53896						273.125	0.325	0.28535	0			#DIV/0!	#DIV/0!	#DIV/0!
		35.032	-0.36161	-6.11894	-0.36161	-0.51864						273.13	0.33	0.30671	0			#DIV/0!	#DIV/0!	#DIV/0!
		35.036	-0.35682	-5.60837	-0.35682	-0.56114						273.135	0.335	0.50202	0			#DIV/0!	#DIV/0!	#DIV/0!
		35.04	-0.35202	-5.10434	-0.35202	-0.61474						273.14	0.34	0.206	0			#DIV/0!	#DIV/0!	#DIV/0!
		35.044	-0.34722	-4.62744	-0.34722	-0.60414						273.145	0.345	0.36774	0			#DIV/0!	#DIV/0!	#DIV/0!
		35.048	-0.34242	-4.23333	-0.34242	-0.65465						273.15	0.35	0.32807	0			#DIV/0!	#DIV/0!	#DIV/0!
		35.052	-0.33762	-3.81696	-0.33762	-0.63778						273.155	0.355	0.51118	0			#DIV/0!	#DIV/0!	#DIV/0!
		35.056	-0.33282	-3.47436	-0.33282	-0.67016						273.16	0.36	0.17853	0			#DIV/0!	#DIV/0!	#DIV/0!
		35.06	-0.32803	-3.13828	-0.32803	-0.65967						273.165	0.365	0.30671	0			#DIV/0!	#DIV/0!	#DIV/0!
		35.064	-0.32323	-2.8529	-0.32323	-0.70637						273.17	0.37	0.34028	0			#DIV/0!	#DIV/0!	#DIV/0!
		35.068	-0.31843	-2.62091	-0.31843	-0.74889						273.175	0.375	0.59358	0			#DIV/0!	#DIV/0!	#DIV/0!
		35.072	-0.31363	-2.4397	-0.31363	-0.76244						273.18	0.38	0.20295	0			#DIV/0!	#DIV/0!	#DIV/0!
		35.076	-0.30883	-2.19922	-0.30883	-0.73405						273.185	0.385	0.46845	0			#DIV/0!	#DIV/0!	#DIV/0!
		35.08	-0.30403	-1.99654	-0.30403	-0.75729						273.19	0.39	0.23347	0			#DIV/0!	#DIV/0!	#DIV/0!
		35.084	-0.29924	-1.88237	-0.29924	-0.81241						273.195	0.395	0.41352	0			#DIV/0!	#DIV/0!	#DIV/0!
		35.088	-0.29444	-1.75426	-0.29444	-0.80624						273.2	0.4	0.2884	0			#DIV/0!	#DIV/0!	#DIV/0!
		35.092	-0.28964	-1.66606	-0.28964	-0.77537					20	0	0.4	11.4794	0			#DIV/0!	#DIV/0!	#DIV/0!
		35.096	-0.28484	-1.55965	-0.28484	-0.80256						0	0.4	0.81331	0			#DIV/0!	#DIV/0!	#DIV/0!
		35.1	-0.28004	-1.44134	-0.28004	-0.83267						1	0.4	-0.24261	0			#DIV/0!	#DIV/0!	#DIV/0!
		35.104	-0.27525	-1.38804	-0.27525	-0.85221						2	0.4	0.21821	0			#DIV/0!	#DIV/0!	#DIV/0!
		35.108	-0.27045	-1.2383	-0.27045	-0.77827						3	0.4	0.39826	0			#DIV/0!	#DIV/0!	#DIV/0!
		35.112	-0.26565	-1.18957	-0.26565	-0.78843						4	0.4	0.14801	0			#DIV/0!	#DIV/0!	#DIV/0!
		35.116	-0.26085	-1.15409	-0.26085	-0.80812						5	0.4	0.01984	0			#DIV/0!	5.64583	5.64583
		35.12	-0.25605	-1.08503	-0.25605	-0.83216						5	-1.6	-100	0	-0.7	5.64583	5.64583	5.60769	5.60769
		35.124	-0.25125	-1.00798	-0.25125	-0.79309						5	-1.6	-100	0	-0.695	5.56954	5.60769	5.29285	5.29285
		35.128	-0.24646	-0.95166	-0.24646	-0.74362						6	-1.6	-100	0	-0.69	4.66317	5.11636	4.58483	4.85008
		35.132	-0.24166	-0.89504	-0.24166	-0.79065						7	-1.6	-100	0	-0.685	3.52179	4.09248	3.95311	4.35722
		35.136	-0.23686	-0.77675	-0.23686	-0.73103						8	-1.6	-100	0	-0.68	3.67436	3.59808	3.34681	3.6759
		35.14	-0.23206	-0.75776	-0.23206	-0.68983						9	-1.6	-100	0	-0.675	2.84429	3.25933	3.07724	3.18838
		35.144	-0.22726	-0.66332	-0.22726	-0.63752						10	-1.6	-100	0	-0.67	2.71306	2.77867	2.66219	2.91524
		35.148	-0.22246	-0.60909	-0.22246	-0.64719						11	-1.6	-100	0	-0.665	2.42923	2.57114	2.35497	2.4773
		35.152	-0.21767	-0.57602	-0.21767	-0.68086						12	-1.6	-100	0	-0.66	1.92263	2.17593	2.04369	2.21103
		35.156	-0.21287	-0.45108	-0.21287	-0.56781						13	-1.6	-100	0	-0.655	1.7792	1.85091	1.68052	1.8677
		35.16	-0.20807	-0.41617	-0.20807	-0.52795						14	-1.6	-100	0	-0.65	1.33974	1.55947	1.31533	1.46715
		35.164	-0.20327	-0.34523	-0.20327	-0.53685						15	-1.6	-100	0	-0.645	0.82705	1.0834	1.0488	1.2314
		35.168	-0.19847	-0.28717	-0.19847	-0.51587						16	-1.6	-100	0	-0.64	0.97962	0.903335	0.813817	0.945298
		35.172	-0.19368	-0.26131	-0.19368	-0.50686						17	-1.6	-100	0	-0.635	0.63478	0.8072	0.67648	0.714123
		35.176	-0.18888	-0.15807	-0.18888	-0.43085						18	-1.6	-100	0	-0.63	0.41504	0.52491	0.33875	0.498968
		35.18	-0.18408	-0.10667	-0.18408	-0.44989						19	-1.6	-100	0	-0.625	-0.03357	0.190735	0.23702	0.33646
		35.184	-0.17928	-0.06557	-0.17928	-0.44205						20	-1.6	-100	0	-0.62	0.32959	0.14801	0.00712	0.1091
		35.188	-0.17448	0.04988	-0.17448	-0.34056						21	-1.6	-100	0	-0.615	-0.27466	0.027465	0.0966433	0.06409
		35.192	-0.16968	0.13901	-0.16968	-0.30024						22	-1.6	-100	0	-0.61	0.235	-0.01983	-0.06612	0.0328075
		35.196	-0.16489	0.16834	-0.16489	-0.29299						23	-1.6	-100	0	-0.605	-0.1587	0.03815	-0.112913	-0.15335
		35.2	-0.16009	0.22347	-0.16009	-0.30838						24	-1.6	-100	0	-0.6	-0.41504	-0.28687	-0.239057	-0.120542
		35.204	-0.15529	0.29234	-0.15529	-0.25374						25	-1.6	-100	0	-0.595	-0.14343	-0.279235	-0.391647	-0.33341
		35.208	-0.15049	0.32897	-0.15049	-0.20463						26	-1.6	-100	0	-0.59	-0.61647	-0.37995	-0.422167	-0.420385
		35.212	-0.14569	0.43693	-0.14569	-0.14461						27	-1.6	-100	0	-0.585	-0.5066	-0.561535	-0.52491	-0.42954
		35.216	-0.14089	0.50277	-0.14089	-0.12375						28	-1.6	-100	0	-0.58	-0.45166	-0.47913	-0.584927	-0.592813
		35.22	-0.1361	0.53325	-0.1361	-0.12367						29	-1.6	-100	0	-0.575	-0.79652	-0.62409	-0.5361	-0.528725
		35.224	-0.1313	0.59407	-0.1313	-0.05196						30	-1.6	-100	0	-0.57	-0.36012	-0.57832	-0.56357	-0.535593
		35.228	-0.1265	0.6499	-0.1265	-0.00998						31	-1.6	-100	0	-0.565	-0.53407	-0.447095	-0.48931	-0.566113
		35.232	-0.1217	0.67311	-0.1217	-0.03945						32	-1.6	-100	0	-0.56	-0.57374	-0.553905	-0.504563	-0.468453
		35.236	-0.1169	0.71103	-0.1169	-0.01848						33	-1.6	-100	0	-0.555	-0.40588	-0.48981	-0.560513	-0.553902
		35.24	-0.1121	0.74996	-0.1121	0.04263						34	-1.6	-100	0	-0.55	-0.70192	-0.5539	-0.55441	-0.559242
		35.244	-0.10731	0.78344	-0.10731	0.07539						35	-1.6	-100	0	-0.545	-0.55543	-0.628675	-0.572727	-0.531015
		35.248	-0.10251	0.79841	-0.10251	0.03758						36	-1.6	-100	0	-0.54	-0.46083	-0.50813	-0.592053	-0.61952
		35.252	-0.09771	0.7739	-0.09771	0.01797						37	-1.6	-100	0	-0.535	-0.7599	-0.610365	-0.60528	-0.592818
		35.256	-0.09291	0.80437	-0.09291	0.01332						38	-1.6	-100	0	-0.53	-0.59511	-0.677505	-0.627657	-0.58595
		35.26	-0.08811	0.8575	-0.08811	0.06196						39	-1.6	-100	0	-0.525	-0.52796	-0.561535	-0.600187	-0.640115
		35.264	-0.08332	0.85006	-0.08332	0.06163						40	-1.6	-100	0	-0.52	-0.67749	-0.602725	-0.543217	-0.55619
		35.268	-0.07852	0.8723	-0.07852	0.05063						41	-1.6	-100	0	-0.515	-0.4242	-0.550845	-0.469973	-0.48447
		35.272	-0.07372	0.86653	-0.07372	0.04408						42	-1.6	-100	0	-0.51	-0.30823	-0.366215	-0.46794	-0.520327
		35.276	-0.06892	0.86111	-0.06892	0.05441						43	-1.6	-100	0	-0.505	-0.67139	-0.48981	-0.596113	-0.553135
		35.28	-0.06412	0.9145	-0.06412	0.06807						44	-1.6	-100	0	-0.5	-0.80872	-0.740055	-0.678513	-0.585942
		35.284	-0.05932	0.91176	-0.05932	0.04505						45	-1.6	-100	0	-0.495	-0.55543	-0.682075	-0.645963	-0.65232
		35.288	-0.05453	0.93144	-0.05453	0.03779						46	-1.6	-100	0	-0.49	-0.57374	-0.564585	-0.624603	-0.670632
		35.292	-0.04973	0.94005	-0.04973	0.07091						47	-1.6	-100	0	-0.485	-0.74464	-0.65919	-0.66631	-0.63859
		35.296	-0.04493	0.94733	-0.04493	0.04984						48	-1.6	-100	0	-0.48	-0.68055	-0.712595	-0.75888	-0.712595
		35.3	-0.04013	0.95962	-0.04013	0.05758						49	-1.6	-100	0	-0.475	-0.85145	-0.766	-0.7894	-0.77821
		35.304	-0.03533	0.94022	-0.03533	0.0401						50	-1.6	-100	0	-0.47	-0.8362	-0.843825	-0.81585	-0.782025
		35.308	-0.03053	0.95584	-0.03053	0.0855						51	-1.6	-100	0	-0.465	-0.7599	-0.79805	-0.791437	-0.80644
		35.312	-0.02574	0.98179	-0.02574	0.09845						52	-1.6	-100	0	-0.46	-0.77821	-0.769055	-0.79754	-0.807205
		35.316	-0.02094	0.99036	-0.02094	0.05812						53	-1.6	-100	0	-0.455	-0.85451	-0.81636	-0.828057	-0.811017
		35.32	-0.01614	0.94524	-0.01614	0.02659						54	-1.6	-100	0	-0.45	-0.85145	-0.85298	-0.888077	-0.86061
		35.324	-0.01134	0.98652	-0.01134	0.05675						55	-1.6	-100	0	-0.445	-0.95827	-0.90486	-0.839247	-0.843062
		35.328	-0.00654	1.01932	-0.00654	0.09319						56	-1.6	-100	0	-0.44	-0.70802	-0.833145	-0.77618	-0.794998
		35.332	-0.00174	0.9651	-0.00174	0.05313						57	-1.6	-100	0	-0.435	-0.66225	-0.685135	-0.744647	-0.798053
		35.336	0.00305	0.994	0.00305	0.01619						58	-1.6	-100	0	-0.43	-0.86367	-0.76296	-0.844343	-0.810263
		35.34	0.00785	0.99581	0.00785	0.05654						59	-1.6	-100	0	-0.425	-1.00711	-0.93539	-0.882997	-0.82781
		35.344	0.01265	1.00795	0.01265	0.0813						60	-1.6	-100	0	-0.42	-0.77821	-0.89266	-0.877907	-0.874348
		35.348	0.01745	1.05769	0.01745	0.06712						61	-1.6	-100	0	-0.415	-0.8484	-0.813305	-0.828057	-0.87282
		35.352	0.02225	1.04924	0.02225	0.03364						62	-1.6	-100	0	-0.41	-0.85756	-0.85298	-0.91554	-0.881208
		35.356	0.02704	1.02967	0.02704	0.03746						63	-1.6	-100	0	-0.405	-1.04066	-0.94911	-0.8718	-0.86595
		35.36	0.03184	1.05054	0.03184	0.07584						64	-1.6	-100	0	-0.4	-0.71718	-0.87892	-0.805677	-0.818648
		35.364	0.03664	1.06605	0.03664	0.05505						65	-1.6	-100	0	-0.395	-0.65919	-0.688185	-0.78737	-0.850693
		35.368	0.04144	1.04995	0.04144	0.04558						66	-1.6	-100	0	-0.39	-0.98574	-0.822465	-0.78737	-0.769822
		35.372	0.04624	1.05677	0.04624	0.03736						67	-1.6	-100	0	-0.385	-0.71718	-0.85146	-0.87994	-0.824752
		35.376	0.05104	1.11474	0.05104	0.08313						68	-1.6	-100	0	-0.38	-0.9369	-0.82704	-0.870783	-0.899522
		35.38	0.05583	1.10758	0.05583	0.05678						69	-1.6	-100	0	-0.375	-0.95827	-0.947585	-0.944023	-0.887312
		35.384	0.06063	1.1251	0.06063	0.04621						70	-1.6	-100	0	-0.37	-0.9369	-0.947585	-0.936903	-0.936902
		35.388	0.06543	1.0568	0.06543	0.04449						71	-1.6	-100	0	-0.365	-0.91554	-0.92622	-0.807713	-0.845353
		35.392	0.07023	1.10362	0.07023	0.0591						72	-1.6	-100	0	-0.36	-0.5707	-0.74312	-0.836197	-0.861373
		35.396	0.07503	1.13044	0.07503	0.07819						73	-1.6	-100	0	-0.355	-1.02235	-0.796525	-0.8362	-0.856035
		35.4	0.07983	1.06994	0.07983	0.05607						74	-1.6	-100	0	-0.35	-0.91555	-0.96895	-0.855527	-0.78432
		35.404	0.08462	1.13848	0.08462	0.02155						75	-1.6	-100	0	-0.345	-0.62868	-0.772115	-0.77313	-0.835435
		35.408	0.08942	1.16886	0.08942	0.07667						76	-1.6	-100	0	-0.34	-0.77516	-0.70192	-0.654103	-0.719465
		35.412	0.09422	1.17699	0.09422	0.11535						77	-1.6	-100	0	-0.335	-0.55847	-0.666815	-0.64698	-0.642405
		35.416	0.09902	1.19414	0.09902	0.09188						78	-1.6	-100	0	-0.33	-0.60731	-0.58289	-0.54932	-0.60578
		35.42	0.10382	1.17455	0.10382	0.06569						79	-1.6	-100	0	-0.325	-0.48218	-0.544745	-0.52796	-0.535587
		35.424	0.10862	1.18419	0.10862	0.09145						80	-1.6	-100	0	-0.32	-0.49439	-0.488285	-0.487267	-0.517277
		35.428	0.11341	1.18204	0.11341	0.07104						81	-1.6	-100	0	-0.315	-0.48523	-0.48981	-0.387573	-0.411225
		35.432	0.11821	1.21371	0.11821	0.06355						82	-1.6	-100	0	-0.31	-0.1831	-0.334165	-0.371297	-0.40207
		35.436	0.12301	1.22683	0.12301	0.05776						83	-1.6	-100	0	-0.305	-0.44556	-0.31433	-0.52592	-0.515747
		35.44	0.12781	1.25237	0.12781	0.08852						84	-1.6	-100	0	-0.3	-0.9491	-0.69733	-0.58696	-0.485995
		35.444	0.13261	1.29236	0.13261	0.13755						85	-1.6	-100	0	-0.295	-0.36622	-0.65766	-0.487267	-0.47684
		35.448	0.1374	1.28265	0.1374	0.15085						86	-1.6	-100	0	-0.29	-0.14648	-0.25635	-0.380457	-0.522617
		35.452	0.1422	1.28962	0.1422	0.08519						87	-1.6	-100	0	-0.285	-0.62867	-0.387575	-0.38961	-0.383762
		35.456	0.147	1.25503	0.147	0.08509						88	-1.6	-100	0	-0.28	-0.39368	-0.511175	-0.53203	-0.435642
		35.46	0.1518	1.30747	0.1518	0.09403						89	-1.6	-100	0	-0.275	-0.57374	-0.48371	-0.519823	-0.547035
		35.464	0.1566	1.33477	0.1566	0.12531						90	-1.6	-100	0	-0.27	-0.59205	-0.582895	-0.567633	-0.524145
		35.468	0.1614	1.26669	0.1614	0.07286						91	-1.6	-100	0	-0.265	-0.53711	-0.56458	-0.493373	-0.513465
		35.472	0.16619	1.31573	0.16619	0.06647						92	-1.6	-100	0	-0.26	-0.35096	-0.444035	-0.426233	-0.467688
		35.476	0.17099	1.33726	0.17099	0.0973						93	-1.6	-100	0	-0.255	-0.39063	-0.370795	-0.238043	-0.31281
		35.48	0.17579	1.34864	0.17579	0.14647						94	-1.6	-100	0	-0.25	0.02746	-0.181585	-0.17192	-0.21668
		35.484	0.18059	1.41179	0.18059	0.15024						95	-1.6	-100	0	-0.245	-0.15259	-0.062565	-0.135297	-0.19913
		35.488	0.18539	1.40193	0.18539	0.13401						96	-1.6	-100	0	-0.24	-0.28076	-0.216675	-0.338747	-0.247195
		35.492	0.19019	1.38827	0.19019	0.09225						97	-1.6	-100	0	-0.235	-0.58289	-0.431825	-0.30823	-0.26932
		35.496	0.19498	1.43808	0.19498	0.11367						98	-1.6	-100	0	-0.23	-0.06104	-0.321965	-0.225833	-0.239565
		35.5	0.19978	1.46062	0.19978	0.10272						99	-1.6	-100	0	-0.225	-0.03357	-0.047305	-0.242113	-0.327307
		35.504	0.20458	1.44502	0.20458	0.11502						100	-1.6	-100	0	-0.22	-0.63173	-0.33265	-0.22482	-0.183875
		35.508	0.20938	1.51052	0.20938	0.17262						101	-1.6	-100	0	-0.215	-0.00916	-0.320445	-0.362153	-0.280007
		35.512	0.21418	1.51984	0.21418	0.18687						102	-1.6	-100	0	-0.21	-0.44557	-0.227365	-0.218713	-0.321968
		35.516	0.21897	1.53344	0.21897	0.16915						103	-1.6	-100	0	-0.205	-0.20141	-0.32349	-0.359097	-0.271612
		35.52	0.22377	1.55814	0.22377	0.12585						104	-1.6	-100	0	-0.2	-0.43031	-0.31586	-0.201417	-0.262455
		35.524	0.22857	1.54681	0.22857	0.14152						105	-1.6	-100	0	-0.195	0.02747	-0.20142	-0.227867	-0.221252
		35.528	0.23337	1.55904	0.23337	0.15572						106	-1.6	-100	0	-0.19	-0.28076	-0.126645	-0.0905333	-0.175478
		35.532	0.23817	1.56241	0.23817	0.16274						107	-1.6	-100	0	-0.185	-0.01831	-0.149535	-0.342817	-0.250245
		35.536	0.24297	1.5372	0.24297	0.15449						108	-1.6	-100	0	-0.18	-0.72938	-0.373845	-0.242107	-0.25177
		35.54	0.24776	1.5733	0.24776	0.11552						109	-1.6	-100	0	-0.175	0.02137	-0.354005	-0.243123	-0.18692
		35.544	0.25256	1.58957	0.25256	0.14445						110	-1.6	-100	0	-0.17	-0.02136	5e-06	-0.19531	-0.328827
		35.548	0.25736	1.56168	0.25736	0.16342						111	-1.6	-100	0	-0.165	-0.58594	-0.30365	-0.127153	-0.0900225
		35.552	0.26216	1.57525	0.26216	0.13437						112	-1.6	-100	0	-0.16	0.22584	-0.18005	-0.134273	-0.106045
		35.556	0.26696	1.60571	0.26696	0.13058						113	-1.6	-100	0	-0.155	-0.04272	0.09156	-0.0294967	-0.168607
		35.56	0.27176	1.53795	0.27176	0.08686						114	-1.6	-100	0	-0.15	-0.27161	-0.157165	-0.07019	0.0038175
		35.564	0.27655	1.62887	0.27655	0.12318						115	-1.6	-100	0	-0.145	0.10376	-0.083925	-0.0834167	-0.0732425
		35.568	0.28135	1.61266	0.28135	0.08009						116	-1.6	-100	0	-0.14	-0.0824	0.01068	-0.0620533	-0.114443
		35.572	0.28615	1.55057	0.28615	0.08663						117	-1.6	-100	0	-0.135	-0.20752	-0.14496	-0.112917	-0.0587475
		35.576	0.29095	1.64694	0.29095	0.13019						118	-1.6	-100	0	-0.13	-0.04883	-0.128175	-0.24516	-0.20447
		35.58	0.29575	1.608	0.29575	0.06841						119	-1.6	-100	0	-0.125	-0.47913	-0.26398	-0.109863	-0.134277
		35.584	0.30055	1.63993	0.30055	0.10444						120	-1.6	-100	0	-0.12	0.19837	-0.14038	-0.144447	-0.120542
		35.588	0.30534	1.63438	0.30534	0.09517						121	-1.6	-100	0	-0.115	-0.15258	0.022895	-0.06815	-0.170895
		35.592	0.31014	1.63661	0.31014	0.10612						122	-1.6	-100	0	-0.11	-0.25024	-0.20141	0.0468033	0.084695
		35.596	0.31494	1.67516	0.31494	0.09647						123	-1.6	-100	0	-0.105	0.54323	0.146495	-0.0213567	-0.0541625
		35.6	0.31974	1.64336	0.31974	0.0874						124	-1.6	-100	0	-0.1	-0.35706	0.093085	0.0396767	-0.0328025
		35.604	0.32454	1.65891	0.32454	0.06453						125	-1.6	-100	0	-0.095	-0.06714	-0.2121	-0.157677	0.01755
		35.608	0.32933	1.68262	0.32933	0.10927						126	-1.6	-100	0	-0.09	-0.04883	-0.057985	-0.155643	-0.205998
		35.612	0.33413	1.72289	0.33413	0.1552						127	-1.6	-100	0	-0.085	-0.35096	-0.199895	-0.188193	-0.15793
		35.616	0.33893	1.66513	0.33893	0.07493						128	-1.6	-100	0	-0.08	-0.16479	-0.257875	-0.162763	-0.13428
		35.62	0.34373	1.70164	0.34373	0.08737						129	-1.6	-100	0	-0.075	0.02746	-0.068665	-0.0651067	-0.13657
		35.624	0.34853	1.72474	0.34853	0.11389						130	-1.6	-100	0	-0.07	-0.05799	-0.015265	0.0183067	-0.0274675
		35.628	0.35333	1.66303	0.35333	0.13311						131	-1.6	-100	0	-0.065	0.08545	0.01373	-0.00712333	0.0015225
		35.632	0.35812	1.77141	0.35812	0.12857						132	-1.6	-100	0	-0.06	-0.04883	0.01831	0.0427233	0.017545
		35.636	0.36292	1.73393	0.36292	0.07559						133	-1.6	-100	0	-0.055	0.09155	0.02136	-0.01119	0.01297
		35.64	0.36772	1.7197	0.36772	0.13089						134	-1.6	-100	0	-0.05	-0.07629	0.00763	0.0427233	0.019835
		35.644	0.37252	1.77161	0.37252	0.12559						135	-1.6	-100	0	-0.045	0.11291	0.01831	0.0539133	0.0633225
		35.648	0.37732	1.78377	0.37732	0.1087						136	-1.6	-100	0	-0.04	0.12512	0.119015	0.159707	0.100707
		35.652	0.38212	1.78837	0.38212	0.14592						137	-1.6	-100	0	-0.035	0.24109	0.183105	0.175987	0.160218
		35.656	0.38691	1.76883	0.38691	0.11116						138	-1.6	-100	0	-0.03	0.16175	0.20142	0.241093	0.2121
		35.66	0.39171	1.79453	0.39171	0.1655						139	-1.6	-100	0	-0.025	0.32044	0.241095	0.360117	0.33036
		35.664	0.39651	1.76828	0.39651	0.09634						140	-1.6	-100	0	-0.02	0.59816	0.4593	0.4476	0.376138
		35.668	0.40131	1.77318	0.40131	0.11125						141	-1.6	-100	0	-0.015	0.4242	0.51118	0.538137	0.483712
		35.672	0.40611	1.7917	0.40611	0.10679						142	-1.6	-100	0	-0.01	0.59205	0.508125	0.546273	0.559245
		35.676	0.41091	1.76885	0.41091	0.12686						143	-1.6	-100	0	-0.005	0.62257	0.60731	0.51677	0.493627
		35.68	0.4157	1.81937	0.4157	0.13185						144	-1.6	-100	0	5.9848e-16	0.33569	0.47913	0.603237	0.60044
		35.684	0.4205	1.776	0.4205	0.11095						145	-1.6	-100	0	0.005	0.85145	0.59357	0.541183	0.56153
		35.688	0.4253	1.79199	0.4253	0.15942						146	-1.6	-100	0	0.01	0.43641	0.64393	0.685637	0.59815
		35.692	0.4301	1.82708	0.4301	0.15611						147	-1.6	-100	0	0.015	0.76905	0.60273	0.664273	0.711067
		35.696	0.4349	1.75096	0.4349	0.11221						148	-1.6	-100	0	0.02	0.78736	0.778205	0.767017	0.684365
		35.7	0.43969	1.84726	0.43969	0.16573						149	-1.6	-100	0	0.025	0.74464	0.766	0.88604	0.856792
		35.704	0.44449	1.79251	0.44449	0.11452						150	-1.6	-100	0	0.03	1.12612	0.93538	0.723277	0.739297
		35.708	0.44929	1.77681	0.44929	0.18527						151	-1.6	-100	0	0.035	0.29907	0.712595	0.78838	0.777445
		35.712	0.45409	1.82998	0.45409	0.14764						152	-1.6	-100	0	0.04	0.93995	0.61951	0.762947	0.85374
		35.716	0.45889	1.8208	0.45889	0.13555						153	-1.6	-100	0	0.045	1.04982	0.994885	0.8779	0.733193
		35.72	0.46369	1.77947	0.46369	0.10314						154	-1.6	-100	0	0.05	0.64393	0.846875	0.882983	0.897225
		35.724	0.46848	1.78161	0.46848	0.10669						155	-1.6	-100	0	0.055	0.9552	0.799565	0.807703	0.868232
		35.728	0.47328	1.81202	0.47328	0.16158						156	-1.6	-100	0	0.06	0.82398	0.88959	0.836187	0.788122
		35.732	0.47808	1.77426	0.47808	0.1254						157	-1.6	-100	0	0.065	0.72938	0.77668	0.87688	0.89646
		35.736	0.48288	1.79832	0.48288	0.11127						158	-1.6	-100	0	0.07	1.07728	0.90333	0.811777	0.814828
		35.74	0.48768	1.78171	0.48768	0.11046						159	-1.6	-100	0	0.075	0.62867	0.852975	0.86569	0.831613
		35.744	0.49248	1.78842	0.49248	0.17854						160	-1.6	-100	0	0.08	0.89112	0.759895	0.912483	0.953683
		35.748	0.49727	1.79277	0.49727	0.15948						161	-1.6	-100	0	0.085	1.21766	1.05439	0.904347	0.835427
		35.752	0.50207	1.78657	0.50207	0.11719						162	-1.6	-100	0	0.09	0.60426	0.91096	0.86976	0.8751
		35.756	0.50687	1.77312	0.50687	0.12884						163	-1.6	-100	0	0.095	0.78736	0.69581	0.757863	0.872812
		35.76	0.51167	1.75674	0.51167	0.1194						164	-1.6	-100	0	0.1	0.88197	0.834665	0.74769	0.711832
		35.764	0.51647	1.73086	0.51647	0.16014						165	-1.6	-100	0	0.105	0.57374	0.727855	0.715137	0.733192
		35.768	0.52127	1.75516	0.52127	0.12446						166	-1.6	-100	0	0.11	0.6897	0.63172	0.703943	0.74845
		35.772	0.52606	1.72626	0.52606	0.13376						167	-1.6	-100	0	0.115	0.84839	0.769045	0.69377	0.663763
		35.776	0.53086	1.70941	0.53086	0.17685						168	-1.6	-100	0	0.12	0.54322	0.695805	0.778203	0.756078
		35.78	0.53566	1.7298	0.53566	0.10941						169	-1.6	-100	0	0.125	0.943	0.74311	0.720223	0.752265
		35.784	0.54046	1.72651	0.54046	0.10905						170	-1.6	-100	0	0.13	0.67445	0.808725	0.88807	0.801857
		35.788	0.54526	1.67335	0.54526	0.11334						171	-1.6	-100	0	0.135	1.04676	0.860605	0.89214	0.904855
		35.792	0.55005	1.72765	0.55005	0.17791						172	-1.6	-100	0	0.14	0.95521	1.00099	0.742603	0.725565
		35.796	0.55485	1.74126	0.55485	0.15072						173	-1.6	-100	0	0.145	0.22584	0.590525	0.611377	0.720222
		35.8	0.55965	1.67073	0.55965	0.07337						174	-1.6	-100	0	0.15	0.65308	0.43946	0.4181	0.552378
		35.804	0.56445	1.71673	0.56445	0.12666						175	-1.6	-100	0	0.155	0.37538	0.51423	0.430307	0.37919
		35.808	0.56925	1.7158	0.56925	0.1403						176	-1.6	-100	0	0.16	0.26246	0.31892	0.554413	0.57908
		35.812	0.57405	1.69787	0.57405	0.16616						177	-1.6	-100	0	0.165	1.0254	0.64393	0.523893	0.486765
		35.816	0.57884	1.73117	0.57884	0.14485						178	-1.6	-100	0	0.17	0.28382	0.65461	0.589	0.507365
		35.82	0.58364	1.70348	0.58364	0.10153						179	-1.6	-100	0	0.175	0.45778	0.3708	0.400807	0.556955
		35.824	0.58844	1.72244	0.58844	0.15234						180	-1.6	-100	0	0.18	0.46082	0.4593	0.349947	0.333415
		35.828	0.59324	1.72497	0.59324	0.15492						181	-1.6	-100	0	0.185	0.13124	0.29603	0.40691	0.419628
		35.832	0.59804	1.70913	0.59804	0.16631						182	-1.6	-100	0	0.19	0.62867	0.379955	0.319423	0.354773
		35.836	0.60284	1.71814	0.60284	0.145						183	-1.6	-100	0	0.195	0.19836	0.413515	0.243127	0.215155
		35.84	0.60763	1.72344	0.60763	0.13902						184	-1.6	-100	0	0.2	-0.09765	0.050355	0.255337	0.34867
		35.844	0.61243	1.7046	0.61243	0.16289						185	-1.6	-100	0	0.205	0.6653	0.283825	0.28586	0.263985
		35.848	0.61723	1.73918	0.61723	0.16357						186	-1.6	-100	0	0.21	0.28993	0.477615	0.426243	0.29527
		35.852	0.62203	1.75091	0.62203	0.18292						187	-1.6	-100	0	0.215	0.3235	0.306715	0.427257	0.486767
		35.856	0.62683	1.69149	0.62683	0.15029						188	-1.6	-100	0	0.22	0.66834	0.49592	0.200403	0.222785
		35.86	0.63162	1.75843	0.63162	0.20175						189	-1.6	-100	0	0.225	-0.39063	0.138855	0.180057	0.215917
		35.864	0.63642	1.74985	0.63642	0.12748						190	-1.6	-100	0	0.23	0.26246	-0.064085	-0.0712067	0.11368
		35.868	0.64122	1.72929	0.64122	0.14818						191	-1.6	-100	0	0.235	-0.08545	0.088505	0.0813833	-0.03662
		35.872	0.64602	1.73804	0.64602	0.17359						192	-1.6	-100	0	0.24	0.06714	-0.009155	0.326543	0.310522
		35.876	0.65082	1.73368	0.65082	0.14565						193	-1.6	-100	0	0.245	0.99794	0.53254	0.35401	0.244145
		35.88	0.65562	1.74451	0.65562	0.18862						194	-1.6	-100	0	0.25	-0.00305	0.497445	0.325527	0.26093
		35.884	0.66041	1.72193	0.66041	0.14021						195	-1.6	-100	0	0.255	-0.01831	-0.01068	0.157677	0.367742
		35.888	0.66521	1.71413	0.66521	0.14613						196	-1.6	-100	0	0.26	0.49439	0.23804	0.108843	0.08087
		35.892	0.67001	1.73497	0.67001	0.14487						197	-1.6	-100	0	0.265	-0.14955	0.17242	0.207517	0.15106
		35.896	0.67481	1.71002	0.67481	0.12012						198	-1.6	-100	0	0.27	0.27771	0.06408	0.05391	0.16403
		35.9	0.67961	1.72836	0.67961	0.15161						199	-1.6	-100	0	0.275	0.03357	0.15564	0.0691733	0.0144925
		35.904	0.68441	1.70811	0.68441	0.12672						200	-1.6	-100	0	0.28	-0.10376	-0.035095	0.14547	0.17853
		35.908	0.6892	1.74667	0.6892	0.18754						201	-1.6	-100	0	0.285	0.5066	0.20142	0.09359	0.078585
		35.912	0.694	1.72101	0.694	0.17003						202	-1.6	-100	0	0.29	-0.12207	0.192265	0.162763	0.0961325
		35.916	0.6988	1.72051	0.6988	0.13821						203	-1.6	-100	0	0.295	0.10376	-0.009155	0.0498467	0.164035
		35.916	0.7	1.87534	0.7	0.19532						204	-1.6	-100	0	0.3	0.16785	0.135805	0.0600167	0.014495
		40.916	0.7	1.87534								205	-1.6	-100	0	0.305	-0.09156	0.038145	0.119017	0.115202
		40.916	0.7	0.63631								206	-1.6	-100	0	0.31	0.28076	0.0946	0.0315333	0.0656125
		45.916	0.7	0.63631								207	-1.6	-100	0	0.315	-0.0946	0.09308	0.0732433	0.0320425
		45.916	-1.3	-100								208	-1.6	-100	0	0.32	0.03357	-0.030515	0.168867	0.19684
		46.916	-1.3	-100								209	-1.6	-100	0	0.325	0.56763	0.3006	0.17395	0.106812
		46.916	-0.4	-22.7222								210	-1.6	-100	0	0.33	-0.07935	0.24414	0.198363	0.157165
		56.916	-0.4	-22.7222								211	-1.6	-100	0	0.335	0.10681	0.01373	0.02645	0.161745
		56.92	-0.3952	-11.0027								212	-1.6	-100	0	0.34	0.05189	0.07935	0.10173	0.05646
		56.924	-0.3904	-10.0457								213	-1.6	-100	0	0.345	0.14649	0.09919	0.197353	0.174717
		56.928	-0.38561	-9.19665								214	-1.6	-100	0	0.35	0.39368	0.270085	0.347907	0.273902
		56.932	-0.38081	-8.34844								215	-1.6	-100	0	0.355	0.50355	0.448615	0.354007	0.302127
		56.936	-0.37601	-7.51053								216	-1.6	-100	0	0.36	0.16479	0.33417	0.311283	0.331882
		56.94	-0.37121	-6.87632								217	-1.6	-100	0	0.365	0.26551	0.21515	0.12309	0.218205
		56.944	-0.36641	-6.20974								218	-1.6	-100	0	0.37	-0.06103	0.10224	0.0712133	0.0946075
		56.948	-0.36161	-5.6003								219	-1.6	-100	0	0.375	0.00916	-0.025935	-0.0183067	0.0526475
		56.952	-0.35682	-5.04723								220	-1.6	-100	0	0.38	-0.00305	0.003055	-0.128173	-0.111388
		56.956	-0.35202	-4.4896								221	-1.6	-100	0	0.385	-0.39063	-0.19684	0.0295	0.024415
		56.96	-0.34722	-4.0233								222	-1.6	-100	0	0.39	0.48218	0.045775	-0.0122067	-0.0099175
		56.964	-0.34242	-3.57868								223	-1.6	-100	0	0.395	-0.12817	0.177005	0.121057	-0.006865
		56.968	-0.33762	-3.17918								224	-1.6	-100	0	0.4	0.00916	-0.059505	-0.059505	0.121057
		56.972	-0.33282	-2.8042								225	-1.6	-100	0			0.00916	0.00916	-0.059505
		56.976	-0.32803	-2.47861								226	-1.6	-100	0			#DIV/0!	#DIV/0!	0.00916
		56.98	-0.32323	-2.14653								227	-1.6	-100	0			#DIV/0!	#DIV/0!	#DIV/0!
		56.984	-0.31843	-1.87202								228	-1.6	-100	0			#DIV/0!	#DIV/0!	#DIV/0!
		56.988	-0.31363	-1.67726								229	-1.6	-100	0			#DIV/0!	#DIV/0!	#DIV/0!
		56.992	-0.30883	-1.46517								230	-1.6	-100	0			#DIV/0!	#DIV/0!	#DIV/0!
		56.996	-0.30403	-1.23925								231	-1.6	-100	0			#DIV/0!	#DIV/0!	#DIV/0!
		57	-0.29924	-1.06996								232	-1.6	-100	0			#DIV/0!	#DIV/0!	#DIV/0!
		57.004	-0.29444	-0.94802								233	-1.6	-100	0			#DIV/0!	#DIV/0!	#DIV/0!
		57.008	-0.28964	-0.89069								234	-1.6	-100	0			#DIV/0!	#DIV/0!	#DIV/0!
		57.012	-0.28484	-0.75709								235	-1.6	-100	0			#DIV/0!	#DIV/0!	#DIV/0!
		57.016	-0.28004	-0.60867								236	-1.6	-100	0			#DIV/0!	#DIV/0!	#DIV/0!
		57.02	-0.27525	-0.53583								237	-1.6	-100	0			#DIV/0!	#DIV/0!	#DIV/0!
		57.024	-0.27045	-0.46003								238	-1.6	-100	0			#DIV/0!	#DIV/0!	#DIV/0!
		57.028	-0.26565	-0.40114								239	-1.6	-100	0			#DIV/0!	#DIV/0!	#DIV/0!
		57.032	-0.26085	-0.34597								240	-1.6	-100	0			#DIV/0!	#DIV/0!	#DIV/0!
		57.036	-0.25605	-0.25287								241	-1.6	-100	0			#DIV/0!	#DIV/0!	#DIV/0!
		57.04	-0.25125	-0.21489								242	-1.6	-100	0			#DIV/0!	#DIV/0!	#DIV/0!
		57.044	-0.24646	-0.20804								243	-1.6	-100	0			#DIV/0!	#DIV/0!	#DIV/0!
		57.048	-0.24166	-0.10439								244	-1.6	-100	0			#DIV/0!	#DIV/0!	#DIV/0!
		57.052	-0.23686	-0.04572								245	-1.6	-100	0			#DIV/0!	#DIV/0!	#DIV/0!
		57.056	-0.23206	-0.06793								245	-0.7	-4.23743	0			#DIV/0!	#DIV/0!	#DIV/0!
		57.06	-0.22726	-0.0258								245	-0.7	-8.78461	0			#DIV/0!	#DIV/0!	#DIV/0!
		57.064	-0.22246	0.0381								246	-0.7	-14.0917	0			#DIV/0!	#DIV/0!	#DIV/0!
		57.068	-0.21767	0.10484								247	-0.7	-11.3726	0			#DIV/0!	#DIV/0!	#DIV/0!
		57.072	-0.21287	0.11673								248	-0.7	-18.5474	0			#DIV/0!	#DIV/0!	#DIV/0!
		57.076	-0.20807	0.11178								249	-0.7	-19.1455	0			#DIV/0!	#DIV/0!	#DIV/0!
		57.08	-0.20327	0.19162								250	-0.7	-22.887	0			#DIV/0!	#DIV/0!	#DIV/0!
		57.084	-0.19847	0.2287								251	-0.7	-24.4556	0			#DIV/0!	#DIV/0!	#DIV/0!
		57.088	-0.19368	0.24555								252	-0.7	-23.6774	0			#DIV/0!	#DIV/0!	#DIV/0!
		57.092	-0.18888	0.27278								253	-0.7	-26.5553	0			#DIV/0!	#DIV/0!	#DIV/0!
		57.096	-0.18408	0.34322								254	-0.7	-25.8412	0			#DIV/0!	#DIV/0!	#DIV/0!
		57.1	-0.17928	0.37648								255	-0.7	-26.0304	0			#DIV/0!	#DIV/0!	#DIV/0!
		57.104	-0.17448	0.39044								255	-0.7	-25.3925	0			#DIV/0!	#DIV/0!	#DIV/0!
		57.108	-0.16968	0.43925								255.005	-0.695	-23.1403	0			#DIV/0!	#DIV/0!	#DIV/0!
		57.112	-0.16489	0.46133								255.01	-0.69	-21.0559	0			#DIV/0!	#DIV/0!	#DIV/0!
		57.116	-0.16009	0.53185								255.015	-0.685	-19.762	0			#DIV/0!	#DIV/0!	#DIV/0!
		57.12	-0.15529	0.54608								255.02	-0.68	-17.6867	0			#DIV/0!	#DIV/0!	#DIV/0!
		57.124	-0.15049	0.5336								255.025	-0.675	-16.6949	0			#DIV/0!	#DIV/0!	#DIV/0!
		57.128	-0.14569	0.58154								255.03	-0.67	-15.1049	0			#DIV/0!	#DIV/0!	#DIV/0!
		57.132	-0.14089	0.62652								255.035	-0.665	-13.8506	0			#DIV/0!	#DIV/0!	#DIV/0!
		57.136	-0.1361	0.65692								255.04	-0.66	-12.9107	0			#DIV/0!	#DIV/0!	#DIV/0!
		57.14	-0.1313	0.64603								255.045	-0.655	-11.8547	0			#DIV/0!	#DIV/0!	#DIV/0!
		57.144	-0.1265	0.65988								255.05	-0.65	-11.0643	0			#DIV/0!	#DIV/0!	#DIV/0!
		57.148	-0.1217	0.71256								255.055	-0.645	-10.219	0			#DIV/0!	#DIV/0!	#DIV/0!
		57.152	-0.1169	0.72951								255.06	-0.64	-9.55062	0			#DIV/0!	#DIV/0!	#DIV/0!
		57.156	-0.1121	0.70733								255.065	-0.635	-8.90058	0			#DIV/0!	#DIV/0!	#DIV/0!
		57.16	-0.10731	0.70805								255.07	-0.63	-8.22919	0			#DIV/0!	#DIV/0!	#DIV/0!
		57.164	-0.10251	0.76083								255.075	-0.625	-8.11627	0			#DIV/0!	#DIV/0!	#DIV/0!
		57.168	-0.09771	0.75593								255.08	-0.62	-7.09087	0			#DIV/0!	#DIV/0!	#DIV/0!
		57.172	-0.09291	0.79105								255.085	-0.615	-7.15495	0			#DIV/0!	#DIV/0!	#DIV/0!
		57.176	-0.08811	0.79554								255.09	-0.61	-6.43472	0			#DIV/0!	#DIV/0!	#DIV/0!
		57.18	-0.08332	0.78843								255.095	-0.605	-6.11124	0			#DIV/0!	#DIV/0!	#DIV/0!
		57.184	-0.07852	0.82167								255.1	-0.6	-6.00137	0			#DIV/0!	#DIV/0!	#DIV/0!
		57.188	-0.07372	0.82245								255.105	-0.595	-5.55581	0			#DIV/0!	#DIV/0!	#DIV/0!
		57.192	-0.06892	0.8067								255.11	-0.59	-5.43679	0			#DIV/0!	#DIV/0!	#DIV/0!
		57.196	-0.06412	0.84643								255.115	-0.585	-5.23232	0			#DIV/0!	#DIV/0!	#DIV/0!
		57.2	-0.05932	0.86671								255.12	-0.58	-4.86915	0			#DIV/0!	#DIV/0!	#DIV/0!
		57.204	-0.05453	0.89365								255.125	-0.575	-4.71351	0			#DIV/0!	#DIV/0!	#DIV/0!
		57.208	-0.04973	0.86914								255.13	-0.57	-4.57313	0			#DIV/0!	#DIV/0!	#DIV/0!
		57.212	-0.04493	0.89749								255.135	-0.565	-4.32899	0			#DIV/0!	#DIV/0!	#DIV/0!
		57.216	-0.04013	0.90204								255.14	-0.56	-4.38392	0			#DIV/0!	#DIV/0!	#DIV/0!
		57.22	-0.03533	0.90012								255.145	-0.555	-3.95056	0			#DIV/0!	#DIV/0!	#DIV/0!
		57.224	-0.03053	0.87034								255.15	-0.55	-3.94446	0			#DIV/0!	#DIV/0!	#DIV/0!
		57.228	-0.02574	0.88334								255.155	-0.545	-4.04211	0			#DIV/0!	#DIV/0!	#DIV/0!
		57.232	-0.02094	0.93224								255.16	-0.54	-3.54468	0			#DIV/0!	#DIV/0!	#DIV/0!
		57.236	-0.01614	0.91865								255.165	-0.535	-3.80713	0			#DIV/0!	#DIV/0!	#DIV/0!
		57.24	-0.01134	0.92977								255.17	-0.53	-3.70337	0			#DIV/0!	#DIV/0!	#DIV/0!
		57.244	-0.00654	0.92613								255.175	-0.525	-3.19371	0			#DIV/0!	#DIV/0!	#DIV/0!
		57.248	-0.00174	0.91197								255.18	-0.52	-3.45311	0			#DIV/0!	#DIV/0!	#DIV/0!
		57.252	0.00305	0.97781								255.185	-0.515	-3.20287	0			#DIV/0!	#DIV/0!	#DIV/0!
		57.256	0.00785	0.93927								255.19	-0.51	-2.96788	0			#DIV/0!	#DIV/0!	#DIV/0!
		57.26	0.01265	0.92665								255.195	-0.505	-3.19981	0			#DIV/0!	#DIV/0!	#DIV/0!
		57.264	0.01745	0.99057								255.2	-0.5	-2.99229	0			#DIV/0!	#DIV/0!	#DIV/0!
		57.268	0.02225	1.0156								255.205	-0.495	-2.96483	0			#DIV/0!	#DIV/0!	#DIV/0!
		57.272	0.02704	0.99221								255.21	-0.49	-3.07469	0			#DIV/0!	#DIV/0!	#DIV/0!
		57.276	0.03184	0.9747								255.215	-0.485	-2.77867	0			#DIV/0!	#DIV/0!	#DIV/0!
		57.28	0.03664	1.011								255.22	-0.48	-2.94957	0			#DIV/0!	#DIV/0!	#DIV/0!
		57.284	0.04144	1.00437								255.225	-0.475	-2.98924	0			#DIV/0!	#DIV/0!	#DIV/0!
		57.288	0.04624	1.01941								255.23	-0.47	-2.55894	0			#DIV/0!	#DIV/0!	#DIV/0!
		57.292	0.05104	1.03161								255.235	-0.465	-2.84276	0			#DIV/0!	#DIV/0!	#DIV/0!
		57.296	0.05583	1.0508								255.24	-0.46	-2.65659	0			#DIV/0!	#DIV/0!	#DIV/0!
		57.3	0.06063	1.07889								255.245	-0.455	-2.63523	0			#DIV/0!	#DIV/0!	#DIV/0!
		57.304	0.06543	1.01231								255.25	-0.45	-3.01366	0			#DIV/0!	#DIV/0!	#DIV/0!
		57.308	0.07023	1.04452								255.255	-0.445	-2.61692	0			#DIV/0!	#DIV/0!	#DIV/0!
		57.312	0.07503	1.05225								255.26	-0.44	-2.63828	0			#DIV/0!	#DIV/0!	#DIV/0!
		57.316	0.07983	1.01387								255.265	-0.435	-2.52232	0			#DIV/0!	#DIV/0!	#DIV/0!
		57.32	0.08462	1.11693								255.27	-0.43	-2.38499	0			#DIV/0!	#DIV/0!	#DIV/0!
		57.324	0.08942	1.09219								255.275	-0.425	-2.80309	0			#DIV/0!	#DIV/0!	#DIV/0!
		57.328	0.09422	1.06164								255.28	-0.42	-2.36057	0			#DIV/0!	#DIV/0!	#DIV/0!
		57.332	0.09902	1.10226								255.285	-0.415	-2.47654	0			#DIV/0!	#DIV/0!	#DIV/0!
		57.336	0.10382	1.10886								255.29	-0.41	-2.67796	0			#DIV/0!	#DIV/0!	#DIV/0!
		57.34	0.10862	1.09274								255.295	-0.405	-2.23545	0			#DIV/0!	#DIV/0!	#DIV/0!
		57.344	0.11341	1.111								255.3	-0.4	-2.41856	0			#DIV/0!	#DIV/0!	#DIV/0!
		57.348	0.11821	1.15016								255.305	-0.395	-2.21714	0			#DIV/0!	#DIV/0!	#DIV/0!
		57.352	0.12301	1.16907								255.31	-0.39	-2.14695	0			#DIV/0!	#DIV/0!	#DIV/0!
		57.356	0.12781	1.16385								255.315	-0.385	-2.33616	0			#DIV/0!	#DIV/0!	#DIV/0!
		57.36	0.13261	1.15481								255.32	-0.38	-2.15	0			#DIV/0!	#DIV/0!	#DIV/0!
		57.364	0.1374	1.1318								255.325	-0.375	-2.16831	0			#DIV/0!	#DIV/0!	#DIV/0!
		57.368	0.1422	1.20443								255.33	-0.37	-2.32395	0			#DIV/0!	#DIV/0!	#DIV/0!
		57.372	0.147	1.16994								255.335	-0.365	-2.20798	0			#DIV/0!	#DIV/0!	#DIV/0!
		57.376	0.1518	1.21344								255.34	-0.36	-2.02183	0			#DIV/0!	#DIV/0!	#DIV/0!
		57.38	0.1566	1.20946								255.345	-0.355	-2.4094	0			#DIV/0!	#DIV/0!	#DIV/0!
		57.384	0.1614	1.19383								255.35	-0.35	-1.98826	0			#DIV/0!	#DIV/0!	#DIV/0!
		57.388	0.16619	1.24926								255.355	-0.345	-2.19273	0			#DIV/0!	#DIV/0!	#DIV/0!
		57.392	0.17099	1.23996								255.36	-0.34	-2.16526	0			#DIV/0!	#DIV/0!	#DIV/0!
		57.396	0.17579	1.20217								255.365	-0.335	-1.87838	0			#DIV/0!	#DIV/0!	#DIV/0!
		57.4	0.18059	1.26155								255.37	-0.33	-2.11643	0			#DIV/0!	#DIV/0!	#DIV/0!
		57.404	0.18539	1.26792								255.375	-0.325	-1.83566	0			#DIV/0!	#DIV/0!	#DIV/0!
		57.408	0.19019	1.29602								255.38	-0.32	-1.77157	0			#DIV/0!	#DIV/0!	#DIV/0!
		57.412	0.19498	1.32441								255.385	-0.315	-1.78988	0			#DIV/0!	#DIV/0!	#DIV/0!
		57.416	0.19978	1.3579								255.39	-0.31	-1.44808	0			#DIV/0!	#DIV/0!	#DIV/0!
		57.42	0.20458	1.33								255.395	-0.305	-1.68917	0			#DIV/0!	#DIV/0!	#DIV/0!
		57.424	0.20938	1.3379								255.4	-0.3	-1.89974	0			#DIV/0!	#DIV/0!	#DIV/0!
		57.428	0.21418	1.33297								255.405	-0.295	-1.41451	0			#DIV/0!	#DIV/0!	#DIV/0!
		57.432	0.21897	1.36429								255.41	-0.29	-1.54879	0			#DIV/0!	#DIV/0!	#DIV/0!
		57.436	0.22377	1.43229								255.415	-0.285	-1.41756	0			#DIV/0!	#DIV/0!	#DIV/0!
		57.44	0.22857	1.40529								255.42	-0.28	-1.41451	0			#DIV/0!	#DIV/0!	#DIV/0!
		57.444	0.23337	1.40332								255.425	-0.275	-1.50912	0			#DIV/0!	#DIV/0!	#DIV/0!
		57.448	0.23817	1.39967								255.43	-0.27	-1.28329	0			#DIV/0!	#DIV/0!	#DIV/0!
		57.452	0.24297	1.38271								255.435	-0.265	-1.36568	0			#DIV/0!	#DIV/0!	#DIV/0!
		57.456	0.24776	1.45778								255.44	-0.26	-1.34737	0			#DIV/0!	#DIV/0!	#DIV/0!
		57.46	0.25256	1.44512								255.445	-0.255	-1.15816	0			#DIV/0!	#DIV/0!	#DIV/0!
		57.464	0.25736	1.39826								255.45	-0.25	-1.09102	0			#DIV/0!	#DIV/0!	#DIV/0!
		57.468	0.26216	1.44088								255.455	-0.245	-0.94759	0			#DIV/0!	#DIV/0!	#DIV/0!
		57.472	0.26696	1.47513								255.46	-0.24	-1.00252	0			#DIV/0!	#DIV/0!	#DIV/0!
		57.476	0.27176	1.45109								255.465	-0.235	-1.3138	0			#DIV/0!	#DIV/0!	#DIV/0!
		57.48	0.27655	1.50569								255.47	-0.23	-0.49898	0			#DIV/0!	#DIV/0!	#DIV/0!
		57.484	0.28135	1.53257								255.475	-0.225	-0.77974	0			#DIV/0!	#DIV/0!	#DIV/0!
		57.488	0.28615	1.46394								255.48	-0.22	-0.8896	0			#DIV/0!	#DIV/0!	#DIV/0!
		57.492	0.29095	1.51675								255.485	-0.215	-0.26398	0			#DIV/0!	#DIV/0!	#DIV/0!
		57.496	0.29575	1.53959								255.49	-0.21	-0.78889	0			#DIV/0!	#DIV/0!	#DIV/0!
		57.5	0.30055	1.53549								255.495	-0.205	-0.18768	0			#DIV/0!	#DIV/0!	#DIV/0!
		57.504	0.30534	1.53921								255.5	-0.2	-0.51118	0			#DIV/0!	#DIV/0!	#DIV/0!
		57.508	0.31014	1.53049								255.505	-0.195	-0.01678	0			#DIV/0!	#DIV/0!	#DIV/0!
		57.512	0.31494	1.57869								255.51	-0.19	-0.09308	0			#DIV/0!	#DIV/0!	#DIV/0!
		57.516	0.31974	1.55596								255.515	-0.185	0.01984	0			#DIV/0!	#DIV/0!	#DIV/0!
		57.52	0.32454	1.59438								255.52	-0.18	-0.29755	0			#DIV/0!	#DIV/0!	#DIV/0!
		57.524	0.32933	1.57335								255.525	-0.175	0.23042	0			#DIV/0!	#DIV/0!	#DIV/0!
		57.528	0.33413	1.56769								255.53	-0.17	0.14496	0			#DIV/0!	#DIV/0!	#DIV/0!
		57.532	0.33893	1.5902								255.535	-0.165	-0.19073	0			#DIV/0!	#DIV/0!	#DIV/0!
		57.536	0.34373	1.61427								255.54	-0.16	0.24262	0			#DIV/0!	#DIV/0!	#DIV/0!
		57.54	0.34853	1.61085								255.545	-0.155	0.26704	0			#DIV/0!	#DIV/0!	#DIV/0!
		57.544	0.35333	1.52992								255.55	-0.15	0.27314	0			#DIV/0!	#DIV/0!	#DIV/0!
		57.548	0.35812	1.64284								255.555	-0.145	0.44404	0			#DIV/0!	#DIV/0!	#DIV/0!
		57.552	0.36292	1.65834								255.56	-0.14	0.2945	0			#DIV/0!	#DIV/0!	#DIV/0!
		57.556	0.36772	1.58881								255.565	-0.135	0.40742	0			#DIV/0!	#DIV/0!	#DIV/0!
		57.56	0.37252	1.64602								255.57	-0.13	0.26398	0			#DIV/0!	#DIV/0!	#DIV/0!
		57.564	0.37732	1.67507								255.575	-0.125	0.02289	0			#DIV/0!	#DIV/0!	#DIV/0!
		57.568	0.38212	1.64245								255.58	-0.12	0.47456	0			#DIV/0!	#DIV/0!	#DIV/0!
		57.572	0.38691	1.65767								255.585	-0.115	0.38911	0			#DIV/0!	#DIV/0!	#DIV/0!
		57.576	0.39171	1.62903								255.59	-0.11	0.26704	0			#DIV/0!	#DIV/0!	#DIV/0!
		57.58	0.39651	1.67194								255.595	-0.105	0.618	0			#DIV/0!	#DIV/0!	#DIV/0!
		57.584	0.40131	1.66193								255.6	-0.1	0.14801	0			#DIV/0!	#DIV/0!	#DIV/0!
		57.588	0.40611	1.68491								255.605	-0.095	0.30366	0			#DIV/0!	#DIV/0!	#DIV/0!
		57.592	0.41091	1.64199								255.61	-0.09	0.37385	0			#DIV/0!	#DIV/0!	#DIV/0!
		57.596	0.4157	1.68752								255.615	-0.085	0.11749	0			#DIV/0!	#DIV/0!	#DIV/0!
		57.6	0.4205	1.66505								255.62	-0.08	0.37385	0			#DIV/0!	#DIV/0!	#DIV/0!
		57.604	0.4253	1.63257								255.625	-0.075	0.41657	0			#DIV/0!	#DIV/0!	#DIV/0!
		57.608	0.4301	1.67097								255.63	-0.07	0.45014	0			#DIV/0!	#DIV/0!	#DIV/0!
		57.612	0.4349	1.63875								255.635	-0.065	0.50507	0			#DIV/0!	#DIV/0!	#DIV/0!
		57.616	0.43969	1.68153								255.64	-0.06	0.35554	0			#DIV/0!	#DIV/0!	#DIV/0!
		57.62	0.44449	1.67799								255.645	-0.055	0.50202	0			#DIV/0!	#DIV/0!	#DIV/0!
		57.624	0.44929	1.59154								255.65	-0.05	0.50813	0			#DIV/0!	#DIV/0!	#DIV/0!
		57.628	0.45409	1.68234								255.655	-0.045	0.30976	0			#DIV/0!	#DIV/0!	#DIV/0!
		57.632	0.45889	1.68525								255.66	-0.04	0.82246	0			#DIV/0!	#DIV/0!	#DIV/0!
		57.636	0.46369	1.67633								255.665	-0.035	0.5478	0			#DIV/0!	#DIV/0!	#DIV/0!
		57.64	0.46848	1.67492								255.67	-0.03	0.64241	0			#DIV/0!	#DIV/0!	#DIV/0!
		57.644	0.47328	1.65044								255.675	-0.025	0.93538	0			#DIV/0!	#DIV/0!	#DIV/0!
		57.648	0.47808	1.64886								255.68	-0.02	0.72786	0			#DIV/0!	#DIV/0!	#DIV/0!
		57.652	0.48288	1.68705								255.685	-0.015	0.95064	0			#DIV/0!	#DIV/0!	#DIV/0!
		57.656	0.48768	1.67125								255.69	-0.01	1.02693	0			#DIV/0!	#DIV/0!	#DIV/0!
		57.66	0.49248	1.60988								255.695	-0.005	0.9659	0			#DIV/0!	#DIV/0!	#DIV/0!
		57.664	0.49727	1.63329								255.7	5.9848e-16	1.09102	0			#DIV/0!	#DIV/0!	#DIV/0!
		57.668	0.50207	1.66938								255.705	0.005	1.20699	0			#DIV/0!	#DIV/0!	#DIV/0!
		57.672	0.50687	1.64428								255.71	0.01	0.86214	0			#DIV/0!	#DIV/0!	#DIV/0!
		57.676	0.51167	1.63734								255.715	0.015	1.35042	0			#DIV/0!	#DIV/0!	#DIV/0!
		57.68	0.51647	1.57072								255.72	0.02	1.02083	0			#DIV/0!	#DIV/0!	#DIV/0!
		57.684	0.52127	1.6307								255.725	0.025	1.37484	0			#DIV/0!	#DIV/0!	#DIV/0!
		57.688	0.52606	1.5925								255.73	0.03	1.47555	0			#DIV/0!	#DIV/0!	#DIV/0!
		57.692	0.53086	1.53256								255.735	0.035	1.00252	0			#DIV/0!	#DIV/0!	#DIV/0!
		57.696	0.53566	1.62039								255.74	0.04	1.59762	0			#DIV/0!	#DIV/0!	#DIV/0!
		57.7	0.54046	1.61746								255.745	0.045	1.2253	0			#DIV/0!	#DIV/0!	#DIV/0!
		57.704	0.54526	1.56001								255.75	0.05	1.2253	0			#DIV/0!	#DIV/0!	#DIV/0!
		57.708	0.55005	1.54974								255.755	0.055	1.58846	0			#DIV/0!	#DIV/0!	#DIV/0!
		57.712	0.55485	1.59054								255.76	0.06	1.06355	0			#DIV/0!	#DIV/0!	#DIV/0!
		57.716	0.55965	1.59736								255.765	0.065	1.29854	0			#DIV/0!	#DIV/0!	#DIV/0!
		57.72	0.56445	1.59007								255.77	0.07	1.52132	0			#DIV/0!	#DIV/0!	#DIV/0!
		57.724	0.56925	1.5755								255.775	0.075	1.01167	0			#DIV/0!	#DIV/0!	#DIV/0!
		57.728	0.57405	1.53171								255.78	0.08	1.326	0			#DIV/0!	#DIV/0!	#DIV/0!
		57.732	0.57884	1.58632								255.785	0.085	1.62508	0			#DIV/0!	#DIV/0!	#DIV/0!
		57.736	0.58364	1.60195								255.79	0.09	1.10628	0			#DIV/0!	#DIV/0!	#DIV/0!
		57.74	0.58844	1.5701								255.795	0.095	1.3138	0			#DIV/0!	#DIV/0!	#DIV/0!
		57.744	0.59324	1.57005								255.8	0.1	1.0666	0			#DIV/0!	#DIV/0!	#DIV/0!
		57.748	0.59804	1.54282								255.805	0.105	0.98421	0			#DIV/0!	#DIV/0!	#DIV/0!
		57.752	0.60284	1.57314								255.81	0.11	1.07881	0			#DIV/0!	#DIV/0!	#DIV/0!
		57.756	0.60763	1.58442								255.815	0.115	1.24055	0			#DIV/0!	#DIV/0!	#DIV/0!
		57.76	0.61243	1.54171								255.82	0.12	1.0605	0			#DIV/0!	#DIV/0!	#DIV/0!
		57.764	0.61723	1.57561								255.825	0.125	1.27107	0			#DIV/0!	#DIV/0!	#DIV/0!
		57.768	0.62203	1.56799								255.83	0.13	1.10628	0			#DIV/0!	#DIV/0!	#DIV/0!
		57.772	0.62683	1.5412								255.835	0.135	1.29549	0			#DIV/0!	#DIV/0!	#DIV/0!
		57.776	0.63162	1.55668								255.84	0.14	1.10017	0			#DIV/0!	#DIV/0!	#DIV/0!
		57.78	0.63642	1.62237								255.845	0.145	0.67903	0			#DIV/0!	#DIV/0!	#DIV/0!
		57.784	0.64122	1.58111								255.85	0.15	0.98726	0			#DIV/0!	#DIV/0!	#DIV/0!
		57.788	0.64602	1.56445								255.855	0.155	0.84688	0			#DIV/0!	#DIV/0!	#DIV/0!
		57.792	0.65082	1.58803								255.86	0.16	0.83467	0			#DIV/0!	#DIV/0!	#DIV/0!
		57.796	0.65562	1.55589								255.865	0.165	1.02998	0			#DIV/0!	#DIV/0!	#DIV/0!
		57.8	0.66041	1.58172								255.87	0.17	0.56001	0			#DIV/0!	#DIV/0!	#DIV/0!
		57.804	0.66521	1.568								255.875	0.175	0.72176	0			#DIV/0!	#DIV/0!	#DIV/0!
		57.808	0.67001	1.5901								255.88	0.18	0.83162	0			#DIV/0!	#DIV/0!	#DIV/0!
		57.812	0.67481	1.5899								255.885	0.185	0.65157	0			#DIV/0!	#DIV/0!	#DIV/0!
		57.816	0.67961	1.57675								255.89	0.19	0.89571	0			#DIV/0!	#DIV/0!	#DIV/0!
		57.82	0.68441	1.58139								255.895	0.195	0.87129	0			#DIV/0!	#DIV/0!	#DIV/0!
		57.824	0.6892	1.55913								255.9	0.2	0.34028	0			#DIV/0!	#DIV/0!	#DIV/0!
		57.828	0.694	1.55098								255.905	0.205	0.80721	0			#DIV/0!	#DIV/0!	#DIV/0!
		57.832	0.6988	1.5823								255.91	0.21	0.86519	0			#DIV/0!	#DIV/0!	#DIV/0!
		57.832	0.7	1.68002								255.915	0.215	0.62105	0			#DIV/0!	#DIV/0!	#DIV/0!
		62.832	0.7	1.68002								255.92	0.22	0.89876	0			#DIV/0!	#DIV/0!	#DIV/0!
		62.832	0.7	0.39521								255.925	0.225	0.26704	0			#DIV/0!	#DIV/0!	#DIV/0!
		67.832	0.7	0.39521								255.93	0.23	0.73091	0			#DIV/0!	#DIV/0!	#DIV/0!
		67.832	-1.3	-100								255.935	0.235	0.42268	0			#DIV/0!	#DIV/0!	#DIV/0!
		87.832	-1.3	-100								255.94	0.24	0.33723	0			#DIV/0!	#DIV/0!	#DIV/0!
		87.832	-0.4	-18.8892								255.945	0.245	1.02388	0			#DIV/0!	#DIV/0!	#DIV/0!
		97.832	-0.4	-18.8892	-0.4	4.14128						255.95	0.25	0.52644	0			#DIV/0!	#DIV/0!	#DIV/0!
		97.836	-0.3952	-10.6309	-0.3952	-0.33228						255.955	0.255	0.30976	0			#DIV/0!	#DIV/0!	#DIV/0!
		97.84	-0.3904	-9.77204	-0.3904	-0.3078						255.96	0.26	0.69734	0			#DIV/0!	#DIV/0!	#DIV/0!
		97.844	-0.38561	-8.94826	-0.38561	-0.32573						255.965	0.265	0.46845	0			#DIV/0!	#DIV/0!	#DIV/0!
		97.848	-0.38081	-8.17412	-0.38081	-0.27681						255.97	0.27	0.51728	0			#DIV/0!	#DIV/0!	#DIV/0!
		97.852	-0.37601	-7.42038	-0.37601	-0.24455						255.975	0.275	0.43183	0			#DIV/0!	#DIV/0!	#DIV/0!
		97.856	-0.37121	-6.81066	-0.37121	-0.22342						255.98	0.28	0.22126	0			#DIV/0!	#DIV/0!	#DIV/0!
		97.86	-0.36641	-6.16595	-0.36641	-0.21923						255.985	0.285	0.82246	0			#DIV/0!	#DIV/0!	#DIV/0!
		97.864	-0.36161	-5.59801	-0.36161	-0.21736						255.99	0.29	0.33112	0			#DIV/0!	#DIV/0!	#DIV/0!
		97.868	-0.35682	-5.1045	-0.35682	-0.17197						255.995	0.295	0.48371	0			#DIV/0!	#DIV/0!	#DIV/0!
		97.872	-0.35202	-4.6198	-0.35202	-0.19765						256	0.3	0.75838	0			#DIV/0!	#DIV/0!	#DIV/0!
		97.876	-0.34722	-4.12875	-0.34722	-0.16719						256.005	0.305	0.5478	0			#DIV/0!	#DIV/0!	#DIV/0!
		97.88	-0.34242	-3.77239	-0.34242	-0.20456						256.01	0.31	0.91096	0			#DIV/0!	#DIV/0!	#DIV/0!
		97.884	-0.33762	-3.36583	-0.33762	-0.1805						256.015	0.315	0.35859	0			#DIV/0!	#DIV/0!	#DIV/0!
		97.888	-0.33282	-2.99089	-0.33282	-0.1195						256.02	0.32	0.27009	0			#DIV/0!	#DIV/0!	#DIV/0!
		97.892	-0.32803	-2.71476	-0.32803	-0.14484						256.025	0.325	0.56916	0			#DIV/0!	#DIV/0!	#DIV/0!
		97.896	-0.32323	-2.41262	-0.32323	-0.11644						256.03	0.33	0.4715	0			#DIV/0!	#DIV/0!	#DIV/0!
		97.9	-0.31843	-2.18216	-0.31843	-0.14448						256.035	0.335	0.32502	0			#DIV/0!	#DIV/0!	#DIV/0!
		97.904	-0.31363	-1.96039	-0.31363	-0.12946						256.04	0.34	0.59358	0			#DIV/0!	#DIV/0!	#DIV/0!
		97.908	-0.30883	-1.76488	-0.30883	-0.15669						256.045	0.345	0.47761	0			#DIV/0!	#DIV/0!	#DIV/0!
		97.912	-0.30403	-1.58866	-0.30403	-0.16596						256.05	0.35	0.4715	0			#DIV/0!	#DIV/0!	#DIV/0!
		97.916	-0.29924	-1.44507	-0.29924	-0.1411						256.055	0.355	0.77364	0			#DIV/0!	#DIV/0!	#DIV/0!
		97.92	-0.29444	-1.29101	-0.29444	-0.11854						256.06	0.36	0.48371	0			#DIV/0!	#DIV/0!	#DIV/0!
		97.924	-0.28964	-1.20453	-0.28964	-0.11732						256.065	0.365	0.70955	0			#DIV/0!	#DIV/0!	#DIV/0!
		97.928	-0.28484	-1.09866	-0.28484	-0.18482						256.07	0.37	0.33418	0			#DIV/0!	#DIV/0!	#DIV/0!
		97.932	-0.28004	-0.98529	-0.28004	-0.16292						256.075	0.375	0.38911	0			#DIV/0!	#DIV/0!	#DIV/0!
		97.936	-0.27525	-0.95808	-0.27525	-0.19226						256.08	0.38	0.70345	0			#DIV/0!	#DIV/0!	#DIV/0!
		97.94	-0.27045	-0.84531	-0.27045	-0.20124						256.085	0.385	0.2823	0			#DIV/0!	#DIV/0!	#DIV/0!
		97.944	-0.26565	-0.78462	-0.26565	-0.17151						256.09	0.39	0.5539	0			#DIV/0!	#DIV/0!	#DIV/0!
		97.948	-0.26085	-0.76396	-0.26085	-0.23266						256.095	0.395	0.35554	0			#DIV/0!	#DIV/0!	#DIV/0!
		97.952	-0.25605	-0.67	-0.25605	-0.2006						256.1	0.4	0.23652	0			#DIV/0!	#DIV/0!	#DIV/0!
		97.956	-0.25125	-0.6448	-0.25125	-0.23322						256.1	0.4	0.26704	0			#DIV/0!	#DIV/0!	#DIV/0!
		97.96	-0.24646	-0.57577	-0.24646	-0.23994						256.1	0.4	0.05341	0			#DIV/0!	#DIV/0!	#DIV/0!
		97.964	-0.24166	-0.54779	-0.24166	-0.27023						257.1	0.4	0.35249	0			#DIV/0!	#DIV/0!	#DIV/0!
		97.968	-0.23686	-0.47297	-0.23686	-0.26188						258.1	0.4	0.14496	0			#DIV/0!	#DIV/0!	#DIV/0!
		97.972	-0.23206	-0.44976	-0.23206	-0.24403						259.1	0.4	0.01373	0			#DIV/0!	#DIV/0!	#DIV/0!
		97.976	-0.22726	-0.39554	-0.22726	-0.24983						260.1	0.4	0.03815	0			#DIV/0!	#DIV/0!	#DIV/0!
		97.98	-0.22246	-0.36521	-0.22246	-0.2794						261.1	0.4	0.1358	0			#DIV/0!	#DIV/0!	#DIV/0!
		97.984	-0.21767	-0.29636	-0.21767	-0.25679						261.1	-1.6	-100	0			#DIV/0!	#DIV/0!	#DIV/0!
		97.988	-0.21287	-0.25521	-0.21287	-0.26363						261.1	-1.6	-100	0			#DIV/0!	#DIV/0!	#DIV/0!
		97.992	-0.20807	-0.25774	-0.20807	-0.32174						262.1	-1.6	-100	0			#DIV/0!	#DIV/0!	#DIV/0!
		97.996	-0.20327	-0.16161	-0.20327	-0.28597						262.1	-0.7	-16.0815	0			#DIV/0!	#DIV/0!	#DIV/0!
		98	-0.19847	-0.13132	-0.19847	-0.25943						262.1	-0.7	-18.352	0			#DIV/0!	#DIV/0!	#DIV/0!
		98.004	-0.19368	-0.09261	-0.19368	-0.23058						263.1	-0.7	-27.7607	0			#DIV/0!	#DIV/0!	#DIV/0!
		98.008	-0.18888	-0.00276	-0.18888	-0.2424						264.1	-0.7	-31.6152	0			#DIV/0!	#DIV/0!	#DIV/0!
		98.012	-0.18408	0.05244	-0.18408	-0.24034						265.1	-0.7	-32.7627	0			#DIV/0!	#DIV/0!	#DIV/0!
		98.016	-0.17928	0.08254	-0.17928	-0.21495						266.1	-0.7	-32.2713	0			#DIV/0!	#DIV/0!	#DIV/0!
		98.02	-0.17448	0.14255	-0.17448	-0.21003						267.1	-0.7	-32.9427	0			#DIV/0!	#DIV/0!	#DIV/0!
		98.024	-0.16968	0.22544	-0.16968	-0.18063						268.1	-0.7	-32.0089	0			#DIV/0!	#DIV/0!	#DIV/0!
		98.028	-0.16489	0.25956	-0.16489	-0.13597						269.1	-0.7	-32.3445	0			#DIV/0!	#DIV/0!	#DIV/0!
		98.032	-0.16009	0.30303	-0.16009	-0.15629						270.1	-0.7	-31.8502	0			#DIV/0!	#DIV/0!	#DIV/0!
		98.036	-0.15529	0.40404	-0.15529	-0.11216						271.1	-0.7	-31.6243	0			#DIV/0!	#DIV/0!	#DIV/0!
		98.04	-0.15049	0.4605	-0.15049	-0.04776						272.1	-0.7	-31.2703	0			#DIV/0!	#DIV/0!	#DIV/0!
		98.044	-0.14569	0.50096	-0.14569	-0.07843						272.1	-0.7	-31.0384	0			#DIV/0!	#DIV/0!	#DIV/0!
		98.048	-0.14089	0.53578	-0.14089	-0.0703						272.105	-0.695	-28.7098	0			#DIV/0!	#DIV/0!	#DIV/0!
		98.052	-0.1361	0.59484	-0.1361	-0.03139						272.11	-0.69	-25.7191	0			#DIV/0!	#DIV/0!	#DIV/0!
		98.056	-0.1313	0.67285	-0.1313	0.05677						272.115	-0.685	-23.2838	0			#DIV/0!	#DIV/0!	#DIV/0!
		98.06	-0.1265	0.6711	-0.1265	0.02839						272.12	-0.68	-21.3611	0			#DIV/0!	#DIV/0!	#DIV/0!
		98.064	-0.1217	0.69818	-0.1217	0.02473						272.125	-0.675	-19.5392	0			#DIV/0!	#DIV/0!	#DIV/0!
		98.068	-0.1169	0.73978	-0.1169	0.07111						272.13	-0.67	-17.818	0			#DIV/0!	#DIV/0!	#DIV/0!
		98.072	-0.1121	0.76153	-0.1121	0.07391						272.135	-0.665	-16.2798	0			#DIV/0!	#DIV/0!	#DIV/0!
		98.076	-0.10731	0.77376	-0.10731	0.04823						272.14	-0.66	-14.8333	0			#DIV/0!	#DIV/0!	#DIV/0!
		98.08	-0.10251	0.81033	-0.10251	0.06405						272.145	-0.655	-13.6339	0			#DIV/0!	#DIV/0!	#DIV/0!
		98.084	-0.09771	0.80807	-0.09771	0.08351						272.15	-0.65	-12.4041	0			#DIV/0!	#DIV/0!	#DIV/0!
		98.088	-0.09291	0.83194	-0.09291	0.08155						272.155	-0.645	-11.046	0			#DIV/0!	#DIV/0!	#DIV/0!
		98.092	-0.08811	0.84741	-0.08811	0.08519						272.16	-0.64	-10.5302	0			#DIV/0!	#DIV/0!	#DIV/0!
		98.096	-0.08332	0.83454	-0.08332	0.07907						272.165	-0.635	-9.53536	0			#DIV/0!	#DIV/0!	#DIV/0!
		98.1	-0.07852	0.88684	-0.07852	0.0906						272.17	-0.63	-8.64423	0			#DIV/0!	#DIV/0!	#DIV/0!
		98.104	-0.07372	0.87813	-0.07372	0.07016						272.175	-0.625	-8.0827	0			#DIV/0!	#DIV/0!	#DIV/0!
		98.108	-0.06892	0.88823	-0.06892	0.09015						272.18	-0.62	-7.42046	0			#DIV/0!	#DIV/0!	#DIV/0!
		98.112	-0.06412	0.93682	-0.06412	0.10776						272.185	-0.615	-6.88029	0			#DIV/0!	#DIV/0!	#DIV/0!
		98.116	-0.05932	0.88886	-0.05932	0.06018						272.19	-0.61	-6.66972	0			#DIV/0!	#DIV/0!	#DIV/0!
		98.12	-0.05453	0.93586	-0.05453	0.08051						272.195	-0.605	-5.95254	0			#DIV/0!	#DIV/0!	#DIV/0!
		98.124	-0.04973	0.95001	-0.04973	0.09932						272.2	-0.6	-5.58633	0			#DIV/0!	#DIV/0!	#DIV/0!
		98.128	-0.04493	0.91618	-0.04493	0.04173						272.205	-0.595	-5.41238	0			#DIV/0!	#DIV/0!	#DIV/0!
		98.132	-0.04013	0.94413	-0.04013	0.07958						272.21	-0.59	-4.82032	0			#DIV/0!	#DIV/0!	#DIV/0!
		98.136	-0.03533	0.95033	-0.03533	0.0977						272.215	-0.585	-4.72572	0			#DIV/0!	#DIV/0!	#DIV/0!
		98.14	-0.03053	0.96623	-0.03053	0.10317						272.22	-0.58	-4.41749	0			#DIV/0!	#DIV/0!	#DIV/0!
		98.144	-0.02574	0.96392	-0.02574	0.08188						272.225	-0.575	-3.91699	0			#DIV/0!	#DIV/0!	#DIV/0!
		98.148	-0.02094	0.97878	-0.02094	0.06202						272.23	-0.57	-4.21301	0			#DIV/0!	#DIV/0!	#DIV/0!
		98.152	-0.01614	0.94477	-0.01614	0.0583						272.235	-0.565	-3.79492	0			#DIV/0!	#DIV/0!	#DIV/0!
		98.156	-0.01134	0.9917	-0.01134	0.0991						272.24	-0.56	-3.81018	0			#DIV/0!	#DIV/0!	#DIV/0!
		98.16	-0.00654	1.01514	-0.00654	0.08073						272.245	-0.555	-3.54468	0			#DIV/0!	#DIV/0!	#DIV/0!
		98.164	-0.00174	0.95357	-0.00174	0.04424						272.25	-0.55	-3.24254	0			#DIV/0!	#DIV/0!	#DIV/0!
		98.168	0.00305	1.00472	0.00305	0.05204						272.255	-0.545	-3.48668	0			#DIV/0!	#DIV/0!	#DIV/0!
		98.172	0.00785	1.02701	0.00785	0.0972						272.26	-0.54	-3.08385	0			#DIV/0!	#DIV/0!	#DIV/0!
		98.176	0.01265	1.01325	0.01265	0.06909						272.265	-0.535	-3.04723	0			#DIV/0!	#DIV/0!	#DIV/0!
		98.18	0.01745	1.03846	0.01745	0.06715						272.27	-0.53	-3.10826	0			#DIV/0!	#DIV/0!	#DIV/0!
		98.184	0.02225	1.05072	0.02225	0.11048						272.275	-0.525	-2.66575	0			#DIV/0!	#DIV/0!	#DIV/0!
		98.188	0.02704	1.05316	0.02704	0.11645						272.28	-0.52	-2.77562	0			#DIV/0!	#DIV/0!	#DIV/0!
		98.192	0.03184	1.05637	0.03184	0.0825						272.285	-0.515	-2.77867	0			#DIV/0!	#DIV/0!	#DIV/0!
		98.196	0.03664	1.07004	0.03664	0.07502						272.29	-0.51	-2.65965	0			#DIV/0!	#DIV/0!	#DIV/0!
		98.2	0.04144	1.05573	0.04144	0.06437						272.295	-0.505	-2.52842	0			#DIV/0!	#DIV/0!	#DIV/0!
		98.204	0.04624	1.06251	0.04624	0.07371						272.3	-0.5	-2.18357	0			#DIV/0!	#DIV/0!	#DIV/0!
[truncated: 19,809 more rows]
